# Supplementary material for: The Glycolytic Gatekeeper PDK1 defines different metabolic states between genetically distinct subtypes of human acute myeloid leukemia
Source: Nat Commun. 2022 Mar 1;13:1105. doi: 10.1038/s41467-022-28737-3 (PMC8888573; doi:10.1038/s41467-022-28737-3)
Supplement: Supplementary file 3 — Supplementary Data 1 [file 41467_2022_28737_MOESM3_ESM.xlsx]

## Sheet: Sheet1
Supplemental Data 1: patient characteristics
sample nr	Cell population	Material	Diagnose	%CD34	FLT3	NPM	karyotype	included in LFQ proteome
1	CD34	PB	AML	59	wt	wt	-9q	yes
2	CD34	PB	AML	74	n.a.	n.a.	Complex-t(3;5),-5	yes
3	CD34	PB	AML after MDS	56	wt	wt	45 xx, 3p+, -7, 8p-, 46xx	yes
4	CD34	PB	AML	50	ITD	wt	46, XY, del (9) (q12, q22)	yes
5	CD34	PB	AML	42	ITD	wt	45 chromosomes, inversion 3q, -7, -10	yes
6	CD34	PB	AML	20	wt	wt	inv (16)(p13q22)/t(16;16)(p13;q22) [CBFß/MYH11]. 2nd clone 7q-	yes
7	CD34	PB	AML	5	ITD	cyt	NK	yes
8	CD34	PB	AML	20	ITD	wt	NK	yes
9	CD34	PB	2nd AML	56	wt	wt	NK	yes
10	CD34	BM	AML/BC AML	32	wt	wt	t(9;22)/inv 16	yes
11	CD34	PB	AML	35	wt	wt	NK	yes
12	CD34	BM	AML/CMML	71	wt	wt	NK	yes
13	CD34	PB	AML	40	ITD	wt	NK	yes
14	CD34	PB	AML	16	wt	wt	NK	yes
15	CD34	BM	AML	67	ITD	wt	NK	yes
16	CD34	BM	AML	36	wt	wt	NK	yes
17	CD34	BM	AML	20	wt	wt	inv 16	yes
18	CD34	PB	AML after MDS	42	ITD	wt	NK	yes
19	CD34	PB	AML	61	wt	n.a.	atyp CML	yes
20	CD34	PB	AML	63	ITD	wt	46,XY,t(7;11)(p15;p15) (HOXA9/NUP98)	yes
21	CD34	BM	AML	39	ITD	wt	t(3;5)(q23;q33)	yes
22	CD34	BM	AML	39	ITD	wt	47,XY,t(3;5)(q23;q33),+8[10], IDH1 R132H	yes
23	CD34	PB	AML	60	ITD	wt	NK, IDH2 R140Q	no
24	CD34	BM	AML	60	wt	wt	complex	yes
25	MNC	PB	AML	<1	wt	cyt	NK, IDH1 R132H	yes
26	CD34	BM	AML	70	wt	wt	NK	yes
27	CD34	PB	AML	30	ITD	wt	DNMT3A R882H, IDH2 R140Q	yes
28	CD34	BM	AML	31	wt	wt	NK, IDH2 R140Q (original seq)	yes
29	MNC	PB	AML	<1	wt	cyt	IDH2 R140Q	yes
30	MNC	BM	AML	<1	ITD	cyt	NK	yes
31	CD34	BM	2nd AML	7	ITD	cyt	complex	yes
32	CD34	BM	AML	80	wt	wt	inv16	yes
33	CD34	BM	AML	45	wt	wt	NK; JAK2 mut	yes
34	CD34	PB	AML	8	wt	wt	NK	yes
35	MNC	BM	AML	<1	ITD	cyt	NK, IDH2 R140W	yes
36	MNC	PB	AML	<1	wt	cyt	NK	yes
37	CD34	BM	AML	nd	ITD	wt	NK	yes
38	CD34	BM	AML	66	wt	wt	NK, CEBPa mut	yes
39	CD34	PB	AML	86	wt	wt	IDH2 R140Q, +11	yes
40	CD34	BM	AML	14	wt	wt	t(2;3)	yes
41	CD34	BM	AML	63	wt	wt	NK, CEBPa mut	yes
42	MNC	PB	AML	<1	ITD	cyt	NK	yes
43	CD34	BM	AML	90	wt	wt	NK	yes
44	CD34	PB	AML	nd	wt	wt	t(9;22)	no
45	CD34	BM	AML	nd	wt	wt	complex	no
46	CD34	PB	AML	nd	ITD	cyt	NK, DNMT3A, IDH2	no
47	CD34	PB	AML	nd	wt	nd	nd	no
48	CD34	pleural fluid	AML	nd	wt	cyt	nd	no
49	CD34	PB	AML	10	ITD	cyt	normal, DNMTA3;IDH2mt	no
50	CD34	BM	AML	nd	ITD	nd	nd	no
51	MNC	BM	AML	nd	ITD	wt	47,XY,+8[10]	no
