# Supplementary material for: The Glycolytic Gatekeeper PDK1 defines different metabolic states between genetically distinct subtypes of human acute myeloid leukemia
Source: Nat Commun. 2022 Mar 1;13:1105. doi: 10.1038/s41467-022-28737-3 (PMC8888573; doi:10.1038/s41467-022-28737-3)
Supplement: Supplementary file 4 — Supplementary Data 2 [file 41467_2022_28737_MOESM4_ESM.xlsx]

## Sheet: Sheet1
Supplemental Data 2. LFQ Proteome data (log 10)
GeneNames	id	protein of PM markers toplist ?	ProteinIDs	ProteinNames	GeneNames	PBSC1	PBSC2	PBSC3	PBSC4	PBSC5	PBSC6	AML #1	AML #2	AML #3	AML #4	AML #5	AML #6	AML #7	AML #8	AML #9	AML #10	AML #11	AML #12	AML #13	AML #14	AML #15	AML #16	AML #17	AML #18	AML #19	AML #20	AML #21	AML #22	AML #24	AML #25	AML #26	AML #27	AML #28	AML #29	AML #30	AML #31	AML #32	AML #33	AML #34	AML #35	AML #36	AML #37	AML #38	AML #39
EPRS	1837	0	P07814	Bifunctional glutamate/proline--tRNA ligase;Glutamate--tRNA ligase;Proline--tRNA ligase	EPRS	10.1582	10.1376	10.2108	10.2163	10.2288	10.1444	10.0044	10.1837	10.059	10.0332	10.028	10.2061	10.213	10.1479	10.0019	10.2259	10.1681	9.99011	10.1085	10.0478	10.084	10.2158	10.1587	10.1092	10.2088	9.98585	10.146	10.0325	10.0685	10.0355	10.1111	10.1785	10.1858	10.1311	10.2755	10.1555	10.1364	10.0477	10.1814	10.1607	10.0933	10.1251	10.1788	10.2536
ALDH6A1	4141	0	Q02252	Methylmalonate-semialdehyde dehydrogenase [acylating], mitochondrial	ALDH6A1	9.68802	9.46616	9.37092	9.42094	9.43762	9.379	9.93273	9.4271	9.61261	9.7551	9.75089	9.52153	9.50383	9.54095	9.48633	9.40283	9.72992	9.94806	9.89702	9.5956	9.56234	9.5274	9.53825	9.52076	9.26541	9.71714	9.65364	9.64437	9.4457	9.6919	9.34445	9.60502	9.69914	9.32704	9.50265	9.62037	9.62172	9.74078	9.51349	9.66515	9.54925	9.66383	9.3518	9.60583
GARS	3064	0	P41250	Glycine--tRNA ligase	GARS	9.3949	9.67068	9.66199	9.63545	9.58378	9.69362	9.2245	9.63284	9.31857	9.37576	9.22266	9.58588	9.44888	9.48337	9.25743	9.71026	9.47249	8.95426	9.40164	9.31685	9.45043	9.51138	9.5615	9.56899	9.68609	9.30703	9.4549	9.4672	9.53304	9.33666	9.49447	9.56412	9.37785	9.36533	9.54811	9.47413	9.55732	9.29381	9.38068	9.48141	9.31456	9.474	9.26292	9.36594
ARHGAP25	3087	0	P42331-4;P42331-6	Rho GTPase-activating protein 25	ARHGAP25	9.19737	9.33574	9.4152	9.391	9.45308	9.38454	9.73746	9.47421	9.48948	9.88019	9.63451	9.66011	9.59156	9.64711	9.82823	9.31694	9.43526	9.53795	9.57462	9.73702	9.74689	9.45755	9.46844	9.49719	9.24937	9.66562	9.66373	9.78392	9.53508	9.69487	9.59054	9.558	9.62354	9.44049	9.40902	9.28032	9.62083	9.62705	9.51553	9.54751	9.44589	9.21021	9.64867	9.46839
EIF2S2	2401	0	P20042	Eukaryotic translation initiation factor 2 subunit 2	EIF2S2	9.27454	9.44772	9.39749	9.3242	9.27949	9.34698	9.21147	9.3474	9.33188	9.2429	9.17157	9.37593	9.17133	9.18813	9.20314	9.26771	9.30737	9.0358	9.1402	9.23534	9.14404	9.32643	9.27281	9.15436	9.27185	9.13158	9.17107	9.22773	9.28171	9.17563	9.29961	9.14426	9.30895	9.2955	9.38398	9.13308	9.23793	9.19995	9.26761	9.20531	9.19854	9.19554	9.36161	9.40435
IGKC	1598	0	P01834	Ig kappa chain C region	IGKC	9.14262	8.56782	8.6867	8.62089	8.78453	8.59673	9.36283	8.70181	7.83021	9.45834	9.05327	9.32629	8.84448	9.37964	8.70456	9.31494	9.45501	10.0464	9.20603	9.05452	9.17181	9.1299	9.36465	9.43949	9.00184	9.18191	8.86566	9.00714	9.32079	9.48138	8.97964	9.20571	9.36556	9.14513	8.77541	9.22752	9.39882	9.33457	8.91452	9.4313	8.68373	9.30543	8.71677	9.08186
FGFR1OP2	10141	0	Q9NVK5-2	FGFR1 oncogene partner 2	FGFR1OP2	8.69588	8.65619	8.70719	8.71089	8.64288	8.71082	9.17331	8.89286	8.80173	8.90289	8.96606	8.92006	8.89917	8.91633	9.02861	8.70395	8.92193	8.73984	8.86894	8.80628	8.80371	8.84429	8.74533	8.76533	8.69524	8.97161	8.86437	8.79876	8.78269	9.00802	8.87336	8.88709	8.73356	8.81677	8.74484	8.72808	8.85665	8.88968	8.80359	8.88515	8.78414	8.85218	8.86576	8.82875
HBS1L	11230	0	Q9Y450;Q9Y450-4	HBS1-like protein	HBS1L	8.97666	9.04546	9.03879	8.99618	9.03804	9.30589	8.83499	8.95531	8.94869	8.8532	8.89099	8.96181	8.9306	8.89246	8.87105	9.06432	8.89036	8.84558	8.8725	8.91692	8.98256	8.92528	9.01776	8.93615	8.95066	8.81369	8.85722	8.93443	8.88341	8.87723	8.91007	8.87095	8.81736	8.91886	8.93738	8.90755	8.91249	8.82031	8.96177	8.91851	8.77037	8.97761	9.05586	8.8855
EIF2B4	10679	0	Q9UI10	Translation initiation factor eIF-2B subunit delta	EIF2B4	8.9488	9.02299	9.01039	8.98387	8.93978	9.21341	8.64326	8.86439	8.95102	8.81244	8.92782	8.89058	8.91921	8.7992	8.73098	8.9981	8.92348	8.84189	8.93113	8.92295	8.85512	9.06029	8.91512	8.82671	8.86054	8.78739	8.92258	8.8252	8.89671	8.74806	8.82936	8.81079	8.96931	8.91718	9.04925	8.94523	8.92887	8.84887	8.97195	8.96119	8.96835	8.86488	8.93351	8.7679
GNB2L1	3920	0	P63244	Guanine nucleotide-binding protein subunit beta-2-like 1;Guanine nucleotide-binding protein subunit beta-2-like 1, N-terminally processed	GNB2L1	9.94854	10.1024	10.168	10.1615	10.1599	10.2228	9.94034	10.056	9.97546	9.9728	9.93355	10.0864	10.0558	9.99651	9.91215	10.1043	10.0748	9.69598	9.98887	9.91399	10.2229	10.0889	10.0301	9.9175	10.021	9.89067	10.038	9.90168	9.9739	9.93637	10.0062	9.90018	10.0391	10.0464	10.0731	9.99926	10.0443	9.92648	10.0558	9.99375	9.93183	9.99504	10.0848	10.0246
ADA	1556	0	P00813	Adenosine deaminase	ADA	9.61478	9.43353	9.3913	9.3475	9.48406	9.20084	10.1381	9.68695	9.68541	9.95057	10.4572	9.88468	10.344	9.80246	10.3564	9.58818	9.96341	10.4914	9.93027	10.1734	9.76214	9.8123	9.92668	9.8684	9.85969	10.3646	9.93113	10.1497	9.51579	9.60875	10.4147	10.3332	9.89599	10.1739	9.42926	10.1807	10.0015	10.297	9.86957	9.67598	10.2644	9.84303	10.0263	10.073
AARS	3297	0	P49588;P49588-2	Alanine--tRNA ligase, cytoplasmic	AARS	9.77236	9.86462	9.84712	9.87821	9.86059	9.81509	9.6448	9.86058	9.824	9.7273	9.74482	9.72138	9.73827	9.67979	9.6964	9.79068	9.72818	9.59847	9.50205	9.69799	9.74566	9.88873	9.78383	9.70865	9.76551	9.54595	9.65279	9.71598	9.91135	9.4825	9.96272	9.66065	9.59171	9.68377	9.6475	9.56324	9.67439	9.6877	9.67406	9.5766	9.55222	9.5774	9.79675	9.71349
HSPA14	4357	0	Q0VDF9	Heat shock 70 kDa protein 14	HSPA14	8.89493	8.90858	9.00166	8.87497	8.95446	9.15307	8.68167	8.79729	8.55659	8.85629	8.5424	8.8333	8.90145	8.63845	8.6556	8.86469	8.85307	8.68182	8.68292	8.78629	8.71685	8.89859	8.84407	8.80179	8.80372	8.68133	8.69717	8.82103	8.90626	8.72676	8.70781	8.7004	8.83102	8.83444	9.00811	8.77874	8.87372	8.84786	8.98613	8.89911	8.77004	8.831	8.78182	8.77518
FASN	3275	0	P49327	Fatty acid synthase;[Acyl-carrier-protein] S-acetyltransferase;[Acyl-carrier-protein] S-malonyltransferase;3-oxoacyl-[acyl-carrier-protein] synthase;3-oxoacyl-[acyl-carrier-protein] reductase;3-hydroxyacyl-[acyl-carrier-protein] dehydratase;Enoyl-[acyl-carrier-protein] reductase;Oleoyl-[acyl-carrier-protein] hydrolase	FASN	9.81603	9.90623	9.83075	9.88135	9.857	10.1017	9.07032	9.89087	9.55523	9.58246	9.50228	9.78168	9.78533	9.82464	9.74633	10.2043	9.47118	9.51021	9.69916	9.80546	9.98003	9.96412	9.93219	9.81091	10.2007	9.83363	9.87388	9.85389	10.0913	9.69139	9.70216	9.82375	9.77308	10.0223	9.96943	9.88393	9.76001	9.52519	9.79762	9.7614	9.60058	9.86434	9.84978	9.76072
GCN1L1	7829	0	Q92616	Translational activator GCN1	GCN1L1	9.68183	9.84107	9.81392	9.856	9.82986	9.92967	9.59205	9.86094	9.61641	9.66435	9.63298	9.7463	9.71853	9.7229	9.6051	9.83865	9.71264	9.57632	9.68817	9.71832	9.70388	9.70484	9.73127	9.68577	9.80413	9.6302	9.76511	9.79182	9.69832	9.63867	9.69966	9.74117	9.79724	9.75764	9.86347	9.76336	9.7502	9.66903	9.6694	9.75864	9.66395	9.69803	9.7451	9.77037
SNCA	2989	0	P37840;P37840-2;P37840-3	Alpha-synuclein	SNCA	9.13527	9.09738	9.19598	9.09914	9.09099	8.67342	9.60908	9.32769	8.98052	9.53951	9.42312	9.2546	8.75101	9.04582	9.42358	8.6138	9.15789	9.72367	9.36518	9.14998	8.88629	8.87338	9.20586	8.90124	8.93031	9.26202	9.1854	9.29184	9.03722	9.03199	8.21608	9.11768	9.22122	8.74217	8.57213	8.81869	9.07569	9.43946	9.22766	9.4889	7.89794	9.24481	8.21543	9.2388
LARS	10471	0	Q9P2J5;Q9P2J5-2;Q9P2J5-3	Leucine--tRNA ligase, cytoplasmic	LARS	9.67885	9.87018	9.84263	9.86797	9.79684	9.89147	9.47131	9.53349	9.72716	9.39919	9.573	9.78004	9.68003	9.60264	9.59418	9.83994	9.72453	9.55384	9.73814	9.7439	9.70428	9.82419	9.77509	9.51763	9.82048	9.60274	9.72242	9.69519	9.52913	9.53504	9.7131	9.64796	9.84996	9.61522	9.86343	9.60734	9.71667	9.65513	9.72879	9.7165	9.66979	9.67685	9.66374	9.73761
GFPT1	4251	0	Q06210;Q06210-2	Glutamine--fructose-6-phosphate aminotransferase [isomerizing] 1	GFPT1	8.52201	8.65228	8.8684	8.86451	8.72576	9.05988	8.18891	8.66086	8.57641	8.48891	8.47869	8.69241	8.56969	8.36908	8.43171	8.94199	8.55574	8.59297	8.51758	8.75273	8.79988	8.83395	8.83977	8.72902	8.86818	8.45667	8.52248	8.68043	8.74615	8.50991	8.83692	8.50291	8.38477	8.7929	8.74724	8.62046	8.77222	8.29993	8.63212	8.44549	8.46096	8.52084	8.87034	8.62994
PSMD2	4512	0	Q13200;Q13200-3;Q13200-2	26S proteasome non-ATPase regulatory subunit 2	PSMD2	9.6425	9.87603	9.81642	9.80088	9.77905	9.55337	9.55621	9.71941	9.78491	9.47086	9.60228	9.67472	9.58794	9.67831	9.53514	9.79416	9.57434	9.43396	9.604	9.56706	9.61284	9.59629	9.56217	9.66084	9.68781	9.56971	9.68682	9.62518	9.59382	9.563	9.60816	9.6174	9.58548	9.6286	9.71669	9.64895	9.5488	9.60587	9.56547	9.64384	9.63199	9.48868	9.57039	9.62152
RPLP0;RPLP0P6	1752	0	P05388;P05388-2;Q8NHW5	60S acidic ribosomal protein P0;60S acidic ribosomal protein P0-like	RPLP0;RPLP0P6	10.1861	10.2204	10.2552	10.2496	10.3298	10.3421	10.1593	10.1692	10.1276	10.092	10.1376	10.2196	10.1725	10.1651	10.1012	10.23	10.1723	10.1231	10.2277	10.109	10.2067	10.2232	10.2418	10.1758	10.1634	10.0778	10.0405	10.1847	10.1902	10.0603	10.1525	10.0806	10.1656	10.1661	10.1455	10.154	10.2168	10.0822	10.2528	10.1578	10.1876	10.1461	10.1994	10.0899
TALDO1	2988	0	P37837	Transaldolase	TALDO1	10.6943	10.5926	10.6682	10.6458	10.6849	10.2795	10.841	10.5436	10.6554	10.799	10.7183	10.5915	10.5683	10.5703	10.7117	10.4539	10.5425	10.7129	10.7055	10.5614	10.4988	10.4945	10.5461	10.5648	10.4914	10.7239	10.5509	10.5198	10.5036	10.6111	10.4627	10.5621	10.6792	10.5479	10.4738	10.6056	10.625	10.6442	10.6773	10.5995	10.6491	10.6546	10.3763	10.5806
ACACA	4475	0	Q13085	Acetyl-CoA carboxylase 1;Biotin carboxylase	ACACA	8.58444	8.7017	8.61395	8.78359	8.70332	9.01544	8.49577	8.68341	8.40251	8.4456	8.45892	8.62337	8.64351	8.81452	8.67165	8.85638	8.40428	8.38843	8.5695	8.58569	8.79452	8.72293	8.67347	8.66448	8.97805	8.64011	8.76153	8.78841	8.68513	8.38272	8.5438	8.82179	8.68811	8.65978	8.84618	8.67537	8.56664	8.50793	8.62281	8.71383	8.44957	8.53843	8.67257	8.68799
LXN	8912	0	Q9BS40	Latexin	LXN	8.97678	8.73846	8.87961	8.73499	8.78674	8.60808	8.98251	8.82444	8.9799	9.25524	9.13618	8.61773	8.53554	8.57734	9.3709	8.45662	9.0725	9.78287	9.14866	8.69778	8.62416	8.74478	8.66541	8.84135	8.87263	8.84447	8.68452	8.73425	8.41833	8.70642	8.91618	8.68738	8.57999	8.34724	8.20482	8.57485	8.85241	8.98047	8.88686	8.71652	8.21018	8.89105	8.19799	8.48611
VARS	2626	0	P26640	Valine--tRNA ligase	VARS	9.72969	9.81688	9.80986	9.88448	9.84785	9.88006	9.73705	9.8185	9.71873	9.69506	9.59355	9.79232	9.81447	9.76804	9.41487	9.83972	9.80494	9.55282	9.69515	9.6819	9.76885	9.76226	9.78471	9.74467	9.74591	9.69248	9.79467	9.67548	9.70103	9.74156	9.66029	9.76231	9.76621	9.70892	9.86082	9.85679	9.82159	9.72559	9.78716	9.60427	9.68854	9.77297	9.72212	9.75137
EIF4G1	4202	0	Q04637-5;Q04637;Q04637-3;Q04637-4;Q04637-9;Q04637-6	Eukaryotic translation initiation factor 4 gamma 1	EIF4G1	9.67332	9.71073	9.74423	9.77624	9.71286	9.7223	9.39877	9.69778	9.6524	9.52931	9.60471	9.80949	9.65183	9.78226	9.5308	9.90532	9.72419	9.50364	9.54824	9.63878	9.81249	9.69504	9.87345	9.78847	9.78928	9.57826	9.69392	9.66467	9.76087	9.64951	9.64856	9.72182	9.68116	9.75422	9.783	9.66041	9.67952	9.55104	9.67861	9.59769	9.61734	9.57252	9.72823	9.68758
EIF2A	9162	0	Q9BY44;Q9BY44-3;Q9BY44-4;Q9BY44-2	Eukaryotic translation initiation factor 2A;Eukaryotic translation initiation factor 2A, N-terminally processed	EIF2A	9.28833	9.44838	9.37502	9.37605	9.4303	9.4164	9.11699	9.37944	9.28736	9.00349	9.28621	9.36084	9.31121	9.27617	9.25987	9.50322	9.33233	9.23988	9.25912	9.33396	9.26731	9.36609	9.48116	9.27301	9.31482	9.28399	9.33176	9.28007	9.33701	9.29721	9.23728	9.27682	9.23512	9.38742	9.39403	9.26837	9.30417	9.18655	9.09945	9.35218	9.21341	9.25788	9.43194	9.35076
ASNS	1868	0	P08243;P08243-2	Asparagine synthetase [glutamine-hydrolyzing]	ASNS							7.06808	7.31287		6.87005	7.89553		7.98015	7.65893	7.11934	7.64989	7.7856	7.84934	7.28882	7.34411	7.61517	7.84146	7.67702		8.39737	7.27575	7.14777	7.97476	7.54233	7.37143	8.14869	8.58843	8.08687	8.44712	7.70974	8.02815	7.57996	7.38029	7.40894	7.16896	7.94795		7.41555	8.53971
PABPC4	4542	0	Q13310-3	Polyadenylate-binding protein 4	PABPC4	9.35415	9.21583	9.11811	9.34838	9.11019	9.22501	9.2138	9.29205	9.2189	9.23139	9.13192	9.23343	9.26824	9.21511	9.09243	9.3998	9.32064	8.89689	9.17044	9.11238	9.06487	9.30492	9.23886	9.12557	9.20516	9.2398	9.0561	9.18605	9.42397	8.91868	9.06161	9.16873	9.17876	9.23	9.29849	9.23941	9.28424	9.25639	9.27538	9.1724	9.2181	9.30935	9.27341	9.16596
OLA1	10062	0	Q9NTK5;Q9NTK5-3	Obg-like ATPase 1	OLA1	9.51504	9.71195	9.74283	9.71359	9.71804	9.49093	9.41451	9.70004	9.68949	9.42145	9.47884	9.6033	9.62412	9.52151	9.47237	9.68528	9.50666	9.49703	9.56034	9.52123	9.5387	9.52852	9.53559	9.56138	9.57199	9.46249	9.54011	9.6531	9.53534	9.48337	9.62058	9.52438	9.56222	9.58585	9.55704	9.48985	9.43477	9.47288	9.50977	9.56382	9.53603	9.59414	9.49203	9.46207
PSMD1	8690	0	Q99460;Q99460-2	26S proteasome non-ATPase regulatory subunit 1	PSMD1	9.46434	9.74577	9.75939	9.74414	9.67955	9.75666	9.50891	9.65297	9.67085	9.60363	9.50853	9.56467	9.54175	9.55249	9.47232	9.70581	9.47117	9.38513	9.43822	9.49913	9.65849	9.48563	9.5431	9.59414	9.55648	9.46406	9.60722	9.54295	9.47327	9.48436	9.58412	9.53112	9.52279	9.56544	9.71255	9.43809	9.51399	9.51692	9.42917	9.6218	9.49115	9.49898	9.43171	9.56877
METTL7A	9645	0	Q9H8H3	Methyltransferase-like protein 7A	METTL7A	9.05095	8.81525	8.90963	9.04256	9.12024	9.05712	9.51993	8.73828	8.96059	9.03484	9.24859	8.94518	9.15806	9.14322	9.19388	8.92865	9.37871	9.39867	9.51965	9.04232	9.51821	9.11266	8.89227	9.17549	9.23138	9.13738	9.2322	8.88929	8.82561	9.67965	8.95262	9.16527	9.15658	9.10384	8.98743	9.21597	8.88514	9.36641	9.14201	9.10411	9.50128	9.16899	9.114	9.02164
QARS	3210	0	P47897;P47897-2	Glutamine--tRNA ligase	QARS	9.35599	9.4704	9.49919	9.55137	9.50438	9.63362	9.37955	9.44839	9.40638	9.13764	9.34938	9.56322	9.47264	9.46845	9.32342	9.65595	9.69336	9.30929	9.3946	9.41901	9.54367	9.53302	9.54898	9.62859	9.59881	9.45127	9.50091	9.49116	9.46656	9.38907	9.43292	9.43617	9.32892	9.52943	9.63305	9.44636	9.54577	9.40851	9.45419	9.45863	9.39408	9.44862	9.47159	9.47844
DHCR24	5055	0	Q15392;Q15392-2	Delta(24)-sterol reductase	DHCR24	7.84188	7.8351	7.66541	7.89471	8.0667	8.12711		8.49966	7.78588	7.41527		7.64006	7.76643	7.98678		7.75895	7.57164	7.72631			8.143	8.25751	7.80118	7.95303	8.12655	7.9695	8.01396		8.17643	7.59566	7.81647	8.00669	7.56065	8.2876	7.7051	8.18663		7.32592	7.64452	7.75424	7.86566		8.004	7.68308
RARS	3577	0	P54136	Arginine--tRNA ligase, cytoplasmic	RARS	9.71646	9.75847	9.80643	9.83142	9.8431	9.90943	9.7197	9.53908	9.75789	9.60604	9.59654	9.80789	9.67437	9.68931	9.57527	9.82786	9.74221	9.44417	9.6354	9.71767	9.68387	9.80551	9.74034	9.68456	9.76884	9.54506	9.64387	9.68831	9.62797	9.65627	9.64957	9.62126	9.77313	9.65973	9.75454	9.64032	9.84256	9.63988	9.70427	9.6726	9.63177	9.68804	9.5825	9.77124
TFRC	1654	0	P02786	Transferrin receptor protein 1;Transferrin receptor protein 1, serum form	TFRC	8.9736	9.05859	8.88361	8.85177	9.0363	9.38598	8.75085	8.9572	8.79136	8.69259	8.75838	8.79273	9.05517	8.98978	8.57049	9.05501	9.21821	8.51738	8.7044	8.99368	8.97632	9.02283	8.79778	8.82694	8.97586	8.54585	8.95778	9.07558	9.68623	8.77985	9.15191	8.75979	8.68423	9.14272	8.89826	9.18986	8.49542	9.24965	8.85572	8.90506	8.91537	8.90068	8.67356	8.91706
SERPINB1	2797	0	P30740;P30740-2	Leukocyte elastase inhibitor	SERPINB1	10.5476	10.4757	10.5231	10.4411	10.3832	10.382	10.9447	10.3603	10.2417	10.8001	10.5766	10.7362	10.4029	10.331	10.5832	10.6514	10.6618	10.8308	10.7921	10.6878	10.6937	10.6472	10.5088	10.518	10.455	10.7542	10.557	10.5786	10.3616	10.3581	10.2187	10.4239	10.3233	9.30415	10.2397	9.64355	10.8358	10.7848	10.6235	10.6664	10.5731	10.6285	10.294	10.5678
HMGCL	2949	0	P35914;P35914-3;P35914-2;Q8TB92	Hydroxymethylglutaryl-CoA lyase, mitochondrial	HMGCL	9.27625	9.24486	9.27954	9.22057	9.13101	9.16096	9.41738	9.14059	9.35697	9.44933	9.2933	9.39337	9.20304	9.34131	9.2313	9.21859	9.17006	9.41555	9.28886	9.24751	9.14011	9.28717	9.31107	9.19541	9.21494	9.27098	9.32502	9.24566	9.29836	9.41053	9.08888	9.31949	9.32443	9.22961	9.12819	9.29647	9.24051	9.41868	9.21572	9.2501	9.23987	9.31746	9.0998	9.12635
EIF4G2	3956	0	P78344	Eukaryotic translation initiation factor 4 gamma 2	EIF4G2	9.26337	9.29345	9.34481	9.40797	9.31979	9.43898	9.24532	9.46828	9.31723	9.2039	9.29887	9.42698	9.33371	9.40137	9.32266	9.49373	9.43234	8.96366	9.27963	9.32826	9.38163	9.28684	9.46632	9.40238	9.29592	9.29556	9.40115	9.3238	9.23544	9.26456	9.30338	9.35833	9.26864	9.48185	9.29009	9.39871	9.29632	9.23184	9.25042	9.24635	9.21422	9.3655	9.33461	9.30586
ATXN2L	7707	0	Q8WWM7;Q8WWM7-6;Q8WWM7-8;Q8WWM7-5;Q8WWM7-4;Q8WWM7-9;Q8WWM7-2;Q8WWM7-3;Q8WWM7-7	Ataxin-2-like protein	ATXN2L	9.47534	9.41107	9.40052	9.48872	9.44788	9.49829	9.33868	9.56749	9.31922	9.49473	9.38268	9.41694	9.37326	9.31425	9.39438	9.48219	9.34138	9.375	9.25787	9.39028	9.46203	9.42798	9.44051	9.47466	9.50152	9.30698	9.39238	9.44095	9.58797	9.26586	9.39636	9.43286	9.42789	9.54159	9.48349	9.42492	9.41841	9.28577	9.54232	9.38953	9.46823	9.35422	9.49084	9.57431
ETF1	3857	0	P62495	Eukaryotic peptide chain release factor subunit 1	ETF1	9.39168	9.38828	9.42125	9.47273	9.49661	9.51422	9.17847	9.21295	9.26701	9.02885	9.18346	9.35559	9.3141	9.3899	9.26323	9.36954	9.21968	9.16416	9.33575	9.27926	9.15161	9.23829	9.3128	9.14964	9.26186	9.29185	9.2226	9.29679	9.04677	9.10276	9.30982	9.14054	9.33926	9.30416	9.26703	9.1824	9.28636	9.20094	9.25428	9.21913	9.09968	9.15323	9.20657	9.13554
TARS	2625	0	P26639;P26639-2	Threonine--tRNA ligase, cytoplasmic	TARS	9.62562	9.73866	9.69347	9.6693	9.6183	9.5634	9.5387	9.83525	9.61327	9.64097	9.65774	9.58204	9.65628	9.58528	9.40547	9.66832	9.65197	9.48719	9.50835	9.526	9.62828	9.67872	9.59629	9.67267	9.62822	9.50489	9.52267	9.54051	9.66564	9.42829	9.55416	9.56506	9.64844	9.63111	9.70711	9.5063	9.57071	9.58934	9.58185	9.56699	9.57208	9.47903	9.6287	9.66997
PSMD13	10937	0	Q9UNM6;Q9UNM6-2	26S proteasome non-ATPase regulatory subunit 13	PSMD13	9.2516	9.35746	9.45531	9.34875	9.40441	9.34369	9.11107	9.28962	9.39613	9.26578	9.10663	9.22116	9.24915	9.17442	9.17353	9.34371	9.31166	9.1166	9.18117	9.20908	9.32869	9.22113	9.36662	9.37977	9.35114	9.25446	9.29535	9.23973	9.28993	9.19484	9.16767	9.14071	9.27713	9.2926	9.30621	9.38816	9.24417	9.14919	9.17168	9.28731	9.20913	9.13426	9.22831	9.19372
PSAT1	11377	0	Q9Y617;Q9Y617-2	Phosphoserine aminotransferase	PSAT1	8.81876	8.91373	8.36799	8.36378	8.33062	8.54562	6.47719	7.82407		7.34416			8.0136	7.7273	6.9378	8.2033	8.08976	6.93819	6.81728	6.85073	7.89481	7.85754			8.83032	6.58159	7.48112	7.6602	8.24122	7.55979	8.75904	8.38176	8.45039	8.3491	6.80873	8.22971	7.99833	6.6659	7.48447	7.51847	7.38469	8.08102	7.91827	8.08461
EEF1G	2628	0	P26641;P26641-2	Elongation factor 1-gamma	EEF1G	9.99857	10.0467	10.0403	9.97294	9.99631	10.248	9.85251	10.0754	9.88848	9.99045	9.92805	9.9248	9.89065	10.0914	9.91558	10.0554	9.97681	9.89363	9.85924	9.9218	10.1126	10.0584	10.03	9.99018	10.1507	9.77917	10.0387	9.89238	10.0293	9.93042	10.0521	10.061	10.0089	10.0758	10.0212	10.0818	9.9237	9.83076	9.90167	9.93215	9.98998	9.93275	9.87286	10.0789
BZW1	6339	0	Q7L1Q6;Q7L1Q6-4;Q7L1Q6-3;Q7L1Q6-2	Basic leucine zipper and W2 domain-containing protein 1	BZW1	8.99054	9.31484	9.28662	9.33557	9.34725	9.22185	9.03426	9.21841	9.23533	8.99997	8.93482	9.19847	9.1858	9.14456	8.76671	9.25864	9.18833	9.07227	8.94233	9.07401	9.13244	9.00064	9.00358	9.02244	9.05035	9.07676	9.25031	9.01157	9.03827	9.21814	9.27219	9.17505	9.08295	9.29268	9.17419	9.28819	9.07658	9.05118	8.96304	8.88396	9.04838	9.20951	9.1846	9.14495
PRRC2A	3246	0	P48634;P48634-3;P48634-2;P48634-4	Protein PRRC2A	PRRC2A	9.11983	9.18795	9.10704	9.23263	9.15975	9.18255	9.02606	9.47738	9.20154	9.20762	9.09301	9.15349	9.12999	9.02512	9.13608	9.17167	9.17484	9.09795	9.08159	9.03543	9.22418	9.19379	9.05081	8.97726	9.14163	9.07282	9.07785	9.17287	9.2821	8.98913	9.20958	9.05089	9.20799	9.10697	9.17021	9.00052	9.0678	9.01655	9.26788	9.19686	9.18763	9.11319	9.25471	9.16513
H2AFY	1067	0	O75367;O75367-3	Core histone macro-H2A.1	H2AFY	10.5235	10.4267	10.4318	10.4299	10.4591	10.3788	10.9115	10.3208	10.442	10.4175	10.5664	10.4065	10.4338	10.3919	10.5477	10.2776	10.4587	10.7465	10.6171	10.4236	10.1887	10.4233	10.4052	10.4495	10.2942	10.5303	10.2614	10.426	10.379	10.6609	10.3752	10.2936	10.4618	10.3861	10.3928	10.457	10.4512	10.5226	10.5464	10.5393	10.3754	10.4812	10.5075	10.4209
IFI16	5228	0	Q16666;Q16666-2;Q16666-3;Q16666-6	Gamma-interferon-inducible protein 16	IFI16	10.0547	10.1277	10.1644	10.1042	10.0934	10.0969	10.4593	9.93802	10.3487	10.5202	10.338	10.201	9.94213	10.1682	10.5912	10.0905	10.1715	10.3036	10.2263	10.2664	10.011	10.0769	10.0976	9.96767	9.93032	10.1424	9.96376	10.3044	10.1166	10.0862	10.3555	9.89571	10.1418	9.64093	9.91111	9.679	10.2426	10.3195	10.2089	10.1105	9.4179	10.1256	10.2517	10.1331
EIF2S1	1747	0	P05198	Eukaryotic translation initiation factor 2 subunit 1	EIF2S1	9.25092	9.46715	9.4841	9.38839	9.339	9.28513	9.19379	9.48869	9.44917	9.33072	9.20092	9.39237	9.39701	9.35101	9.20341	9.57438	9.43319	9.07561	9.31726	9.43495	9.37593	9.4308	9.3356	9.35789	9.42682	9.3255	9.40601	9.2695	9.31824	9.29497	9.3551	9.43873	9.33472	9.49545	9.53694	9.41275	9.41049	9.29054	9.30285	9.33327	9.36966	9.34881	9.3684	9.33306
YTHDF2	11316	0	Q9Y5A9;Q9Y5A9-2	YTH domain-containing family protein 2	YTHDF2	9.1578	9.15049	9.05327	9.10258	9.09324	8.96858	8.97591	9.21572	9.28533	9.23328	8.88922	9.08677	9.08463	8.89153	8.94003	9.1567	8.91325	8.93275	9.04274	8.96905	9.1826	9.21484	9.06565	8.9419	9.07635	9.03791	9.15635	9.06632	9.23974	8.7899	9.01092	8.92262	9.02184	9.08301	9.19919	9.08171	8.80893	8.96687	9.29173	9.05169	9.10832	9.03677	9.08934	9.17695
GAPVD1	4922	0	Q14C86;Q14C86-6;Q14C86-5;Q14C86-2;Q14C86-4;Q14C86-3	GTPase-activating protein and VPS9 domain-containing protein 1	GAPVD1	9.19983	9.06151	9.17226	9.0644	9.14844	9.31179	8.90986	8.96784	8.88074	9.09932	9.07968	9.01471	8.98129	8.95591	9.01384	9.11834	9.13026	8.9246	9.06378	9.01918	9.04848	9.14941	8.94415	9.00376	9.05787	8.9792	8.97772	9.14023	9.16501	9.07112	9.1677	9.13526	8.89259	9.1211	9.07531	8.95063	9.18143	9.02464	9.0235	9.02379	8.98042	9.05715	9.16938	9.16753
YARS	3587	0	P54577	Tyrosine--tRNA ligase, cytoplasmic;Tyrosine--tRNA ligase, cytoplasmic, N-terminally processed	YARS	9.96367	9.96158	10.0034	10.0175	9.9665	9.77241	9.8916	10.0509	9.82026	9.94779	9.71912	9.69933	9.83774	9.71456	9.67269	9.84386	9.91375	9.60154	9.8698	9.7335	9.80831	9.87521	9.82866	9.7977	9.8222	9.59626	9.7272	9.74956	10.0045	9.60042	9.83732	9.7526	9.82467	9.77658	9.87644	9.73894	9.73979	9.84713	9.88582	9.77006	9.72354	9.83886	9.82968	9.83235
KPNB1	4907	0	Q14974;Q14974-2	Importin subunit beta-1	KPNB1	9.98546	10.0883	10.1199	10.162	10.1183	10.1202	9.82836	9.95678	9.99406	9.96632	9.9215	9.97345	9.85998	9.98371	9.9401	9.98596	9.95717	9.88913	9.79892	9.94702	9.99327	9.99118	9.97467	9.98421	9.89071	9.81932	9.98978	9.9525	9.9135	10.0612	10.0232	9.94854	10.0675	10.0001	10.0635	10.0463	9.97979	9.9029	9.86471	9.98804	9.913	9.86122	9.83641	9.96334
NAA15	9130	0	Q9BXJ9;Q9BXJ9-4	N-alpha-acetyltransferase 15, NatA auxiliary subunit	NAA15	9.48755	9.49794	9.41562	9.44638	9.48716	9.4893	9.39021	9.49821	9.38896	9.34733	9.4222	9.38982	9.4263	9.37356	9.36135	9.55636	9.47589	9.36588	9.45011	9.55454	9.49358	9.47665	9.43459	9.37267	9.5701	9.33576	9.49082	9.52627	9.37755	9.2157	9.41025	9.45532	9.52572	9.45472	9.51466	9.49617	9.48643	9.45241	9.45254	9.33055	9.30859	9.39797	9.41403	9.52425
UPF1	7908	0	Q92900	Regulator of nonsense transcripts 1	UPF1	9.70044	9.69608	9.69658	9.65064	9.72138	9.80191	9.65703	9.84251	9.67078	9.75056	9.67551	9.62922	9.74258	9.61991	9.69668	9.76016	9.66148	9.54946	9.64763	9.67241	9.61798	9.74169	9.66011	9.67003	9.78271	9.65095	9.58177	9.63987	9.72612	9.60222	9.78409	9.63828	9.64262	9.67285	9.69416	9.69985	9.65563	9.69496	9.78105	9.58141	9.73094	9.67161	9.78209	9.64024
COPB1	3548	0	P53618	Coatomer subunit beta	COPB1	9.69313	9.80334	9.84929	9.81045	9.8915	9.92735	9.49638	9.87359	9.76289	9.78868	9.69438	9.78137	9.70842	9.80488	9.60611	9.74542	9.72	9.52674	9.64597	9.67596	9.68235	9.73685	9.77498	9.72864	9.64934	9.65185	9.7079	9.61686	9.70345	9.764	9.71498	9.80781	9.56425	9.81508	9.7031	9.77855	9.76482	9.57524	9.56424	9.70899	9.72501	9.62049	9.6583	9.63002
IGHG1	1599	0	P01857	Ig gamma-1 chain C region	IGHG1	8.61952	8.68241	8.93595	8.92252	8.81191	8.86341	8.9003	8.71804	7.95747	9.04384	8.80425	9.16968	8.82525	9.16971	8.60131	9.04039	9.03813	9.05747	8.97511	9.02031	8.81201	8.73828	8.87108	9.23318	8.92043	9.02512	8.60593	8.67714	8.93452	9.27008	8.8975	8.77998	9.32475	8.71869	8.56829	8.84347	8.91986	8.90319	8.42522	9.23214	8.48137	8.70222	8.80598	8.60746
MBD2	10501	0	Q9UBB5;Q9UBB5-3	Methyl-CpG-binding domain protein 2	MBD2	8.67105	8.60809	8.52655	8.71646	8.53727	8.7794	8.84668	8.64674	8.8403	8.65072	8.74493	8.81062	8.73199	8.83377	9.01688	8.69594	8.77436	8.79084	8.72387	8.78006	8.71717	8.60245	8.66196	8.79584	8.67395	8.81066	8.68325	8.87498	8.5913	8.80763	8.79016	8.77744	8.7081	8.6091	8.64316	8.83374	8.75971	8.70635	8.51391	8.60246	8.62855	8.67087	8.76019	8.76658
NACA	267	0	E9PAV3;E9PAV3-2;Q13765	Nascent polypeptide-associated complex subunit alpha, muscle-specific form;Nascent polypeptide-associated complex subunit alpha	NACA	9.15336	9.49436	9.58197	9.44571	9.69211	9.78511	9.23887	9.40494	9.36545	9.48404	9.23971	9.42796	9.39406	9.43254	9.30085	9.60474	9.35386	9.2172	9.4028	9.39623	9.18785	9.5206	9.42995	9.47035	9.52272	9.24998	9.44903	9.40998	9.47718	9.36999	9.35709	9.3685	9.45696	9.34439	9.54653	9.1925	9.46421	9.25653	9.37276	9.38402	9.41567	9.33351	9.33694	9.35505
NME2	2493	0	P22392-2	Nucleoside diphosphate kinase B	NME2	10.2777	10.3244	10.3294	10.2527	10.2438	10.2937	10.1214	10.1162	10.1521	10.1163	10.1955	10.1642	10.2496	10.1379	9.97211	10.2748	10.2127	10.1538	10.1335	10.0942	10.3157	10.1909	10.1917	10.2123	10.2067	10.1269	10.2912	10.0588	10.1982	10.1017	10.1109	10.2579	10.0954	10.2828	10.2816	10.1945	10.3135	10.0423	10.2509	10.1867	10.2724	10.1837	10.1781	10.2188
MMS19	8672	0	Q96T76;Q96T76-9;Q96T76-8;Q96T76-5;Q96T76-7	MMS19 nucleotide excision repair protein homolog	MMS19	8.61433	8.83182	8.8241	8.86449	8.89858	9.15481	8.72725	8.68481	8.62165	8.87653	8.65858	8.73878	8.63945	8.7521	8.47212	8.90416	8.75591	8.48691	8.81382	8.77976	8.81382	8.79621	8.90126	8.87498	8.84466	8.72108	8.76992	8.63667	8.88792	8.68257	8.56205	8.72487	8.69437	8.65664	8.82336	8.64733	8.67287	8.62594	8.70044	8.68812	8.67811	8.66678	8.73806	8.68716
PFDN5	8693	0	Q99471;Q99471-3;Q99471-2	Prefoldin subunit 5	PFDN5	8.91863	8.96287	8.98783	9.07399	9.17568	8.84315	8.96403	8.9781	9.05916	8.92744	8.82107	8.91284	8.95259	8.95245	8.8426	9.10675	8.95227	8.74173	8.67754	8.95365	8.88111	8.95349	8.96106	8.82608	8.93132	8.90425	8.88009	8.88828	8.92588	8.90236	8.83206	8.8837	8.83188	8.99715	9.08727	8.75487	8.90199	8.89442	9.0687	8.80937	8.83625	9.01336	9.02076	8.84603
TNPO1	7926	0	Q92973;Q92973-2;Q92973-3	Transportin-1	TNPO1	9.34985	9.48659	9.49458	9.44409	9.57986	9.64029	9.41963	9.43601	9.52856	9.35557	9.42037	9.41516	9.3888	9.46799	9.2293	9.49033	9.49393	9.19039	9.34844	9.33431	9.25678	9.39176	9.4953	9.41604	9.48966	9.39959	9.43048	9.49947	9.38723	9.40925	9.3149	9.35023	9.41672	9.37539	9.54006	9.32052	9.28964	9.33929	9.34682	9.42161	9.53837	9.39928	9.45273	9.23287
SEC63	10609	0	Q9UGP8	Translocation protein SEC63 homolog	SEC63	8.72171	8.93322	8.82953	8.93859	8.84021	9.06998	8.72709	8.66852	8.92366	8.9851	8.63993	8.80413	8.80326	8.88845	8.60425	8.94066	8.93934	8.55814	8.82273	8.72695	8.77659	8.78273	8.78853	8.88418	8.75874	8.59168	8.91182	8.79607	8.75776	8.78362	8.63994	8.79027	8.56282	9.05794	9.09463	8.85808	8.80324	8.66682	8.82856	8.90162	8.98226	8.6622	8.74632	8.84398
NSDHL	5132	0	Q15738	Sterol-4-alpha-carboxylate 3-dehydrogenase, decarboxylating	NSDHL	8.81689	8.75962	8.73343	8.90767	8.89221	8.94441	8.56704	8.84658	8.71006	8.83394	8.75498	8.82463	8.95057	8.86024	8.57366	8.92053	8.92422	8.67178	8.74255	8.70343	8.93407	8.97389	8.77581	8.81043	8.79435	8.74193	8.86981	8.62526	8.99072	8.84577	8.79408	8.87866	8.69774	9.04228	8.99957	8.98809	8.83277	8.66542	8.77452	8.98314	8.96296	9.01862	8.94757	8.85085
HSP90AB1	1866	0	P08238	Heat shock protein HSP 90-beta	HSP90AB1	10.8503	10.8401	10.8677	10.8185	10.7901	10.871	10.8154	10.9479	10.805	10.7221	10.7918	10.8066	10.9119	10.9283	10.9204	10.9706	10.9597	10.7201	10.8454	10.9161	10.9158	10.898	10.9155	10.8728	10.9767	10.8136	10.877	10.8332	10.9179	10.7274	10.9118	10.8603	10.8763	10.9149	10.8996	10.8358	10.8446	10.7795	10.9584	10.8267	10.8101	10.9095	10.8794	10.8589
G3BP1	4531	0	Q13283;Q13283-2	Ras GTPase-activating protein-binding protein 1	G3BP1	9.50199	9.63031	9.53518	9.60936	9.59503	9.67122	9.40359	9.51637	9.61642	9.35639	9.52369	9.61125	9.62782	9.51001	9.44842	9.75356	9.76725	9.43747	9.61122	9.65967	9.72	9.68982	9.65293	9.69791	9.75169	9.56799	9.62434	9.59439	9.42198	9.34244	9.61798	9.5466	9.58673	9.57549	9.68093	9.65591	9.54655	9.54603	9.63395	9.60901	9.62751	9.59779	9.62277	9.58494
OSBP	2478	0	P22059	Oxysterol-binding protein 1	OSBP	9.06815	9.20187	9.10916	9.13347	9.11474	9.28074	8.92815	9.23796	9.19309	9.13459	8.98335	9.07149	9.02702	9.05173	9.06463	9.08091	9.0619	8.98498	8.95239	8.93354	9.11764	9.16129	9.09121	8.98944	9.12455	9.00196	9.10257	8.9761	9.17821	9.04344	9.03379	9.03348	8.99485	9.12707	9.1795	8.9929	8.92645	9.06972	9.03908	9.05316	9.07326	9.05352	9.15522	9.05187
UBE2K	3767	0	P61086;P61086-2;P61086-3	Ubiquitin-conjugating enzyme E2 K	UBE2K	8.68003	8.96978	8.99729	8.88113	8.86208	9.02215	8.7936	9.08404	8.98964	8.62209	8.67324	8.97965	8.99259	8.96116	8.78407	9.18588	9.09539	8.61319	8.86574	8.82397	9.21027	8.98222	8.94972	8.88728	9.0575	8.88708	9.09071	8.87217	9.03065	9.02075	8.99256	8.96862	8.699	8.91626	8.98111	9.0092	8.88409	8.81862	9.08705	8.90063	9.0257	8.89885	9.0237	8.83541
PABPC1	2072	0	P11940;P11940-2	Polyadenylate-binding protein 1	PABPC1	9.93592	10.0192	9.97999	10.0116	10.0143	10.1103	9.91456	10.0986	10.0901	9.9377	9.94878	10.0719	10.01	10.0133	10.0047	10.1314	10.0523	9.65672	9.99395	10.0727	10.0202	9.97198	10.0165	10.0199	10.1254	10.0481	10.0285	10.0423	9.98664	9.94092	10.0132	10.0119	10.0154	9.9941	10.0673	10.0682	9.9626	10.0025	10.0167	9.85507	9.91393	9.97156	10.057	9.97571
BAP18	6868	0	Q8IXM2;Q8IXM2-3	Chromatin complexes subunit BAP18	BAP18	9.43935	9.41454	9.43162	9.38785	9.37366	9.48458	9.74002	9.24586	9.28	9.1864	9.55654	9.50466	9.53932	9.45413	9.43422	9.38341	9.38755	9.65418	9.50689	9.44668	9.65624	9.26965	9.53065	9.549	9.29145	9.44266	9.24481	9.38429	9.17701	9.58101	9.20889	9.41443	9.27449	9.4057	8.96604	9.41877	9.63363	9.50392	9.40417	9.40657	9.50211	9.36428	9.35448	9.11144
TXLNA	3019	0	P40222	Alpha-taxilin	TXLNA	9.04595	9.05241	9.04588	9.06798	9.01209	8.84635	8.7254	9.09805	9.03085	8.89707	8.89331	9.18935	9.0844	9.09209	8.99678	9.27383	8.98423	8.921	8.98919	9.00436	9.1398	9.03215	9.10965	9.06107	9.21872	9.05957	9.17723	8.92403	9.11673	8.96936	9.11059	9.17111	8.94682	9.28264	9.0968	9.09453	9.01616	8.86531	9.01522	8.96505	9.00786	9.0319	9.15395	9.18861
PDK3	4992	0	Q15120;Q15120-2	[Pyruvate dehydrogenase (acetyl-transferring)] kinase isozyme 3, mitochondrial	PDK3	8.42396	8.56253	8.55873	8.50259	8.49923	8.63978	9.05391	8.53288	8.76266	8.77542	8.72154	8.72612	8.61056	8.61417	8.75911	8.46829	8.70022	8.60015	8.71542	8.69643	8.42105	8.54444	8.63471	8.44654	8.42452	8.88524	8.6584	8.6939	8.66154	8.77367	8.44954	8.71038	8.79029	8.82317	8.58468	8.61078	8.51067	8.86319	8.70012	8.53815	8.70208	8.67516	8.39075	8.7437
CCT3	3281	0	P49368	T-complex protein 1 subunit gamma	CCT3	10.1659	10.2193	10.2259	10.206	10.2199	10.3237	10.0669	10.1913	9.96677	9.92317	9.94573	10.1475	10.1541	10.1674	10.2004	10.2417	10.2448	10.0236	10.0525	10.1291	10.1867	10.2205	10.1629	10.173	10.1813	9.98954	10.1468	10.1818	10.1003	10.1326	10.2747	10.1833	10.1277	10.1135	10.2254	10.1204	10.2316	10.1155	10.2084	10.1607	10.0744	10.1885	10.2272	10.1767
EIF2B2	3335	0	P49770	Translation initiation factor eIF-2B subunit beta	EIF2B2	8.62296	8.65182	8.85643	8.78823	8.84882	8.6328	8.46031	8.77228	8.71988	8.53909	8.75245	8.66274	8.79595	8.64711	8.53235	8.81561	8.797	8.48544	8.56466	8.7554	8.5019	8.81138	8.74127	8.60978	8.67334	8.65335	8.61132	8.75011	8.68611	8.58911	8.6497	8.53138	8.63698	8.62694	8.75365	8.51209	8.66444	8.66752	8.66461	8.604	8.69184	8.65647	8.76229	8.54479
PIH1D1	10192	0	Q9NWS0;Q9NWS0-3	PIH1 domain-containing protein 1	PIH1D1	8.50175	8.53391	8.47386	8.45459	8.34982	8.67024	8.3687	8.44682	8.42708	8.27095	8.50253	8.47688	8.31296	8.45032	8.39278	8.56532	8.37451	8.26685	8.46565	8.55242	8.58438	8.51054	8.32661	8.36486	8.44957	8.50178	8.59175	8.47367	8.35903	8.3567	8.63828	8.57256	8.53702	8.43978	8.65985	8.48608	8.52745	8.11006	8.57415	8.59211	8.4818	8.40692	8.33985	8.48705
ABCF2	10595	0	Q9UG63;Q9UG63-2	ATP-binding cassette sub-family F member 2	ABCF2	8.81517	8.94631	8.90593	8.89243	8.9745	8.93462	8.77074	8.52202	8.56898	8.29317	8.51258	8.79189	8.78231	8.8793	8.66761	9.09387	8.95527	8.77004	8.83402	8.82153	9.01971	8.89061	8.9718	8.95915	9.08732	8.6674	8.88329	8.74667	8.89503	8.66679	8.87815	8.90607	8.75583	8.86367	9.03602	8.76523	8.76084	8.6784	8.83448	8.74301	8.70681	8.80692	8.93184	8.8273
SEC23B	5073	0	Q15437	Protein transport protein Sec23B	SEC23B	8.77404	8.93011	9.02259	9.03602	8.99457	9.14528	8.59035	9.06293	8.81457	8.79165	8.77384	8.92139	8.88199	8.95373	8.63185	8.9482	8.97581	8.71988	8.81007	8.84859	9.08352	8.97489	8.67311	8.93315	8.83944	8.85009	9.07649	8.83547	9.05674	9.10022	8.74716	8.9669	9.08919	9.13373	9.15643	8.96119	8.79705	8.90174	8.81627	8.92983	8.99149	8.94313	8.88016	8.90215
HP1BP3	5634	0	Q5SSJ5;Q5SSJ5-2;Q5SSJ5-3	Heterochromatin protein 1-binding protein 3	HP1BP3	10.4341	10.1689	10.139	10.2114	10.1822	9.81556	10.6521	10.2562	10.3336	10.371	10.5217	10.3172	10.3413	10.2637	10.605	10.0438	10.326	10.5864	10.4104	10.2585	10.0127	10.3082	10.2629	10.2449	10.2042	10.3513	10.0904	10.2043	10.2904	10.3559	10.5017	10.3004	10.3614	10.2652	10.0993	10.3611	10.3924	10.4501	10.369	10.2086	10.454	10.3272	10.3893	10.4261
FDPS	2161	0	P14324;P14324-2	Farnesyl pyrophosphate synthase	FDPS	9.00458	9.24534	9.3982	9.48278	9.45753	9.58243	9.06454	9.20052	8.99985	9.28054	9.07175	9.2551	9.20082	9.08589	9.001	9.31844	9.06554	9.01066	8.94382	9.19663	9.35658	9.31883	9.12931	9.31039	9.3382	9.14859	9.22971	9.17718	9.35075	9.1463	9.19044	9.0278	9.06597	9.33263	9.27799	9.1172	9.07479	9.17612	9.41902	9.18076	9.20191	9.09904	9.24662	9.10691
STRN	819	0	O43815;O43815-2	Striatin	STRN	9.34366	9.13969	9.22457	9.29878	9.19059	9.2184	9.56035	9.32991	9.23723	9.30768	9.41986	9.37796	9.3735	9.31299	9.41486	9.32771	9.32682	9.39084	9.21396	9.37906	9.29285	9.35255	9.33411	9.36202	9.16758	9.20632	9.35991	9.31125	9.26681	9.44109	9.40651	9.31083	9.1343	9.3049	9.23731	9.337	9.39179	9.36453	9.26885	9.31625	9.29236	9.30284	9.30606	9.40465
PRMT5	464	0	O14744;O14744-5;O14744-2;O14744-3;O14744-4	Protein arginine N-methyltransferase 5;Protein arginine N-methyltransferase 5, N-terminally processed	PRMT5	9.05547	9.21402	9.11073	9.10795	9.18761	9.22094	8.98011	9.18236	9.1124	9.10583	9.13033	9.02707	9.25312	8.90181	9.00545	9.17439	9.04817	8.891	9.09395	9.11234	8.86828	9.13625	9.05126	8.95496	9.15399	8.97027	9.04215	9.06744	9.12194	8.8698	8.98858	8.95506	9.18695	9.0076	9.12533	9.03716	9.0467	9.11443	9.17292	9.09004	9.14639	8.99587	9.3372	8.98121
SEC24C	3572	0	P53992;P53992-2	Protein transport protein Sec24C	SEC24C	9.21134	9.3357	9.32884	9.37358	9.39968	9.43732	9.10158	9.34549	9.21335	9.19458	9.11649	9.2511	9.33879	9.32763	9.23532	9.26947	9.19343	9.1253	9.13657	9.18256	9.35639	9.17463	9.24664	9.20917	9.23698	9.17128	9.32811	9.25255	9.22053	9.27089	9.25418	9.39919	9.23551	9.29426	9.23346	9.37952	9.27312	9.05557	9.1689	9.26837	9.40738	9.28514	9.26413	9.1741
EEF1D	2723	0	P29692-2	Elongation factor 1-delta	EEF1D	9.75762	9.87715	9.85327	9.88683	9.89402	10.064	9.69066	9.92417	9.69919	9.65716	9.6516	9.78056	9.65076	9.79563	9.58585	9.78499	9.72303	9.88003	9.72282	9.76919	9.97437	9.84211	9.84348	9.86418	9.89771	9.57299	9.80699	9.68191	9.79627	9.7672	9.91515	9.83009	9.74416	9.76589	9.75121	9.81863	9.80187	9.74888	9.68389	9.77579	9.73103	9.80912	9.77971	9.85401
DDX21	9953	0	Q9NR30;Q9NR30-2	Nucleolar RNA helicase 2	DDX21	9.68442	9.85824	9.83757	9.85255	9.78245	9.88592	10.0131	9.89021	9.67579	9.6848	9.64744	9.8396	9.82546	9.83357	9.93956	10.0368	9.88575	9.5748	9.95418	9.90567	9.84227	9.97527	9.92485	9.77965	9.92308	9.83956	9.75318	9.90283	9.95	9.60139	9.68055	9.77526	9.68324	9.89766	9.98795	9.84664	9.7068	9.84646	9.86019	9.66347	9.84247	9.76065	10.09	9.7738
EDC4	6033	0	Q6P2E9;Q6P2E9-2	Enhancer of mRNA-decapping protein 4	EDC4	9.39247	9.36182	9.40323	9.4132	9.38646	9.50051	9.23301	9.54845	9.25389	9.41268	9.25053	9.31732	9.32482	9.27626	9.2378	9.3619	9.21969	9.24217	9.24323	9.31033	9.37138	9.41671	9.03087	9.38487	9.28731	9.28954	9.32011	9.26849	9.41965	9.32821	9.402	9.33701	9.33146	9.32788	9.36725	9.40775	9.40484	9.21396	9.33546	9.34489	9.46768	9.23694	9.36367	9.42225
TMLHE	10136	0	Q9NVH6;Q9NVH6-8;Q9NVH6-7;Q9NVH6-5;Q9NVH6-6;Q9NVH6-4;Q9NVH6-2;Q9NVH6-3	Trimethyllysine dioxygenase, mitochondrial	TMLHE	8.40835	8.37658	8.19012	8.25595	8.33577	8.29362	8.48848	7.98974	8.6187	8.68711	8.5393	8.34444	8.33673	8.22455	8.20128	7.99161	8.11902	8.66655	8.68507	8.53025	8.36668	8.26272	8.37	8.27066	8.01654	8.661	8.53244	8.67189	8.06817	8.29846	8.22191	8.5701	8.61063	8.27117	8.3667	8.24669	8.35062	8.76977	8.13634	8.79078	8.15615	8.27396	7.9855	8.57941
RPS4X	3863	0	P62701	40S ribosomal protein S4, X isoform	RPS4X	10.3307	10.4105	10.463	10.335	10.3506	10.2298	10.3065	10.2807	10.1628	10.0806	10.3168	10.3036	10.3317	10.272	10.2208	10.3629	10.3692	10.1741	10.2615	10.198	10.3429	10.3944	10.3166	10.3369	10.3276	10.2161	10.2527	10.2655	10.3331	10.3153	10.2919	10.2916	10.2541	10.3229	10.3353	10.3483	10.3267	10.1818	10.3819	10.3173	10.2536	10.2318	10.4393	10.3209
ACSL4	902	0	O60488;O60488-2	Long-chain-fatty-acid--CoA ligase 4	ACSL4	8.79527	8.90582	9.02819	9.11615	9.07372	9.27009	8.66374	9.32304	8.90662	8.65375	8.84516	9.06178	8.94674	8.97589	8.91582	8.9707	9.01677	8.83686	8.86794	9.10492	9.11476	9.06459	9.06676	8.99042	8.92602	8.87285	9.09041	8.8947	9.08622	9.17254	9.01177	9.00085	8.76371	8.93291	9.06444	8.97854	9.01637	8.86642	8.94632	8.94899	8.84098	8.92686	8.96858	8.83757
BSG	2933	0	P35613;P35613-2;P35613-4;P35613-3	Basigin	BSG	8.80381	8.86453	8.78878	8.7295	8.82948	8.4791	8.19578	8.48946	8.47377	8.18989	8.82636	8.13719	8.68939	8.28805	8.49286	8.52648	8.35017	8.3604	8.2387	7.97774	8.44181	8.82964	8.42421	8.42939	8.89829	7.9336	8.42416	8.49012	8.32356	8.48118	8.65636	8.60281	8.46929	8.78509	8.66853	8.61304	8.38805	8.54789	8.74407	8.13924	8.48954	8.65651	8.51885	8.97633
NPC1	559	0	O15118;O15118-2	Niemann-Pick C1 protein	NPC1	7.86918	7.8499	8.05125	7.85508	8.02515	7.96701	7.59025	8.12011	7.75545	7.46426	7.86932	7.77312	7.62959	7.79152	7.70116	7.81134	7.87572	7.60956	7.77482	7.56742	7.77165	7.75643		7.89813	7.86626	7.8392	7.81893	7.89247	8.20083	7.67005	8.18484	7.606	7.91865	8.07072	8.10022	7.90427	8.0087	7.67187	7.87253	7.81525	7.87733	7.61097	7.99454	7.3998
XPOT	765	0	O43592	Exportin-T	XPOT	8.56828	8.71768	8.82408	8.80831	8.78695	8.97899	8.21879	8.77106	8.73842	8.57095	8.49904	8.55446	8.62367	8.5039	8.38361	8.8761	8.65883	8.28429	8.54877	8.64656	8.70959	8.65075	8.49177	8.49947	8.71412	8.45914	8.66508	8.62159	8.75658	8.59812	8.46595	8.53362	8.76338	8.65477	8.71564	8.63878	8.52207	8.38837	8.47523	8.56526	8.80597	8.48668	8.42096	8.2514
SLC1A4	3123	0	P43007;P43007-2	Neutral amino acid transporter A	SLC1A4	7.82538	8.02004	7.98997	7.96105	7.71694		7.10712	7.97167	7.54133	7.13549	7.54483	7.64319	7.75509	7.50145	7.36289	8.00187	7.8205		7.16841	8.20742	8.00448	8.22792	7.55636	7.72308	7.66283	7.40614	7.62334	7.43282	7.66518	7.46822	8.10944		7.97464	7.63564	7.36556	7.56454		7.56468	7.75114	7.32734	7.9009	7.74221	7.69081	7.57935
SPATA5L1	9064	0	Q9BVQ7;Q9BVQ7-2;Q9BVQ7-3	Spermatogenesis-associated protein 5-like protein 1	SPATA5L1	8.29432	8.15536	8.2625	8.19887	8.26294	8.38767	8.15478	7.97333	8.00506	7.88593	8.17558	8.07496	8.04052	8.15698	8.06611	7.9481	8.24061	8.09412	7.90673	8.0472	8.09719	8.29569	8.15592	8.2498	8.24171	8.0797	7.86033	8.15984	8.18344	8.07963	8.03962	8.08289	8.13333	7.90963	8.36276	8.00844	8.10054	8.0857	8.26668	8.15544	8.05461	8.12205	8.03686	8.04168
IQGAP2	4645	0	Q13576;Q13576-3;Q13576-2	Ras GTPase-activating-like protein IQGAP2	IQGAP2	10.0237	10.2434	10.182	10.1902	10.1946	10.1156	10.3627	10.1156	10.2702	10.2714	9.96642	10.2475	10.1561	9.95708	10.5628	10.0442	9.8482	10.1565	10.2559	10.3951	10.2656	10.0335	10.0026	9.88199	9.93115	10.1243	10.0517	10.257	9.99413	10.1249	10.3843	9.92568	10.1285	9.73366	9.73918	9.75943	10.2114	10.4344	10.0584	9.99978	10.0849	10.0159	10.1052	10.0451
EEF1B2	2564	0	P24534	Elongation factor 1-beta	EEF1B2	9.51336	9.4857	9.57129	9.57165	9.63139	9.81117	9.43987	9.74082	9.40248	9.48174	9.25333	9.47024	9.45328	9.58599	9.21451	9.5265	9.62826	9.6079	9.55454	9.58135	9.22642	9.58839	9.62387	9.42303	9.57258	9.34054	9.43921	9.38947	9.63758	9.42189	9.61478	9.46347	9.45108	9.53723	9.60157	9.27565	9.45725	9.44955	9.56925	9.4644	9.54976	9.51682	9.52604	9.53614
POP1	8717	0	Q99575	Ribonucleases P/MRP protein subunit POP1	POP1	8.87041	8.927	8.90306	8.98312	8.94349	8.99728	9.06083	8.88417	9.05193	8.83796	9.01725	8.9402	8.91904	9.00324	8.9394	8.97036	8.94682	8.81359	8.83494	8.96305	8.81578	8.8537	8.9733	8.90552	8.75305	8.95904	8.98084	8.9655	8.85572	8.76129	8.83226	8.88444	8.84103	8.90997	9.046	8.97594	9.07887	9.02011	8.9087	9.00247	8.94607	8.93957	8.94251	8.85403
SEC16A	533	0	O15027-5	Protein transport protein Sec16A	SEC16A	9.19045	9.23418	9.17312	9.25713	9.23057	9.29871	8.89042	9.22632	9.11436	9.16197	9.14319	9.19619	9.09834	9.22104	9.02483	9.21402	9.01882	9.0899	8.98015	9.08747	9.20917	9.1604	9.22046	9.17358	9.23076	9.11854	9.22477	9.13937	9.1496	9.20567	9.10908	9.18487	9.09434	9.16906	9.19558	9.15583	9.10935	8.93186	9.16311	9.2005	9.27167	9.08207	9.14839	9.10737
UBAP2	5693	0	Q5T6F2;Q5T6F2-2	Ubiquitin-associated protein 2	UBAP2	8.58336	8.71143	8.55173	8.65412	8.69221	8.92515	8.6692	8.66402	8.71267	8.55531	8.65709	8.59151	8.78782	8.55669	8.59158	8.94067	8.63027	8.48109	8.55862	8.66937	8.75351	8.63736	8.82347	8.85889	8.83951	8.6342	8.74262	8.83153	8.55979	8.30733	8.7264	8.76077	8.87473	8.4883	8.91019	8.59204	8.69946	8.71606	8.69772	8.81	8.79518	8.5961	8.58934	8.66914
MKLN1	10836	0	Q9UL63;Q9UL63-2	Muskelin	MKLN1	7.94708	7.90851	7.75943	7.97773	8.22443	8.09977	7.84146	7.84585	7.88687	7.68625	7.67636	7.81375	7.93455	7.9358	8.0014	8.05605	8.11946	7.57957	7.65105	7.98041	8.04895	7.98368	7.6275	7.77284	8.08635	7.752	7.96743	7.96334	7.84745	8.03108	7.99637	8.0703	7.94252	8.02704	7.99178	8.12628	7.82571	7.85174	7.98681	7.98821	7.93274	8.0394	8.0862	8.20866
FADS2	1490	0	O95864;O95864-3;O95864-4;O95864-2	Fatty acid desaturase 2	FADS2		7.91127	7.41411	7.56195	7.34006	7.90211		8.12812	7.39877	7.13344	7.50475	7.62386	7.49571	7.73724	7.48433	7.96707	7.79857	7.19562	7.56616	7.87897	7.82051	7.17405	7.81994	8.01009	8.24722	7.79797	7.632	7.95754	8.09681	6.89809	7.69288	7.74832	7.82123	8.04543	7.98798	7.80905		7.90641		7.79363	7.16053	7.75895	7.42083	8.00665
ZNF22	2275	0	P17026	Zinc finger protein 22	ZNF22	9.45806	9.66833	9.64141	9.55331	9.47673	8.9806	9.94402	9.71576	9.53712	9.81041	9.79661	9.63814	9.72931	9.49562	9.91219	9.43381	9.64104	9.87873	9.80855	9.54308	9.38724	9.46901	9.46872	9.43362	9.40512	9.8231	9.30309	9.62724	9.62201	9.39159	9.52973	9.53317	9.75186	9.65817	9.52729	9.49955	9.35507	9.79876	9.68992	9.6137	9.79735	9.6955	9.75778	9.55443
SQSTM1	4612	0	Q13501;Q13501-2	Sequestosome-1	SQSTM1	8.56583	8.76303	8.61541	8.62265	8.74037	8.80633	8.69017	8.6876	8.73064	8.54426	8.91528	8.80331	8.98014	8.90116	8.49152	8.77572	8.86357	8.48047	8.61053	8.71773	8.95902	9.02331	8.60691	8.90692	8.76451	8.55185	8.82387	8.59494	8.78156	8.6998	8.51811	8.93209	8.65648	8.84645	8.87218	8.63846	8.61738	8.71743	8.74296	8.77735	8.72647	8.98477	8.66472	8.72009
C21orf33	2735	0	P30042;P30042-2	ES1 protein homolog, mitochondrial	C21orf33	9.83099	9.81098	9.81841	9.75509	9.7429	9.49426	10.242	9.81794	9.82184	10.0604	9.92545	9.76339	9.88098	9.84732	9.86481	9.75946	9.92617	9.93301	9.98262	9.80141	9.6537	9.76949	9.72112	9.82226	9.77965	9.9804	9.87054	9.78171	9.89828	9.85189	9.74461	10.0308	10.049	9.83018	9.92186	9.90568	9.94026	10.0581	10.0674	10.0324	9.926	10.1157	10.0205	10.0864
ETHE1	1426	0	O95571	Persulfide dioxygenase ETHE1, mitochondrial	ETHE1	9.21919	9.36254	9.41113	9.42174	9.40344	9.57728	9.85756	9.29226	9.53857	9.84761	9.81194	9.70675	9.66974	9.83314	9.72279	9.45853	9.70696	9.65823	9.71057	9.82325	9.7112	9.50154	9.62712	9.52856	9.54157	9.75973	9.53947	9.52974	9.37596	9.60918	9.40331	9.76909	9.393	9.55672	9.34007	9.36017	9.66949	9.66387	9.36824	9.46506	9.48102	9.44649	9.22753	9.60457
THUMPD3	9034	0	Q9BV44	THUMP domain-containing protein 3	THUMPD3	8.08229	8.59013	8.58413	8.47953	8.41811	8.43957	7.9917	8.37947	8.61394	8.01261	8.405	8.38091	8.5616	8.28919	8.16676	8.39607	8.45565	8.20184	8.09213	8.26239	8.50754	8.59085	8.57051	8.58559	8.64143	8.34715	8.40307	8.35925	8.5231	8.5162	8.37697	8.3737	8.35417	8.41824	8.43246	8.18791	8.39252	8.38136	8.39217	8.3949	8.37921	8.25014	8.49464	8.23521
KPNA3	366	0	O00505	Importin subunit alpha-4	KPNA3	8.72673	8.93746	9.14763	9.09805	9.05206	9.17018	8.75454	8.87139	9.10474	8.80319	8.82512	8.97402	8.9113	8.96552	8.94509	9.00307	8.80034	8.72438	8.74819	8.83128	8.78365	8.87625	9.00698	8.94695	8.80412	8.83676	8.77072	8.87954	8.87162	8.91121	8.83022	8.7868	8.71217	9.09683	8.79346	8.96613	8.71487	8.86038	8.787	8.72687	8.9719	8.72906	9.05497	8.75543
CUL1	4656	0	Q13616	Cullin-1	CUL1	9.2579	9.38799	9.39944	9.31552	9.2323	9.07514	9.12949	9.09842	9.04298	8.73471	8.88506	9.15679	9.12968	8.90534	9.13891	9.17294	9.16812	8.96896	9.03119	9.1835	9.04666	9.14337	9.0962	8.95052	9.05713	9.17886	8.99807	9.20495	9.01787	8.99183	9.25643	9.1481	9.09755	9.19162	9.06414	9.20141	9.19686	9.12224	9.13969	9.0048	9.00847	9.25051	9.14191	9.29725
PSMD7	3447	0	P51665	26S proteasome non-ATPase regulatory subunit 7	PSMD7	9.25798	9.45949	9.40941	9.39874	9.34781	9.22591	9.12845	9.34114	9.38361	9.16755	9.36177	9.26136	9.36202	9.30913	9.20906	9.44902	9.34238	9.13352	9.26993	9.12248	9.37558	9.36228	9.49185	9.41941	9.3627	9.28593	9.31459	9.31198	9.309	9.27712	9.25784	9.31346	9.22649	9.38312	9.47155	9.41169	9.28544	9.22808	9.19291	9.30666	9.30188	9.18823	9.32671	9.25936
IPO4	7582	0	Q8TEX9;Q8TEX9-2	Importin-4	IPO4	8.6725	8.77115	8.79357	8.7331	8.75678	9.03177	8.49511	8.56141	8.59847	8.69207	8.45974	8.71688	8.74038	8.75475	8.33526	9.04771	8.81337	8.44979	8.7934	8.70837	8.92261	8.81608	9.01638	8.90576	8.99756	8.6765	8.90336	8.83692	8.66186	8.37985	8.39888	8.65728	8.69397	8.62962	8.98717	8.78994	8.80043	8.56438	8.62608	8.77125	8.69422	8.69802	8.60778	8.58096
RPS3	2534	0	P23396;P23396-2	40S ribosomal protein S3	RPS3	10.2473	10.3178	10.2953	10.2747	10.314	10.398	10.2328	10.1563	10.074	10.0528	10.1404	10.2231	10.2248	10.1698	10.2527	10.3043	10.1041	10.1865	10.1789	10.0936	10.1406	10.2213	10.2575	10.2188	10.2141	10.1633	10.0655	10.1835	10.2015	10.1028	10.1793	10.1494	10.1609	10.1979	10.2431	10.2294	10.2212	10.1654	10.2702	10.1515	10.0753	10.135	10.3049	10.1824
SPATA5	7226	0	Q8NB90;Q8NB90-2;Q8NB90-3	Spermatogenesis-associated protein 5	SPATA5	8.65041	8.56596	8.60159	8.5022	8.53756	8.61452	8.47136	8.40074	8.44121	8.35992	8.45058	8.32311	8.49221	8.43082	8.29606	8.39308	8.52161	8.37658	8.41388	8.46795	8.36656	8.74832	8.41773	8.58813	8.5048	8.36922	8.29391	8.48826	8.46753	8.31899	8.42048	8.35247	8.47517	8.40826	8.63721	8.46181	8.54078	8.4134	8.48247	8.47174	8.32041	8.50055	8.26965	8.47971
RAP1GAP2	5858	0	Q684P5-2;Q684P5;Q684P5-3	Rap1 GTPase-activating protein 2	RAP1GAP2	8.58555	8.35467	8.47448	8.60969	8.51388	8.47605	8.70909	8.8394	8.63142	8.91556	8.9655	8.64888	8.62565	8.56242	9.07426	8.30362	8.70571	8.98126	8.79024	7.9459	8.28789	8.79668	8.56186	8.69485	8.77546	8.88173	8.68107	9.01536	8.84364	8.92765	9.10574	8.61751	8.43162	8.47131	8.24277	8.6308	8.6723	8.71778	8.74915	8.69446	8.6687	8.70323	9.02513	8.78536
DRG1	11054	0	Q9Y295	Developmentally-regulated GTP-binding protein 1	DRG1	9.40895	9.33759	9.11732	9.2937	9.30313	9.26517	9.1718	9.31964	9.2562	9.28856	9.22871	9.26947	9.29251	9.28913	9.28852	9.32928	9.26866	9.05617	9.27105	9.34892	9.25728	9.35623	9.31942	9.16674	9.31814	9.31034	9.23678	9.31466	9.26882	9.14705	9.25469	9.26224	9.34171	9.27134	9.25798	9.33916	9.28362	9.16755	9.31103	9.23601	9.20514	9.23592	9.31781	9.28511
AIMP1	4426	0	Q12904;Q12904-2	Aminoacyl tRNA synthase complex-interacting multifunctional protein 1;Endothelial monocyte-activating polypeptide 2	AIMP1	9.57324	9.40418	9.49548	9.48609	9.53814	9.47771	9.39206	9.43203	9.34928	9.279	9.40913	9.50745	9.53929	9.37737	9.31662	9.44359	9.57868	9.4019	9.40331	9.40035	9.35527	9.54388	9.54612	9.42988	9.52057	9.33058	9.38207	9.41379	9.42278	9.43701	9.4568	9.42411	9.44998	9.48548	9.60729	9.41769	9.62917	9.43108	9.48061	9.48926	9.44912	9.51795	9.45244	9.45828
ZNF598	6585	0	Q86UK7;Q86UK7-3	Zinc finger protein 598	ZNF598	8.8277	8.78527	8.88303	8.837	8.82542	9.01519	8.48263	8.96534	8.77697	9.10754	8.71956	8.89899	8.91136	8.78416	8.54787	8.9996	8.64039	8.72038	8.64298	8.77761	8.83727	9.0764	8.90337	8.87315	8.9169	8.67679	8.90193	8.78407	8.76046	8.76807	8.64995	8.77362	8.86563	9.03421	9.18702	8.76931	8.98892	8.66869	9.06064	8.9761	8.78311	8.85935	8.95384	8.6548
TNKS1BP1	9265	0	Q9C0C2;Q9C0C2-2	182 kDa tankyrase-1-binding protein	TNKS1BP1	8.65559	8.34424	8.13002	8.02187	8.14855	8.40937	8.08042	8.48743	8.59057	8.28679	8.39443	8.90429	8.41107	8.3024	7.83397	8.50202	8.26493	8.06717	7.92596	8.18902	8.32149	8.50675	8.8792	8.11307	8.34929	7.95457	8.54451	8.25288	8.42796	8.07732	8.38795	8.20814	8.52316	8.22676	8.42518	8.3874	8.59645	7.97032	8.46501	8.57705	8.29941	8.40072	8.09392	8.28052
NARS	811	0	O43776	Asparagine--tRNA ligase, cytoplasmic	NARS	9.28611	9.50887	9.48467	9.52406	9.48653	9.71127	9.21555	9.50012	9.63057	9.49143	9.37282	9.39968	9.33205	9.30818	9.17525	9.50286	9.54384	9.02329	9.43459	9.41942	9.26658	9.45125	9.41323	9.45113	9.43233	9.246	9.37952	9.33868	9.43713	9.2402	9.40628	9.37552	9.3646	9.31128	9.48713	9.22529	9.48176	9.32534	9.33234	9.40427	9.29515	9.29474	9.19561	9.26237
FNBP1	8617	0	Q96RU3;Q96RU3-5;Q96RU3-2;Q96RU3-4;Q96RU3-3	Formin-binding protein 1	FNBP1	9.47101	9.5298	9.54518	9.5076	9.5191	9.37797	9.40914	9.55436	9.65726	9.6322	9.68142	9.46883	9.57424	9.4033	9.77272	9.30793	9.33576	9.79673	9.66082	9.51132	9.5245	9.54204	9.3591	9.36655	9.26877	9.66961	9.55566	9.51844	9.47163	9.69792	9.66709	9.48912	9.65448	9.35067	9.42697	9.41046	9.38665	9.62087	9.58116	9.45219	9.52657	9.36771	9.36017	9.64857
HSD17B8	7780	0	Q92506	Estradiol 17-beta-dehydrogenase 8	HSD17B8	8.93321	8.87445	8.73002	8.85399	8.86532	8.77309	9.31641	8.86556	9.0267	9.06811	9.19548	8.88205	8.858	9.00046	8.79633	8.86698	8.80228	9.06794	9.3367	8.97734	8.88743	8.98205	8.96293	8.79895	8.43417	9.12928	8.73937	8.90118	8.94377	9.03106	8.70494	8.68509	8.99047	8.66988	8.83243	8.71835	8.87861	9.25415	8.79733	8.88441	8.74268	8.77406	8.86337	8.7307
EIF2S3;EIF2S3L	3045	0	P41091;Q2VIR3;Q2VIR3-2	Eukaryotic translation initiation factor 2 subunit 3;Putative eukaryotic translation initiation factor 2 subunit 3-like protein	EIF2S3;EIF2S3L	9.92742	9.98119	9.95184	9.88882	9.85211	9.95729	9.77412	9.9259	9.79896	9.87111	9.86315	9.89106	9.85167	9.81308	9.78231	9.87443	9.80552	9.85802	9.74224	9.87405	9.82846	9.83892	9.89187	9.79886	9.89121	9.77494	9.72201	9.84526	9.84575	9.8538	9.87999	9.78606	9.83136	9.94204	9.89079	9.93556	9.94625	9.82425	9.84463	9.77013	9.78612	9.84203	9.93765	9.91569
CARS	3299	0	P49589-3;P49589	Cysteine--tRNA ligase, cytoplasmic	CARS	9.09053	9.12341	9.19946	9.21506	9.23208	9.21944	8.98785	9.48536	9.17733	9.10634	9.20556	9.17641	9.18847	9.08858	9.07767	9.1182	9.12357	8.91497	8.98092	9.05682	9.08788	9.04358	9.1503	9.22042	9.15462	8.98894	9.05477	9.08874	9.29632	9.10225	9.18255	9.0965	9.05766	9.15724	9.20703	9.14039	9.14687	8.97722	9.22479	9.17884	9.22158	9.08591	9.09168	8.9603
UCHL5	11330	0	Q9Y5K5-3;Q9Y5K5-2;Q9Y5K5-4	Ubiquitin carboxyl-terminal hydrolase isozyme L5	UCHL5	8.86892	9.00376	8.97135	9.00326	8.99089	9.1809	9.06015	8.93699	8.96838	8.96784	8.99472	8.94595	8.89334	8.88719	8.84296	9.01641	9.02146	8.60517	9.05275	8.89725	9.04165	9.00297	9.03426	9.01001	8.88313	8.92759	8.97817	8.81935	8.98514	8.74852	8.93235	8.9779	8.94081	8.7767	9.13391	8.89894	8.86483	8.88713	8.85853	8.91711	8.86466	8.98063	8.9269	8.81162
BCCIP	10443	0	Q9P287;Q9P287-3	BRCA2 and CDKN1A-interacting protein	BCCIP	9.01953	8.9044	9.00401	8.87383	8.84495	9.22778	8.85347	9.00237	8.94639	8.88303	8.9357	8.77314	8.97979	8.75094	8.91227	9.02521	8.91619	8.54789	8.96011	8.95566	9.26304	9.05081	8.84075	8.87641	9.19461	8.97838	9.01593	8.98071	9.01233	8.86807	9.02808	9.02511	8.77801	8.98986	9.06789	9.07766	9.05459	8.82825	9.00384	8.91409	9.09401	8.90134	9.16601	8.95045
COG3	8382	0	Q96JB2;Q96JB2-2	Conserved oligomeric Golgi complex subunit 3	COG3	8.46534	8.5883	8.70618	8.46668	8.63838	8.80885	8.4192	8.58431	8.46003	8.62994	8.40998	8.55613	8.58905	8.58932	8.47367	8.57144	8.48713	8.43444	8.50983	8.45084	8.44277	8.60585	8.51407	8.47061	8.50944	8.51724	8.49648	8.35851	8.50018	8.59932	8.59445	8.55159	8.45035	8.51724	8.46757	8.36843	8.45763	8.46352	8.45636	8.43236	8.56923	8.57078	8.56876	8.49953
EEF2	2127	0	P13639	Elongation factor 2	EEF2	10.687	10.6475	10.6679	10.6931	10.7483	10.7186	10.5637	10.6745	10.5654	10.5716	10.6548	10.7133	10.6784	10.6595	10.6167	10.7537	10.7198	10.6577	10.6163	10.5761	10.6746	10.6925	10.7526	10.7781	10.7407	10.6029	10.6661	10.6154	10.72	10.6312	10.765	10.719	10.6167	10.6945	10.7083	10.6892	10.7543	10.5513	10.6992	10.6445	10.6022	10.6594	10.6489	10.7193
IDH2	3257	0	P48735;P48735-2	Isocitrate dehydrogenase [NADP], mitochondrial	IDH2	10.4043	10.3041	10.3278	10.3712	10.3504	10.2919	10.83	10.2811	10.282	10.6227	10.5146	10.4059	10.3566	10.4324	10.5347	10.3106	10.5198	10.4528	10.5862	10.5234	10.4494	10.4504	10.4376	10.398	10.3381	10.5932	10.3204	10.3815	10.4655	10.4464	10.3453	10.4314	10.5077	10.4048	10.341	10.461	10.4282	10.674	10.4083	10.3527	10.4064	10.5372	10.453	10.4725
PSMD11	307	0	O00231;O00231-2	26S proteasome non-ATPase regulatory subunit 11	PSMD11	9.78656	9.77961	9.73163	9.76902	9.80408	9.88041	9.73957	9.63282	9.71553	9.59641	9.58294	9.66754	9.61289	9.68435	9.67921	9.70988	9.70583	9.48481	9.66128	9.6171	9.62044	9.51816	9.75526	9.68827	9.68621	9.62561	9.58792	9.70582	9.62342	9.58847	9.65774	9.65554	9.66478	9.64877	9.69776	9.76919	9.71945	9.64643	9.59855	9.67479	9.64009	9.64794	9.60543	9.64004
SH3GLB1	11157	0	Q9Y371;Q9Y371-2;Q9Y371-3	Endophilin-B1	SH3GLB1	9.35953	9.27495	9.29085	9.23501	9.3006	9.10102	9.29006	9.37259	9.2692	9.53879	9.45531	9.40233	9.26744	9.30666	9.26908	9.27013	9.24322	9.47693	9.25364	9.20076	9.12621	9.19786	9.42614	9.33075	9.26655	9.32527	9.24072	9.38952	9.25512	9.48646	9.39669	9.4203	9.29923	9.22001	9.28699	9.24277	9.44627	9.28317	9.18558	9.40505	9.21547	9.35154	9.21499	9.42891
CCT8	3402	0	P50990;P50990-2;P50990-3	T-complex protein 1 subunit theta	CCT8	10.3497	10.299	10.3606	10.3749	10.3768	10.4497	10.3348	10.3124	10.0747	10.0975	10.0956	10.191	10.345	10.2722	10.332	10.3973	10.3373	10.2931	10.2579	10.2825	10.156	10.343	10.321	10.2864	10.3639	10.181	10.2364	10.2619	10.2827	10.2581	10.3684	10.3054	10.294	10.3338	10.3248	10.2901	10.347	10.2137	10.3566	10.2532	10.2703	10.329	10.3357	10.3766
ACAP1	4947	0	Q15027	Arf-GAP with coiled-coil, ANK repeat and PH domain-containing protein 1	ACAP1	9.24633	9.28054	9.32812	9.28479	9.4172	9.48224	9.61766	9.32184	9.38696	9.1569	9.4117	9.284	9.43319	9.26832	9.36764	8.86076	9.27034	9.48807	9.52676	9.31047	9.23344	9.29606	9.21169	9.03214	9.02307	9.36476	9.36664	9.23581	9.39866	9.52414	9.18499	9.24746	9.48574	9.2092	9.40302	9.13704	9.23121	9.49833	9.29402	9.35496	9.02206	9.37984	8.87023	9.21314
IL16	4714	0	Q14005;Q14005-2;Q14005-3;Q14005-4	Pro-interleukin-16;Interleukin-16	IL16	9.62793	9.63487	9.73892	9.68795	9.70537	9.70339	9.71855	9.60659	9.88406	9.91384	9.79165	9.52706	9.3191	9.39458	10.0559	9.30003	9.43856	9.74025	9.68824	9.63485	9.60718	9.56211	9.39049	9.33913	9.23664	9.36917	9.4872	9.64472	9.58343	10.0576	9.98048	9.18758	9.71133	9.41832	9.31816	9.01011	9.59955	9.6762	9.66572	9.50427	9.26779	9.43575	9.60454	9.4228
HADH	5257	0	Q16836;Q16836-3	Hydroxyacyl-coenzyme A dehydrogenase, mitochondrial	HADH	9.95566	9.98765	9.89475	9.98791	9.86233	9.99701	10.2294	9.93774	9.92517	10.1787	10.0637	10.0059	10.0445	10.0696	10.1412	9.89285	10.0964	10.1023	10.1165	10.0315	9.66523	9.92938	9.9398	9.84423	10.0123	10.158	10.062	10.0954	10.0329	10.1947	9.92256	10.0594	10.2554	10.0205	10.0349	9.99981	9.99218	10.1595	9.95327	10.0414	10.0412	10.0408	10.0204	10.0611
SIPA1	8255	0	Q96FS4	Signal-induced proliferation-associated protein 1	SIPA1	9.18701	9.14289	9.26789	9.20979	9.3118	9.22004	9.50963	9.35483	9.42073	9.5402	9.41399	9.23181	9.23391	9.32363	9.45781	9.15136	9.46481	9.34882	9.32425	9.16763	9.46666	9.25704	9.2497	9.33656	9.20886	9.26418	9.333	9.32588	9.30001	9.38261	9.36563	9.29065	9.32371	9.12737	9.201	9.13784	9.25175	9.40462	9.30814	9.31997	9.02717	9.2826	9.28951	9.18729
ATP2A3	7952	0	Q93084;Q93084-3;Q93084-6;Q93084-5;Q93084-2;Q93084-4;Q93084-7	Sarcoplasmic/endoplasmic reticulum calcium ATPase 3	ATP2A3	9.52749	9.41765	9.44412	9.38417	9.46646	9.40588	10.1644	9.63633	9.58844	9.35528	9.73372	9.67317	9.78971	9.66623	9.76002	9.70661	9.9118	9.73312	9.78818	9.94222	9.56387	9.7816	9.6081	9.67985	9.49927	9.76321	9.69129	9.57866	9.80334	9.80469	9.63038	9.70014	9.56977	9.63652	9.78426	9.77966	9.77159	10.1187	9.46621	9.90567	9.72028	9.76076	9.39698	9.63281
DNAJC2	8707	0	Q99543;Q99543-2	DnaJ homolog subfamily C member 2;DnaJ homolog subfamily C member 2, N-terminally processed	DNAJC2	8.88812	8.99887	8.9127	8.92539	8.85947	8.95272	8.57803	8.58707	8.60931	8.74643	8.52286	8.7776	8.825	8.59167	8.6036	8.87601	8.82731	8.8163	8.67621	8.7396	8.87663	8.70335	8.79858	8.73199	8.73046	8.76691	8.71494	8.80314	8.90906	8.76046	8.74043	8.74175	8.80424	8.79183	9.02035	8.72754	8.82288	8.80926	8.98006	8.94385	8.85221	8.88769	8.62793	8.89828
ACADVL	3321	0	P49748;P49748-2	Very long-chain specific acyl-CoA dehydrogenase, mitochondrial	ACADVL	10.0354	9.93498	9.89151	9.86823	9.88236	9.87722	9.96889	9.61883	9.90093	9.92331	10.0044	9.9166	9.73127	9.99663	9.76441	9.72149	9.87159	9.85505	10.0453	9.88986	10.0112	9.7751	9.90732	10.0237	9.97786	9.95143	9.95255	9.93557	9.75693	10.0105	9.83739	9.8748	9.89745	9.76909	9.85017	9.88849	9.95998	9.85218	9.88312	10.0162	9.79154	9.92911	9.82349	9.93889
SERBP1	7260	0	Q8NC51;Q8NC51-2	Plasminogen activator inhibitor 1 RNA-binding protein	SERBP1	10.0836	10.0687	10.1009	10.2297	9.96952	9.76034	9.88866	10.0688	9.999	9.97658	9.99016	10.1177	10.0168	10.1198	10.0306	10.1946	10.1635	9.88035	10.1174	9.99527	9.95653	10.0244	10.0195	9.96192	10.0455	9.99041	10.0869	9.99163	10.0754	9.99674	10.0303	10.0744	10.0855	10.0134	10.1883	9.91783	10.0033	9.97755	10.013	10.1128	10.0699	10.0801	10.0869	10.2686
SP110	9743	0	Q9HB58-6;Q9HB58;Q9HB58-2	Sp110 nuclear body protein	SP110	8.86972	8.68273	8.6964	8.73778	8.69023	8.47423	9.14891	8.25065	8.36825	8.94295	8.77255	8.6764	8.53263	8.92025	8.94515	8.48312	8.71189	8.78833	8.93588	8.72979	8.58186	8.70031	8.57889	8.71886	8.48173	8.87067	8.72751	8.78907	8.59751	8.96058	8.85518	8.58895	8.78838	8.70682	8.45433	8.60633	8.55332	8.7956	8.82984	8.52411	8.98116	8.63956	8.77535	8.7668
TRIM22	6918	0	Q8IYM9;Q8IYM9-2	E3 ubiquitin-protein ligase TRIM22	TRIM22	9.14266	9.14203	8.9955	8.99332	8.97964	8.88346	9.18967	8.86766	9.21461	9.53103	8.87396	8.86341	8.97476	9.12928	9.18138	9.21218	9.00933	9.21423	9.16961	9.23112	9.20508	9.03536	9.12909	9.1393	9.07938	9.08784	9.17907	9.21148	8.7121	9.13491	9.2135	8.94085	9.13457	9.0239	8.98912	8.97005	8.88656	9.20417	8.91681	9.16701	8.98342	9.07792	9.27282	9.03256
UBE2L3	3932	0	P68036;P68036-3;P68036-2	Ubiquitin-conjugating enzyme E2 L3	UBE2L3	9.23584	9.60043	9.47943	9.76606	9.63246	9.49835	9.06367	9.52932	9.56074	9.16627	9.40957	9.43018	9.39181	9.43461	9.23263	9.44359	9.541	8.93521	9.3147	9.30987	9.76747	9.60662	9.23005	9.38314	9.33297	9.33644	9.6277	9.2736	9.50755	9.45126	9.33138	9.32768	9.17476	9.36495	9.35817	9.22628	9.43369	9.24925	9.29445	9.30966	9.55417	9.34351	9.09924	9.34969
IPO7	1382	0	O95373	Importin-7	IPO7	8.62862	9.05932	8.99695	9.01769	9.0707	9.18917	8.60248	9.26579	8.94004	8.99174	8.69277	8.92914	8.74021	8.9249	8.82883	9.25333	9.01824	8.61769	8.82245	8.90409	9.11714	8.97774	8.88173	8.93141	9.21287	8.79898	9.05984	8.89841	9.00715	8.67397	8.8736	8.59284	8.82606	8.91912	9.0131	8.79076	8.69612	8.70308	8.74916	8.8906	8.84736	8.57492	8.83165	8.62421
2006-09-01	4736	0	Q14141;Q14141-2;Q14141-4;Q14141-3	Septin-6	2006-09-01	10.0256	9.84576	9.8956	9.88668	9.9697	9.75886	9.9443	9.97506	9.70476	9.9237	9.84739	9.91826	9.94632	9.78869	9.94032	9.83418	9.75089	10.0376	9.98177	9.86915	9.8254	9.77365	9.81165	9.73642	9.79252	9.80103	9.7494	9.79625	9.92048	10.0686	10.0539	9.90259	9.88806	9.83471	9.66686	9.94025	9.99344	9.85884	9.97246	9.94509	9.80076	9.84877	9.96765	9.99458
EEF1A1;EEF1A1P5	3933	0	P68104;Q5VTE0;P68104-2	Elongation factor 1-alpha 1;Putative elongation factor 1-alpha-like 3	EEF1A1;EEF1A1P5	10.7223	10.6953	10.7497	10.7305	10.76	10.8263	10.472	10.8361	10.4949	10.6444	10.5348	10.6105	10.6545	10.6796	10.4984	10.7132	10.6371	10.7028	10.6178	10.616	10.5854	10.7024	10.7554	10.6909	10.7093	10.5592	10.6444	10.5212	10.6463	10.6822	10.7023	10.7285	10.537	10.7169	10.7483	10.7013	10.7103	10.4827	10.6777	10.6747	10.6312	10.5804	10.6508	10.5895
KIAA1279	8205	0	Q96EK5	KIF1-binding protein	KIAA1279	8.0482	8.24974	8.29105	8.10478	8.14364	8.57279	7.87729	8.3149	8.21133	8.12404	7.98713	8.2183	8.48245	8.31348	8.38029	8.60507	8.55938	8.13071	8.18677	8.23116	8.34495	8.31873	8.20284	8.44913	8.40484	8.24499	8.36765	8.42029	8.28182	8.23826	8.3886	8.31478	7.87948	8.48962	8.34915	8.33966	8.28206	8.14048	8.19413	8.14828	8.36004	8.10985	8.38705	8.17937
ACSS1	10075	0	Q9NUB1;Q9NUB1-2;Q9NUB1-3;Q9NUB1-4	Acetyl-coenzyme A synthetase 2-like, mitochondrial	ACSS1	8.99629	9.28662	9.12148	9.16335	9.08205	9.20563	9.52877	9.16592	9.12128	9.36307	9.0203	9.05178	9.04288	8.98993	9.45195	9.06006	9.25614	8.86165	9.46246	9.24576	9.11164	9.09023	8.91024	8.99983	8.86588	9.47306	9.25647	9.36259	9.15622	9.0967	9.05277	9.11987	9.34533	8.98151	9.24631	9.09679	9.07592	9.52484	9.14744	9.39125	9.00822	9.0142	9.19239	9.14816
EIF5B	968	0	O60841	Eukaryotic translation initiation factor 5B	EIF5B	9.59109	9.66158	9.67791	9.64646	9.59614	9.65682	9.59229	9.55528	9.62707	9.55966	9.55713	9.70994	9.61925	9.75772	9.62599	9.77404	9.68694	9.59986	9.64511	9.77514	9.59868	9.7282	9.741	9.74636	9.73189	9.63275	9.50903	9.67244	9.67469	9.50745	9.59685	9.61892	9.6074	9.66077	9.70185	9.6324	9.69569	9.65215	9.58633	9.54203	9.47531	9.64057	9.65556	9.6499
UMPS	2035	0	P11172;P11172-3	Uridine 5-monophosphate synthase;Orotate phosphoribosyltransferase;Orotidine 5-phosphate decarboxylase	UMPS	9.44178	9.33829	9.32273	9.46788	9.43587	9.61634	9.47351	9.35697	9.39622	9.19764	9.37582	9.36904	9.43928	9.30297	9.26737	9.49739	9.39885	9.20122	9.39021	9.375	9.34053	9.48022	9.38791	9.34586	9.31961	9.346	9.30814	9.34675	9.46899	9.41713	9.244	9.38541	9.42032	9.35974	9.33498	9.39913	9.27843	9.504	9.41565	9.35924	9.22084	9.4077	9.34062	9.32461
PSMG1	1405	0	O95456;O95456-2	Proteasome assembly chaperone 1	PSMG1	8.61643	8.94773	8.90489	8.90721	9.07922	9.27473	8.73717	8.85809	8.78813	8.87392	8.56543	8.85601	8.837	8.8029	8.77498	9.0372	8.74588	8.48267	8.84355	8.8858	8.52734	8.76434	8.80751	8.72246	8.9833	8.91099	8.77019	9.01958	8.84755	8.63344	8.77468	8.64623	8.90706	8.74222	8.8299	8.58717	8.5159	8.64933	8.91795	8.78231	8.72057	8.74468	8.84311	8.60184
FN3KRP	9704	0	Q9HA64	Ketosamine-3-kinase	FN3KRP	9.26176	9.39911	9.48514	9.2124	9.29859	8.91423	9.50334	9.35947	9.17798	9.56816	9.27994	9.34941	9.18201	9.22883	9.40117	9.26453	9.41848	9.54848	9.19475	9.36729	9.32702	9.06598	9.32097	9.26012	9.24617	9.0975	9.27756	9.28675	9.26657	9.37194	9.28349	9.08419	9.23038	9.21924	9.03712	9.16526	9.29593	9.18865	9.42362	9.16477	9.29408	9.16694	9.54404	9.3202
TNPO3	11333	0	Q9Y5L0;Q9Y5L0-1;Q9Y5L0-3;Q9Y5L0-5	Transportin-3	TNPO3	8.57171	8.87579	8.78546	8.73877	8.78425	8.76949	8.55693	8.5098	8.33437	8.57609	8.26322	8.80786	8.94183	8.75344	8.56978	8.81178	8.57185	8.40835	8.68136	8.62166	8.65279	8.82573	8.83938	8.95888	8.85781	8.63854	8.77228	8.78207	8.85493	8.62724	8.76187	8.60211	8.54185	8.87257	8.89284	8.74984	8.54965	8.56839	8.74627	8.63518	8.86149	8.597	8.79688	8.59305
ERG	2049	0	P11308-4;P11308;P11308-5;P11308-6	Transcriptional regulator ERG	ERG	8.92191	8.99953	8.87579	9.02318	8.99156	8.81829	9.22602	9.04552	8.93469	9.23552	8.99355	9.10407	8.67407	8.8759	9.49461	9.15374	8.97085	9.36566	9.51322	9.3634	9.24464	8.7705	8.94728	8.86582	9.14703	9.2746	9.09503	9.14756	8.94876	8.22201	9.00219	8.62394	9.40235	8.27875	8.79813	8.39955	8.86783	9.24823	9.16142	9.46051	8.81203	8.87929	9.1187	8.88351
CSDE1	1128	0	O75534;O75534-2;O75534-4;O75534-3	Cold shock domain-containing protein E1	CSDE1	9.40467	9.48851	9.39883	9.45903	9.37496	9.52672	9.23951	9.39677	9.36201	9.36785	9.35676	9.43704	9.33588	9.43384	9.29117	9.59874	9.34387	9.33263	9.27499	9.46741	9.53368	9.4159	9.52885	9.54285	9.63115	9.42617	9.42234	9.33307	9.41015	9.32687	9.41276	9.49491	9.21817	9.41184	9.46592	9.40793	9.39563	9.40786	9.32203	9.28652	9.28506	9.3628	9.34076	9.29763
UBE2V1	4564	0	Q13404;Q13404-8	Ubiquitin-conjugating enzyme E2 variant 1	UBE2V1	9.33872	9.33157	9.35625	9.38188	9.38998	9.61598	9.2024	9.38889	9.5386	9.1036	9.19915	9.25811	9.28394	9.27604	9.3162	9.03057	9.08338	9.00987	9.18481	9.08382	8.93661	9.15553	9.16873	9.17888	9.19365	9.22322	9.27415	9.22097	9.30541	9.35459	9.36251	9.23262	9.16179	9.25689	9.18152	9.33948	9.06582	9.02888	9.32923	9.2099	9.35204	9.18852	9.212	9.29841
HMGCS1	4110	0	Q01581	Hydroxymethylglutaryl-CoA synthase, cytoplasmic	HMGCS1	8.55848	8.69899	8.47737	8.49794	8.63324	8.7163	8.19484	8.92374	8.60736	8.81597	8.26247	8.26398	8.62202	7.87572	8.47428	8.47803	8.24065	8.2024	8.25369	8.48054	8.69664	8.48039	8.5745	8.08362	8.45349	8.25186	8.21737	8.527	8.84048	7.92202	8.65979	8.31969	8.11491	8.91036	8.46972	8.5507	8.21204	8.39989	8.39859	8.32487	8.18231	8.42904	8.86646	8.80349
TUBGCP2	8924	0	Q9BSJ2;Q9BSJ2-4;Q9BSJ2-3	Gamma-tubulin complex component 2	TUBGCP2	8.80213	8.8891	8.92446	8.93894	8.98247	9.13429	8.80412	8.98625	8.89623	8.88873	8.83954	8.85621	8.84335	8.80697	9.02003	8.93112	8.85268	8.71588	8.8509	8.97869	8.9217	8.8909	8.77513	8.90171	8.96294	8.75334	8.84391	8.82479	8.69697	8.78408	8.95663	8.70156	8.90981	8.85965	8.89521	8.80901	8.89113	8.91717	8.82231	8.67324	8.83535	8.60923	8.90809	8.75159
TSTD1	7381	0	Q8NFU3-4	Thiosulfate sulfurtransferase/rhodanese-like domain-containing protein 1	TSTD1	9.35402	9.23395	9.19817	9.09241	9.14655	8.59058	9.40258	9.30903	9.1693	8.98815	8.64149	9.13686	8.92533	9.14379	9.31554	9.04985	9.06612	9.89724	9.20893	9.28536	8.37094	8.80856	9.12871	8.9497	9.02587	9.3565	8.84448	9.1722	9.15459	9.06666	8.80222	8.95843	9.39011	8.88883	9.06615	8.75017	8.9336	9.27711	9.22694	9.16904	9.29061	9.13325	8.99079	8.76161
DPYD	4420	0	Q12882;Q12882-2	Dihydropyrimidine dehydrogenase [NADP(+)]	DPYD	9.55547	9.38356	9.502	9.48333	9.56361	9.47014	9.29064	8.56535	9.61918	9.38517	9.36854	9.17341	9.42718	9.19811	8.92341	9.40699	9.37213	9.5966	9.5259	9.46305	9.35778	9.03961	9.30783	9.43302	9.32162	9.32336	9.3083	9.57573	9.01384	9.74443	9.58089	9.07257	9.2914	9.23773	8.71252	9.40722	9.47307	9.24367	9.39142	9.28665	9.07304	9.22808	9.13547	9.23593
DDX20	10645	0	Q9UHI6;Q9UHI6-2	Probable ATP-dependent RNA helicase DDX20	DDX20	8.73643	8.90201	8.86576	8.79784	8.87142	9.05445	8.80163	9.00172	8.72072	8.89943	8.80838	8.85774	9.0321	8.81108	8.86615	9.10022	8.89272	8.91218	8.73116	8.8439	8.7613	8.89537	9.01419	8.8855	8.94623	8.75387	8.98833	8.88438	8.98876	8.84838	8.79289	8.74783	8.85591	9.01701	9.19086	8.80476	8.83592	8.80852	8.93366	8.87859	9.02255	8.88425	8.99613	8.83253
PSME4	4915	0	Q14997;Q14997-2;Q14997-3;Q14997-4	Proteasome activator complex subunit 4	PSME4	8.3859	8.18545	8.1088	8.14841	8.16151	8.45595	8.26355	8.41352	8.1314	8.41963	7.97584	8.21972	8.25588	8.08437	8.18151	8.43107	8.36773	8.18006	8.1204	8.05214	8.36217	8.31783	8.1994	8.24565	8.4512	8.25219	8.29834	8.04174	8.42877	8.06374	8.55375	8.20682	8.11524	8.33643	8.53517	8.3342	8.33866	8.08705	8.42945	8.35521	8.38286	8.23091	8.33199	8.30806
TRIP13	5111	0	Q15645;Q15645-2	Pachytene checkpoint protein 2 homolog	TRIP13	8.04913	8.37354	8.35413	8.47608	8.39394	8.7716	7.75088	8.03619	7.53025	8.21171	7.70294	8.09336	7.72402	7.82278	7.89635	8.29668	8.3796	8.12065	7.86372	8.26805	8.32882	8.20831	8.00168	8.22962	8.14853	8.06937	7.95907	8.29969	8.27684	7.90953	8.14001	7.73901	7.87424	8.07078	8.07783	7.88812	8.10913	7.81142	8.28961	7.77403		8.07683	8.31742	8.28511
IVD	2620	0	P26440;P26440-2	Isovaleryl-CoA dehydrogenase, mitochondrial	IVD	9.63901	9.60126	9.55064	9.44629	9.50838	9.33874	9.95258	9.51938	9.59514	9.85261	9.77634	9.61971	9.60239	9.76741	9.68072	9.58466	9.58778	9.76964	9.74976	9.72231	9.55142	9.62259	9.68218	9.53081	9.46363	9.69114	9.63679	9.5376	9.79107	9.74007	9.4759	9.67656	9.78478	9.66838	9.64508	9.77155	9.61689	9.79252	9.72693	9.66076	9.559	9.74772	9.41738	9.64904
YTHDF3	6508	0	Q7Z739	YTH domain-containing family protein 3	YTHDF3	8.72471	8.85586	8.87671	8.88708	8.86773	8.87634	8.75424	9.02671	8.96623	8.98353	8.84868	8.9157	8.85432	8.82601	8.7217	8.97332	8.84004	8.77359	8.82007	8.84953	8.88109	8.89985	8.94124	8.99176	8.98713	8.73849	9.0069	8.70157	8.89628	8.75704	8.76115	8.80481	8.80935	8.89238	8.96731	8.57743	8.76381	8.63999	8.94084	8.89911	8.94304	8.86822	8.79491	8.84197
PGP	61	0	A6NDG6	Phosphoglycolate phosphatase	PGP	8.71581	8.60782	8.61146	8.63873	8.83358	8.866	8.5575	8.55382	8.42509	8.46457	8.56021	8.63256	8.74764	8.39413	8.56878	8.69632	8.7736	8.48123	8.3411	8.5588	8.70608	8.85509	8.66418	8.83265	8.83131	8.63526	8.61357	8.59472	8.34537	8.72881	8.61971	8.6162	8.58706	8.86451	8.80503	8.6808	8.64796	8.69245	8.43077	8.66273	8.66423	8.4664	8.88608	8.5907
LDB1	6572	0	Q86U70	LIM domain-binding protein 1	LDB1	8.51572	8.54606	8.3621	8.4913	8.42234	8.29801	8.66301	8.57966	8.57382	8.80208	8.66052	8.46519	8.6407	8.38427	8.71462	8.40021	8.60817	8.77274	8.59232	8.65756	8.29824	8.41769	8.45144	8.24208	8.21244	8.60301	8.28541	8.45706	8.62928	8.2566	8.46684	8.29125	8.63791	8.35931	8.48509	8.41814	8.46403	8.76253	8.55835	8.49936	8.47669	8.58958	8.58111	8.4544
PRDX4	4502	0	Q13162	Peroxiredoxin-4	PRDX4	8.99982	9.22951	9.35932	9.32104	9.38924	9.55578	9.01229	8.98872	9.28114	9.09413	9.00307	9.19765	9.09843	9.40321	9.03909	9.42898	9.2138	8.55656	8.96493	9.20027	8.88725	9.00493	9.19154	9.26671	9.33034	9.03124	9.18675	9.18558	9.21942	9.0126	9.01823	8.99014	9.03558	9.0522	9.13975	8.85385	8.93696	9.056	9.19776	9.22399	8.85189	9.28256	8.51492	9.00004
KARS	4959	0	Q15046	Lysine--tRNA ligase	KARS	9.85866	9.9349	9.97557	9.95083	9.87782	9.73896	9.85032	9.89644	9.89046	9.80976	9.71012	9.93754	9.88578	9.89231	9.94318	9.90066	9.78564	9.777	9.83783	9.87689	9.8085	9.88642	9.85048	9.75992	9.8534	9.81186	9.81937	9.9444	9.8051	9.77538	9.88061	9.89648	9.94043	9.87634	9.92628	9.87641	9.88865	9.87189	9.96062	9.87093	9.8315	9.92447	9.93656	10.0335
COPZ1	3804	0	P61923;P61923-3;P61923-2	Coatomer subunit zeta-1	COPZ1	8.87715	8.92153	9.04975	8.98809	9.01775	9.05191	8.72402	8.99727	9.1072	8.84787	8.98027	8.97289	8.95874	9.13295	9.0453	9.02848	8.7129	8.7535	8.83069	8.94246	8.79343	8.96755	8.89175	8.90698	8.96046	8.79371	8.87691	8.87763	8.80988	8.96066	8.97119	9.09416	8.94585	8.90655	8.8771	9.02777	9.03082	8.78978	8.94598	8.89855	8.86317	8.88083	8.90847	8.79527
SMARCC2	7444	0	Q8TAQ2-2;Q8TAQ2-3;REV__Q8NCN5-2	SWI/SNF complex subunit SMARCC2	SMARCC2	9.8294	9.91463	9.84636	9.88679	9.81298	9.72321	10.0007	9.89136	9.94421	9.93118	9.88599	9.8491	9.9627	9.88306	10.0824	9.81739	10.0363	9.82296	9.87906	9.88609	9.94539	9.84502	9.77262	9.8199	9.84684	9.9746	9.96524	9.85089	9.93094	9.93477	9.93453	9.89953	10.0647	9.9096	9.86619	9.99322	9.7859	9.98422	9.85468	9.94754	10.0423	9.9604	9.91999	9.97296
PSMB10	3024	0	P40306	Proteasome subunit beta type-10	PSMB10	9.62637	9.47104	9.62564	9.45764	9.45398	9.02962	9.64211	9.28751	9.42841	9.80151	9.41417	9.4662	9.15494	9.58023	9.64018	9.30701	9.4369	9.59702	9.52227	9.53397	9.51771	9.27127	9.46024	9.55709	9.43501	9.44631	9.42206	9.67842	9.20067	9.77803	9.70527	9.35178	9.71335	9.37734	9.18329	9.33935	9.34879	9.62611	9.47272	9.28851	9.13823	9.57902	9.41543	9.47606
DNAJC21	5542	0	Q5F1R6;Q5F1R6-3;Q5F1R6-2	DnaJ homolog subfamily C member 21	DNAJC21	8.32383	8.3502	8.2107	8.38347	8.22367	8.48287	8.05372	8.42512	8.30226	8.29989	8.23891	8.38307	8.27438	8.192	8.23057	8.40585	8.32768	8.19252	8.34586	8.34221	8.13947	8.34021	8.41156	8.31746	8.30744	8.26541	8.22501	8.24732	8.32296	8.22291	8.14457	8.08261	8.41997	8.28789	8.29037	8.18597	8.15565	8.29588	8.09236	8.1425	8.27478	8.18161	8.23797	8.31922
MSTO1	9006	0	Q9BUK6;Q9BUK6-3;Q9BUK6-7;Q9BUK6-4;Q9BUK6-6	Protein misato homolog 1	MSTO1		8.35394	8.49466	8.60506	8.73766	8.71916	8.14835	7.89708	8.0042	7.79784	7.99297	8.02003	8.19293	8.02157	8.44531	8.36515	8.01709	8.2042	8.04331	8.33946	8.50033	7.84457		7.92541	8.66382	8.20887	8.27437	8.39854	7.95297	7.73727		8.45756	8.25895	8.18773	8.34946	8.36139	8.4283	8.08564	8.1145	7.96206	7.55777		8.38031
GBP4	8544	0	Q96PP9	Guanylate-binding protein 4	GBP4	8.92046	8.92472	9.18032	9.14918	9.07503	8.9339	8.85062	8.90714	9.13704	9.16063	8.83739	9.02432	8.46893	8.85327	9.47097	8.85482	8.54979	8.87978	9.05335	9.39317	9.04341	8.46283	8.94165	8.83997	8.48521	8.55056	8.66867	9.27557	8.56889	8.45164	8.98085	8.35116	9.42556	8.03994	7.86772	8.34927	8.92167	8.76291	8.96271	8.81566	7.83997	8.5786	8.9844	8.65874
PPP5C	3532	0	P53041;E7EU14	Serine/threonine-protein phosphatase 5	PPP5C	9.07044	9.22204	9.28224	9.25869	9.32503	9.36032	9.06387	9.3085	9.23001	9.17002	9.156	9.22136	9.23239	9.16076	9.13354	9.27669	9.2557	8.98737	9.10224	9.15641	9.34767	9.23525	9.26893	9.22079	9.26553	9.03492	9.26613	9.12331	9.25019	9.0754	9.25308	9.00414	9.22063	9.1284	9.39413	9.02307	9.16529	9.11803	9.32027	9.26043	9.02714	9.21172	9.34818	9.19245
SAR1A	9954	0	Q9NR31;Q9NR31-2	GTP-binding protein SAR1a	SAR1A	8.89171	9.31936	9.30948	9.50639	9.37196	9.2117	8.94963	9.32865	9.39778	9.1365	9.16275	9.35217	9.17563	9.37431	9.02614	9.37891	9.20798	8.73457	8.95098	9.22023	8.97145	9.21024	9.24119	9.04446	9.33066	9.1768	9.23822	9.09232	9.12745	9.24976	8.93812	9.15861	8.9827	9.21179	9.21857	8.93617	9.03989	9.25899	8.97818	9.12907	9.33015	9.00389	9.06825	8.95349
PPP6R3	5551	0	Q5H9R7;Q5H9R7-6;Q5H9R7-2;Q5H9R7-5;Q5H9R7-4;Q5H9R7-3	Serine/threonine-protein phosphatase 6 regulatory subunit 3	PPP6R3	8.92825	8.93191	8.95702	8.93382	8.90588	8.96101	8.72003	8.96216	8.61827	8.81667	8.87285	8.8586	8.74132	8.75143	8.85446	8.96026	8.93597	8.77007	8.86937	8.69962	9.03744	9.008	8.85042	8.92974	8.87697	8.83755	8.92923	8.79681	8.9359	8.78556	8.91083	8.73102	8.71995	8.85283	8.95056	8.66518	8.70807	8.72268	8.84462	8.82253	8.76482	8.69369	9.06412	8.91034
SDCBP	376	0	O00560;O00560-3	Syntenin-1	SDCBP	8.14272	8.29972	8.79305	8.64211	8.69042	9.01758	7.2383	8.72874	8.12016	8.09842	8.04365	8.50788	8.28949	8.11149	8.29258	8.14121	8.6222	8.01543	8.38414	8.55375	8.13621	8.56795	8.27123	8.23592	8.49554	7.9144	7.8397	7.88154	8.42877	8.90517	8.61772	8.34393	7.67981	8.75783	8.43815	8.39706	8.27897	7.91997	8.43821	8.24392	8.41546	7.92041	8.2691	8.13666
USP10	4859	0	Q14694;Q14694-3;Q14694-2	Ubiquitin carboxyl-terminal hydrolase 10	USP10	9.00411	9.21136	9.21514	9.17466	9.17535	9.37621	9.03548	9.25755	9.1519	9.12472	8.94633	9.12502	9.11738	9.03763	9.08195	9.3326	9.13678	8.96915	9.15593	9.20192	9.1996	9.23744	9.21685	9.18008	9.23202	9.06091	9.19953	9.15056	9.24209	8.98414	9.1396	8.95511	9.13156	8.87222	9.22086	9.03706	9.08774	9.07457	9.14536	9.10239	9.08441	9.05868	9.11333	9.03271
PSMD3	687	0	O43242	26S proteasome non-ATPase regulatory subunit 3	PSMD3	9.45939	9.60088	9.54568	9.61143	9.48237	9.54243	9.38085	9.52643	9.57657	9.39389	9.45718	9.51785	9.469	9.48486	9.46487	9.6374	9.54954	9.14476	9.42784	9.45638	9.45519	9.40967	9.42643	9.48592	9.58833	9.4469	9.48923	9.5421	9.50126	9.41834	9.57483	9.54391	9.4181	9.44481	9.5573	9.42327	9.47252	9.49056	9.47903	9.54893	9.49229	9.42584	9.46314	9.41236
ACAA2	3108	0	P42765	3-ketoacyl-CoA thiolase, mitochondrial	ACAA2	10.03	9.74627	9.83942	9.73551	9.79859	9.70103	10.3686	9.78774	10.027	10.4762	10.2219	9.94927	9.91827	10.0386	9.88621	9.95778	10.2621	10.7518	10.0723	9.97686	9.73095	10.0325	10.1953	10.1676	9.94768	10.0091	9.79355	9.98154	9.78642	10.3473	9.54688	9.97874	10.0276	9.98042	9.83564	10.1315	10.0049	10.0569	9.96274	10.0834	9.86453	10.2204	9.95797	10.1256
GNAI3	1895	0	P08754	Guanine nucleotide-binding protein G(k) subunit alpha	GNAI3	8.49592	8.43482	8.62421	8.67602	8.60969	8.33134	8.36012	8.45831	8.42971	8.28495	8.45821	8.48878	8.42127	8.30531	8.33088	8.39501	8.53225	8.35129	8.35843	8.43048	8.56289	8.73395	8.3675	8.3841	8.54442	8.15536	8.35741	8.29667	8.36459	8.57624	8.594	8.37802	8.34327	8.62479	8.60507	8.68428	8.41134	8.36974	8.37051	8.22227	8.60019	8.46503	8.6118	8.72738
FBXO30	7457	0	Q8TB52	F-box only protein 30	FBXO30	7.59297	7.58318	7.60881	7.73181		7.82674	7.43768	7.40041	7.73304	7.71979	7.73104	7.71424	7.52973	7.5661	7.53594	7.7382	7.67092	7.50307	7.3541	7.76385	7.53792	7.84122	7.84856	7.45619	7.65446	7.53817	7.76397	7.41667	7.54952	7.62408	7.76692	7.63484	7.46779	7.77527	7.59929		7.88146	7.60493	7.5142	7.60535	7.88665	7.60629	7.4855	7.77972
ACADS	2242	0	P16219	Short-chain specific acyl-CoA dehydrogenase, mitochondrial	ACADS	9.08691	9.04169	9.20388	9.15814	9.09106	9.20688	9.56157	8.87105	9.18422	9.44876	9.06929	9.24651	9.10095	9.21627	9.14992	8.91105	9.14308	9.35558	9.51027	9.33311	9.16681	9.17571	9.35594	9.01255	8.9717	9.28492	9.07611	9.06622	8.93597	9.35034	9.03269	9.32018	9.33736	8.97533	9.23452	8.96244	9.33131	9.38502	9.23967	9.40064	8.99396	9.18886	8.75219	8.96637
PRRC2C	11297	0	Q9Y520-4;Q9Y520;Q9Y520-5;Q9Y520-7;Q9Y520-6;Q9Y520-3;Q9Y520-2	Protein PRRC2C	PRRC2C	9.71993	9.57349	9.64948	9.62588	9.5757	9.40163	9.40508	9.63215	9.52401	9.62745	9.57915	9.58758	9.5554	9.52119	9.60256	9.65597	9.51223	9.63414	9.53482	9.5314	9.61369	9.56231	9.58093	9.56987	9.61663	9.57286	9.53277	9.64029	9.53778	9.53051	9.63083	9.5702	9.56083	9.64285	9.60804	9.46747	9.58504	9.40521	9.68881	9.47336	9.57709	9.61766	9.68453	9.6129
ZNF609	527	0	O15014	Zinc finger protein 609	ZNF609	9.00496	8.90059	8.71351	8.76077	8.72914	8.7517	9.15784	8.89515	8.98457	9.0137	8.94691	8.98184	8.98639	8.84146	9.02904	8.88571	8.98774	9.12315	8.96028	9.10548	9.02432	9.11408	8.98958	8.97805	8.8401	8.9813	9.04405	9.06586	8.89568	8.80527	8.91985	8.94162	8.96218	8.97706	8.88399	8.94434	8.9923	8.9611	8.86543	8.98722	9.26367	9.0117	8.91799	9.13149
COPA	3549	0	P53621	Coatomer subunit alpha;Xenin;Proxenin	COPA	9.73727	9.84179	9.92613	9.90638	9.90928	9.92266	9.58263	9.93726	9.95745	9.69013	9.78972	9.9398	9.8429	9.94897	9.67429	9.92921	9.8902	9.67146	9.70358	9.77653	9.90231	9.79859	9.87871	9.8652	9.89155	9.77048	9.92181	9.769	9.75763	9.90649	9.76826	9.90927	9.75632	9.93083	9.8317	9.92381	9.80701	9.661	9.67163	9.82022	9.82854	9.75721	9.73676	9.80867
SH3BGRL3	9426	0	Q9H299	SH3 domain-binding glutamic acid-rich-like protein 3	SH3BGRL3	10.176	9.46813	9.74957	9.5731	9.8803	9.63765	9.95945	9.67093	9.73052	10.0768	10.1601	10.1075	9.98642	9.94441	10.0696	9.712	9.76494	10.3159	9.90369	9.82544	9.92963	9.94601	10.2492	10.1117	9.75466	9.95231	9.97165	9.89919	9.79993	10.1181	10.2184	9.99299	9.83905	10.0678	9.6815	9.91095	10.357	9.86859	10.1415	9.84431	9.88264	10.1599	9.99203	10.0132
EIF2B3	9959	0	Q9NR50;Q9NR50-3;Q9NR50-2	Translation initiation factor eIF-2B subunit gamma	EIF2B3	9.13093	9.14419	9.08553	9.0491	9.12869	8.8956	8.7728	8.95309	8.91527	8.95474	9.00201	8.97008	9.09526	8.88449	8.68603	8.94024	9.05052	8.91911	8.9918	8.9279	8.84354	9.05665	8.89315	8.75159	8.85343	8.87318	8.95947	8.8546	8.89884	8.82661	8.97103	8.94625	8.87581	9.08479	9.11922	9.10688	9.00628	8.88898	9.03256	9.05404	9.02834	9.05362	9.03584	9.06581
PREP	3223	0	P48147	Prolyl endopeptidase	PREP	9.16745	9.35141	9.47718	9.45406	9.44037	9.46536	9.19495	9.31075	9.38348	9.36536	9.27865	9.2734	9.29437	9.19215	9.08524	9.25609	9.28934	8.93564	9.16066	9.10841	9.2484	9.25669	9.11213	9.23289	9.16213	9.13883	9.18686	9.09503	9.23226	9.24109	9.18068	9.2912	9.41827	9.2477	9.23062	9.12788	9.17918	9.35313	9.17949	9.19859	9.19684	9.3412	9.06059	9.19974
NAA10	3059	0	P41227;P41227-2	N-alpha-acetyltransferase 10	NAA10	9.14507	9.16269	9.2853	9.23695	9.31088	8.98872	9.14812	9.22169	9.13906	9.20568	9.13468	9.28085	9.26115	9.16812	9.14004	9.32541	9.28127	8.95366	9.20204	9.26701	9.2871	9.13258	9.19816	9.12644	9.2018	9.16495	9.19974	9.17129	9.09524	8.8443	9.22478	9.30059	9.24055	9.22183	9.25833	9.04863	9.2139	9.18052	9.21946	9.16476	9.16918	9.25514	9.32914	9.15408
ARF4	2339	0	P18085	ADP-ribosylation factor 4	ARF4	8.47021	8.93172	8.89513	8.92308	8.71701	8.64021	8.15062	8.64367	8.78459	8.26012	8.71145	8.84038	8.42607	8.60579	8.14891	8.86881	8.66069	8.41613	8.35445	8.55221	9.06022	8.61542	8.55566	8.47488	8.68705	8.43359	8.8265	8.28198	8.58588	8.62663	8.47024	8.63731	8.67373	8.63795	8.75922	8.46917	8.33782	8.26399	8.29487	8.59824	8.58621	8.4942	8.42905	8.28279
NMT1	2762	0	P30419;P30419-2	Glycylpeptide N-tetradecanoyltransferase 1	NMT1	8.9727	9.18391	9.23745	9.0815	9.3118	9.23924	8.95554	9.17471	8.99892	9.1161	8.89427	9.17434	8.98637	9.14033	9.13042	9.05258	9.10698	8.97892	8.95833	9.09086	8.86428	9.008	9.04141	8.96377	8.94177	9.04306	9.08091	9.0829	8.95251	8.99583	9.08204	9.07788	9.02485	9.06679	8.98024	8.81861	9.07505	9.01091	9.15292	8.96041	9.00018	8.9979	9.12545	9.21272
SLC1A5	5139	0	Q15758;Q15758-3;Q15758-2	Neutral amino acid transporter B(0)	SLC1A5	8.40334	8.15842	8.24944	7.84946	8.22686	8.35118	7.55045	8.73545	8.12833	8.28526	8.18121	8.41963	8.62866	8.29203	7.88444	8.74687	8.42721	8.1312	7.81766	8.0202	8.10992	8.69141	8.17184	8.65391	9.15918	8.12778	8.34347	8.17866	8.6961	7.86514	8.65784	8.63691	7.72797	8.43183	8.47028	8.40396	8.23512	7.82674	8.36682	8.32521	8.2411	8.07504	8.6029	8.60486
SYNCRIP	910	0	O60506;O60506-2	Heterogeneous nuclear ribonucleoprotein Q	SYNCRIP	10.1201	10.2164	10.1698	10.2349	10.2572	10.4421	10.2269	10.3301	10.4209	10.1334	10.2073	10.3326	10.2889	10.2138	10.2855	10.3226	10.3863	10.1337	10.276	10.2814	10.2938	10.3384	10.2433	10.2562	10.2761	10.1813	10.2574	10.2428	10.2404	10.1662	10.2902	10.2087	10.2574	10.1705	10.2981	10.2546	10.2705	10.2745	10.24	10.2374	10.3075	10.3431	10.2706	10.3361
LRPPRC	3107	0	P42704	Leucine-rich PPR motif-containing protein, mitochondrial	LRPPRC	10.0122	10.2145	10.0704	10.1438	10.1722	10.3117	10.2046	9.72271	10.0035	9.98325	9.83322	10.194	10.1355	10.2022	10.0193	10.3149	10.2153	9.83229	10.2069	10.2115	10.237	10.2371	10.1339	10.1599	10.1535	10.1944	10.2631	10.2667	10.2677	10.0185	9.94358	10.1584	10.161	10.1724	10.4036	10.2226	10.1659	10.1912	10.2221	10.1845	10.0762	10.2587	10.2006	10.1148
MBOAT7	8501	0	Q96N66;Q96N66-2;Q96N66-3	Lysophospholipid acyltransferase 7	MBOAT7	9.06587	9.11534	9.14057	9.28359	9.10305	9.00047	9.4166	9.20107	9.5173	9.32219	9.56529	9.5198	9.37628	9.51093	9.74912	9.0715	9.39317	9.57782	9.60556	9.36681	9.54692	9.21738	9.19246	9.33404	9.22336	9.52311	9.62211	9.34552	9.22087	9.49443	9.23419	9.75251	9.03924	9.30318	9.25712	9.25282	9.55925	9.09629	9.20994	9.32834	9.63454	9.325	8.86095	9.57156
GLRX3	1218	0	O76003	Glutaredoxin-3	GLRX3	9.08448	9.24734	9.24619	9.21878	9.15652	9.40804	9.17178	9.17242	9.27478	9.02358	9.02809	9.17239	9.14723	9.12388	9.1217	9.33989	9.19694	9.06546	9.10161	9.2332	9.12719	9.18448	9.27802	9.20274	9.23698	9.13806	9.0108	9.24084	9.19148	9.06124	9.34065	9.09115	9.18874	9.10377	9.22054	8.94473	9.18613	9.0636	9.15912	8.95662	9.11753	9.24755	9.3917	9.06771
CEP128	6269	0	Q6ZU80;Q6ZU80-1;Q6ZU80-3	Centrosomal protein of 128 kDa	CEP128	8.51275	8.27996	8.35529	8.34606	8.37822	8.17534	8.74782	8.50763	8.29532	8.2916	8.47957	8.38928	8.42665	8.5014	8.84925	8.34124	8.82205	8.7629	8.46736	8.52852	8.42608	8.40508	8.65952	8.51149	8.56567	8.73023	8.4471	8.63379	8.20106	8.42944	8.45726	8.49388	8.59668	8.54652	8.31663	8.31715	8.35459	8.67531	8.3386	8.47509	8.62533	8.46106	8.59984	8.43503
MMAA	6784	0	Q8IVH4	Methylmalonic aciduria type A protein, mitochondrial	MMAA	8.57393	8.701	8.57807	8.54911	8.55951	8.51617	8.71536	8.26761	8.59235	8.52356	8.64318	8.45907	8.47998	8.62868	8.43852	8.29175	8.57066	8.57833	8.6512	8.5838	8.68124	8.45023	8.53453	8.37706	8.19654	8.45182	8.48441	8.40921	8.37215	8.69573	8.40284	8.67716	8.48916	8.4787	8.48871	8.65576	8.6738	8.66154	8.33356	8.6486	8.51283	8.68746	8.38826	8.50104
IARS	3065	0	P41252	Isoleucine--tRNA ligase, cytoplasmic	IARS	9.67984	9.77512	9.76167	9.71853	9.73985	9.84548	9.26776	9.79289	9.69205	9.64703	9.65148	9.74787	9.65852	9.64959	9.60852	9.85842	9.80022	9.54917	9.66277	9.68707	9.80987	9.75074	9.75071	9.41987	9.82477	9.66209	9.78732	9.65524	9.63879	9.49431	9.71587	9.64805	9.8126	9.58923	9.84052	9.6383	9.77871	9.59778	9.67148	9.70141	9.60153	9.66037	9.68013	9.71951
MTAP	4489	0	Q13126;Q13126-4;Q13126-3;Q13126-2;Q13126-7;Q13126-6;Q13126-5	S-methyl-5-thioadenosine phosphorylase	MTAP	9.36637	9.21696	9.21869	9.16849	9.16559	9.12846	9.55775	9.16214	9.42932	9.80955	9.72477	9.41768	9.32604	9.33051	9.13582	9.54367	9.6279	9.74402	9.32358	9.4557	9.42011	9.52634	9.44587	9.4243	9.38968	9.36348	9.37508	9.37541	9.31147	9.75934	9.41805	9.43306	9.50386	9.29844	9.4553	9.33944	9.56112	9.5602	9.06942	9.52651	9.353	9.65021	9.52968	9.35174
CNOT1	52	0	A5YKK6;A5YKK6-4	CCR4-NOT transcription complex subunit 1	CNOT1	9.29011	9.3557	9.29024	9.36578	9.27504	9.35576	9.30293	9.34213	9.25881	9.30039	9.3486	9.27502	9.32096	9.18896	9.3487	9.31126	9.37117	9.29093	9.29378	9.33002	9.3357	9.33449	9.3315	9.26052	9.33446	9.20963	9.25673	9.27368	9.26898	9.22225	9.31554	9.2595	9.37797	9.33962	9.32425	9.31486	9.27159	9.32338	9.25579	9.24992	9.30642	9.26978	9.2951	9.38487
ZC3H7A	6826	0	Q8IWR0;Q8IWR0-2	Zinc finger CCCH domain-containing protein 7A	ZC3H7A	8.74089	8.64351	8.69889	8.71733	8.63979	8.47765	8.68089	8.52687	8.61776	8.4739	8.55193	8.69356	8.59985	8.56017	8.80105	8.59792	8.63946	8.25854	8.63429	8.62594	8.54352	8.45555	8.65413	8.54763	8.61647	8.67599	8.58318	8.51216	8.74338	8.54009	8.73057	8.53499	8.6074	8.57187	8.58099	8.50343	8.61279	8.53496	8.703	8.41625	8.57754	8.62571	8.8243	8.71538
RPL7	2340	0	P18124	60S ribosomal protein L7	RPL7	10.0841	10.053	9.93896	10.1158	10.0341	9.85107	9.79084	10.0165	9.86506	9.67149	9.95813	10.1355	9.93948	9.95399	9.83866	10.1595	10.1584	10.0386	10.0912	9.95684	10.0724	10.1118	9.98111	10.0928	10.1433	9.8195	10.0618	9.93287	10.0632	9.96666	9.99349	9.97325	10.1306	10.1116	10.1237	10.2233	10.0997	9.95004	9.98879	9.97092	9.95913	9.88736	10.0998	9.99698
PRMT1	8790	0	Q99873-4;Q99873;Q99873-3;Q99873-2	Protein arginine N-methyltransferase 1	PRMT1	9.10058	9.48379	9.28301	9.40376	9.3114	9.53623	9.13158	9.24649	9.54969	9.20484	9.20732	9.30615	9.13653	9.31501	9.29509	9.51549	9.18903	9.01537	9.2311	9.38915	9.44958	9.27714	9.25371	9.20459	9.30653	9.19558	9.34945	9.30455	9.34392	9.16531	9.20005	9.14097	9.15695	9.26478	9.39847	9.50118	9.17897	9.20851	9.07785	9.22949	9.25443	9.17052	9.19536	9.20012
CTPS1	2321	0	P17812;P17812-2	CTP synthase 1	CTPS1	9.28079	9.27525	9.30551	9.2217	9.30805	9.44312	9.19198	9.23595	8.98328	9.1939	8.95147	9.32954	9.19966	9.06774	9.52685	9.50567	9.36269	9.24909	9.21488	9.25557	9.40972	9.40604	9.38746	9.19447	9.4693	9.04654	9.19914	9.16964	9.41412	9.08968	9.61663	9.17937	8.97116	9.31551	9.44396	9.1594	9.34379	9.34809	9.3655	9.23769	8.9252	9.28415	9.67744	9.40641
AP3B1	299	0	O00203	AP-3 complex subunit beta-1	AP3B1	9.15757	9.20875	9.2257	9.29668	9.27347	9.50067	9.09115	9.34355	9.28076	9.18506	9.32511	9.236	9.24542	9.38736	9.08569	9.30616	9.31585	9.1555	9.16206	9.13883	9.22301	9.19508	9.33734	9.25774	9.20696	9.23415	9.24586	9.20831	9.26414	9.36504	9.1867	9.26847	9.1629	9.29835	9.35662	9.15209	9.21024	9.09684	9.13743	9.21909	9.21886	9.20425	9.17687	9.24053
EZH1	7874	0	Q92800-2;Q92800;Q92800-5	Histone-lysine N-methyltransferase EZH1	EZH1	8.23956	8.36412	8.50832	8.32059	8.43264	8.60693	8.54107	8.11885	8.14282	8.08263	8.29389	8.39515	8.40232	8.26512	8.36953	8.29918	8.21105	8.17165	8.47628	8.26485	8.27655	8.56583	8.1644	8.09215	7.99842	8.2694	8.27745	8.07931	8.18065	8.15571	8.54413	8.34987	8.32106	8.15006	8.43831	8.28454	8.26126	8.42609	8.58727	8.163	8.24706	8.19645	8.60007	8.38286
EIF2B1	4779	0	Q14232;Q14232-2	Translation initiation factor eIF-2B subunit alpha	EIF2B1	8.84585	9.11231	9.02703	9.06363	9.08048	9.3083	8.83299	9.03336	8.79626	8.88203	8.79497	8.80016	8.95986	8.76008	8.89508	8.84995	8.77415	8.81113	8.73068	8.71252	8.99181	8.93796	8.86245	8.84296	8.88662	8.71031	8.84397	8.76144	8.82221	8.89403	8.96138	8.7086	8.94212	8.98746	8.78508	8.82328	8.77953	8.68076	8.95156	8.82729	8.81188	8.66563	9.05591	8.75072
ACSL3	1427	0	O95573	Long-chain-fatty-acid--CoA ligase 3	ACSL3	8.68521	8.78009	8.90426	8.92083	8.88858	9.0346	8.30343	9.04304	9.1173	8.58999	8.76713	8.79469	8.84742	9.01409	8.77345	8.7614	8.62518	8.51952	8.7388	8.03943	9.01707	8.78605	8.67947	8.85709	8.8949	8.73518	8.65178	8.83404	8.65711	8.89298	8.95645	8.83613	8.70921	8.87636	9.01918	8.90266	8.55873	8.48352	8.79361	8.73194	8.94786	8.83009	8.66621	8.68924
DHX30	6345	0	Q7L2E3	Putative ATP-dependent RNA helicase DHX30	DHX30	9.00235	9.11049	8.96713	9.01371	8.98455	9.13409	9.12557	8.99743	8.92769	8.73947	9.06193	8.94377	8.96306	8.85079	8.99637	9.10106	9.03696	9.07644	9.01212	9.07525	9.0923	9.1037	9.02456	8.97562	9.04539	8.92583	8.90126	9.13289	9.05292	8.87106	9.04205	9.00371	9.0121	9.07255	9.17632	9.19047	9.00424	9.00333	8.94148	8.96368	9.05366	9.07602	9.19045	9.21644
TM9SF2	8775	0	Q99805	Transmembrane 9 superfamily member 2	TM9SF2	8.30986	8.47632	8.07679	8.58086	8.57296	8.31326	8.26709	8.50512	8.35265	8.20921	8.2131	8.50155	8.23406	8.54519	7.93445	8.48051	8.55203		8.38663	8.42499	8.30146	8.41332	8.14046	8.28321	8.22192	8.58846	8.39036	8.39901	8.29041	7.97077	8.3057	8.4546	8.36338	8.47108	8.51286	8.34741	8.19848	8.41555	8.2959	8.2554	8.21552	8.45944	8.5291	8.3497
ATXN2	8752	0	Q99700;Q99700-2;Q99700-4;Q99700-5	Ataxin-2	ATXN2	8.91718	8.86428	8.7453	8.84729	8.64277	8.75255	8.66288	8.9021	8.8884	8.86544	8.8399	8.7235	8.90029	8.70091	8.6728	8.87925	8.93025	8.78572	8.65189	8.67571	8.79786	8.64334	8.82388	8.74308	8.84391	8.70497	8.78619	8.76231	8.67849	8.65995	8.81617	8.79528	8.71995	8.74122	8.92062	8.80331	8.7632	8.5379	8.81166	8.81017	8.84205	8.6494	8.78969	8.85938
COG2	4870	0	Q14746;Q14746-2	Conserved oligomeric Golgi complex subunit 2	COG2	8.36586	8.32927	8.43493	8.4395	8.48751	8.53748	8.28521	8.49183	8.30731	8.37235	8.42763	8.38355	8.51068	8.42245	8.41138	8.41629	8.50145	8.10966	8.29752	8.38777	8.184	8.42168	8.27945	8.27897	8.45197	8.3346	8.41956	8.25721	8.39583	8.40947	8.40715	8.39496	8.24562	8.4439	8.37153	8.38729	8.36295	8.28843	8.3584	8.26796	8.45281	8.40175	8.42042	8.24557
MVD	3545	0	P53602	Diphosphomevalonate decarboxylase	MVD	8.5772	8.66476	8.84419	8.88358	8.89962	9.1631	8.59009	8.95471	8.7301	8.73912	8.60794	8.4875	8.62302	8.69733	8.59993	8.4353	8.18643	8.54512	8.55085	8.46154	8.62073	8.6263	8.57401	8.59268	8.70892	8.47755	8.46786	8.63182	8.58194	8.46478	8.82358	8.48626	8.32848	8.66448	8.53084	8.52642	8.38463	8.34973	8.45139	8.63621	8.54993	8.50284	8.68836	8.48182
PPP2R1B	2750	0	P30154-4	Serine/threonine-protein phosphatase 2A 65 kDa regulatory subunit A beta isoform	PPP2R1B	7.97122	8.29691	8.09922	8.16803	8.43112	8.62119	8.20182	8.64743	8.24026	8.22199	8.25374	8.45841	8.27047	8.43591	8.03982	8.55438	8.59436	8.31172	8.15561	8.33562	8.48599	8.18236	8.40032	8.31316	8.53648	8.48523	8.23764	8.40903	8.22945	8.10123	8.21861	8.247	8.27988	8.39375	8.50284	8.25574	7.97168	8.28018	8.11912	8.3322	8.20962	8.05996	8.39999	8.10064
SLC3A2	1863	0	P08195;P08195-3;P08195-4;P08195-2	4F2 cell-surface antigen heavy chain	SLC3A2	8.63774	8.82554	8.88011	9.04056	9.02416	9.20216	8.54575	8.93098	8.6652	8.78772	8.80672	8.50684	8.87377	8.81222	8.44138	8.89044	9.4962	8.4334	8.57784	8.47454	8.68568	9.34531	8.78928	8.78783	9.03711	8.32705	8.61034	8.68554	9.07115	8.38092	8.99109	9.04528	8.47595	8.73708	9.00467	8.72437	8.84228	8.49076	8.71832	8.52371	8.48736	8.43106	9.06446	8.70393
MAX	3779	0	P61244-2;P61244;P61244-3;P61244-4;P61244-6	Protein max	MAX	9.03217	9.0816	9.03985	9.01906	9.17513	8.85645	9.69365	9.23219	9.25284	9.36249	9.2811	9.29928	9.27102	9.34446	9.34567	9.03792	9.38225	9.32281	9.2992	9.13189	9.13859	9.30148	9.05018	9.30183	9.03607	9.45226	9.2425	9.28707	9.26547	9.13859	8.99574	9.22386	9.08368	9.06087	9.0874	9.0247	9.22398	9.46998	9.31738	9.27603	9.19734	9.37554	9.02337	9.25765
ACSF2	8124	0	Q96CM8;Q96CM8-3;Q96CM8-2;Q96CM8-4	Acyl-CoA synthetase family member 2, mitochondrial	ACSF2	9.27777	9.36279	9.29018	9.33288	9.29795	9.28364	9.38338	9.22759	9.55851	9.64527	9.56792	9.31521	9.24439	9.19283	9.34698	8.97618	9.11705	9.66582	9.64553	9.43859	9.27905	9.01583	9.15593	9.35067	8.96251	9.55104	9.36491	9.47508	9.20791	9.3853	9.33349	9.40509	9.21182	9.04682	9.00228	9.15872	9.41002	9.32835	9.32991	9.45981	9.19699	9.31839	9.07426	9.33053
LY75	897	0	O60449-2;O60449-3;Q8IX05;Q8IX05-2	Lymphocyte antigen 75	LY75	9.13033	8.91136	9.04079	9.10319	9.03858	8.77704	9.12958	8.70373	8.88303	8.99459	9.13122	9.13018	8.91578	9.0236	9.11699	8.78374	9.04782	9.42638	9.1051	8.92134	9.18792	9.27686	8.95884	9.03395	8.91625	9.11839	9.13643	9.13362	8.88984	9.37837	9.0024	9.24134	9.19764	8.96428	9.16006	9.07255	9.05571	9.23226	9.0737	9.05529	8.75153	9.10567	8.80895	9.34968
PSPH	3954	0	P78330	Phosphoserine phosphatase	PSPH	8.4435	8.65728	8.78368	8.50983	8.63466	8.56008	8.2983	8.64796	8.14649	8.00382	8.10899	8.36628	8.57667	8.48403	8.22516	8.53677	8.40995	8.2964	8.33614	8.30241	8.35442	8.4655	8.35474	8.31718	8.56469	8.27397	8.57072	8.59484	8.1375	8.02505	8.45727	8.51359	8.43889	8.42245	8.22792	8.58573	8.47096	8.13989	8.31847	8.39893	8.36826	8.34707	8.56077	8.54937
IPO8	636	0	O15397;O15397-2	Importin-8	IPO8	8.39301	8.52517	8.47679	8.55213	8.47011	8.62967	8.20553	8.22118	8.34414	8.06449	8.08468	8.26047	8.24312	8.43913	8.30875	8.59098	8.20128	8.141	8.27382	8.41941	8.45061	8.24236	8.31342	8.33257	8.51816	8.36728	8.46531	8.35119	8.24663	8.21064	8.1588	8.35102	8.38435	8.17692	8.41083	8.39338	8.2356	8.30606	8.2093	8.21538	8.41936	8.26657	8.27396	8.10231
VEZF1	4730	0	Q14119	Vascular endothelial zinc finger 1	VEZF1	9.27041	9.01001	9.14011	9.20261	8.91829	8.54336	9.36955	9.20961	9.12004	9.33559	9.34528	9.24089	9.18663	9.035	9.33939	8.79786	9.04351	9.39285	9.30369	9.12277	9.0451	8.87408	8.90931	8.92968	8.81454	9.19447	8.97025	9.05499	9.03075	9.0136	9.19404	9.01919	9.12776	9.10628	8.7853	9.2201	9.20646	9.31652	9.23865	9.02744	9.3728	9.27305	9.33418	9.2109
RPS3A	3780	0	P61247	40S ribosomal protein S3a	RPS3A	10.2765	10.2831	10.4022	10.3679	10.3981	10.4695	10.316	10.2362	10.1556	10.2035	10.2481	10.2982	10.2491	10.2751	10.2911	10.3578	10.2806	10.2763	10.2865	10.205	10.1737	10.283	10.3239	10.2777	10.2642	10.2095	10.1375	10.2951	10.2259	10.151	10.2342	10.242	10.2078	10.2055	10.3101	10.2288	10.296	10.258	10.2942	10.2657	10.1688	10.255	10.2815	10.3022
DDX3X	381	0	O00571;O00571-2	ATP-dependent RNA helicase DDX3X	DDX3X	9.66136	9.85263	9.86021	9.81448	9.85897	9.78719	9.83723	9.81906	9.90966	9.7725	9.97045	9.95024	9.88121	9.83611	9.78294	10.0667	10.0198	9.72172	9.86562	9.88335	9.74857	9.99327	9.90244	9.9797	9.98729	9.75835	9.81701	9.88378	9.9461	9.80123	9.87002	9.78316	9.76528	9.86891	9.94781	9.88331	9.91784	9.76347	9.89619	9.80672	9.94295	9.82156	9.93247	9.86344
ARHGAP4	4042	0	P98171;P98171-2	Rho GTPase-activating protein 4	ARHGAP4	9.57881	9.58235	9.59928	9.60853	9.58025	9.23632	9.70076	9.54408	9.70853	9.84874	9.74966	9.70571	9.57324	9.7807	9.89739	9.49862	9.68283	9.85085	9.69028	9.71075	9.93336	9.83315	9.66471	9.69182	9.57059	9.59171	9.73115	9.78168	9.59889	9.74493	9.9348	9.75642	9.66082	9.5212	9.74183	9.59976	9.67912	9.80177	9.66422	9.67034	9.48212	9.65589	9.95965	9.66789
EIF3B	3655	0	P55884-2;P55884	Eukaryotic translation initiation factor 3 subunit B	EIF3B	9.69913	9.75006	9.7316	9.76493	9.81459	9.74013	9.5676	9.82009	9.61745	9.67462	9.5295	9.82112	9.65521	9.72008	9.7361	9.87925	9.84276	9.48249	9.72452	9.68452	9.77611	9.84114	9.76848	9.70607	9.76953	9.63732	9.72746	9.68789	9.73024	9.65377	9.73066	9.69152	9.72419	9.68473	9.7892	9.76188	9.80428	9.61253	9.71446	9.65029	9.6643	9.62159	9.61241	9.80141
RPS8	3829	0	P62241	40S ribosomal protein S8	RPS8	10.0234	10.1688	10.1742	10.1663	10.1953	10.3276	10.0766	10.0819	9.93288	9.95324	10.0119	10.0143	10.0639	9.95628	10.0042	10.2175	10.1286	10.2099	10.1412	10.0635	9.86505	10.2241	10.0948	10.1586	10.2853	10.0746	10.0501	10.0816	10.0722	9.97199	10.0081	10.0903	10.1668	9.92036	10.1785	10.1009	10.1025	9.95197	10.105	10.0771	9.99487	9.93596	10.0492	10.0769
TP53BP2	4662	0	Q13625;Q13625-2;Q13625-3	Apoptosis-stimulating of p53 protein 2	TP53BP2	7.44513					7.81442		7.94042	7.86129	7.85051	7.78262	7.68351	7.74645	7.58519		7.63073		7.7655	7.25507	7.44695	7.36122	7.32917	7.78331	7.87698	7.62046	7.96984	7.72925	7.52048	7.35449	7.55886			7.90097	7.75908	7.75918			7.39703	7.64731	7.66012	7.65215	7.72273	7.79639
RPL10A	3888	0	P62906	60S ribosomal protein L10a	RPL10A	9.94077	10.0135	9.91651	9.95672	9.95323	10.1663	9.95691	9.94789	9.89172	9.82411	9.97335	9.99971	9.93311	9.92329	9.96705	10.0336	10.0041	9.96916	9.95254	9.87012	9.94906	10.0176	9.95782	9.92339	9.95596	9.89279	9.87593	9.86935	9.97792	9.88734	10.027	9.9881	9.96631	9.93134	10.0335	9.98898	10.0429	9.8845	9.98828	9.97615	9.90274	9.95083	9.93829	10.0409
STIP1	2833	0	P31948;P31948-2;P31948-3	Stress-induced-phosphoprotein 1	STIP1	10.2526	10.3375	10.3695	10.3983	10.2552	9.93622	10.2072	10.4153	10.2709	10.0707	10.2391	10.3302	10.2519	10.3179	10.3743	10.3408	10.2983	10.1762	10.2589	10.3165	10.2547	10.2437	10.1468	10.1812	10.3451	10.145	10.2604	10.3057	10.2555	10.2683	10.3745	10.3017	10.3585	10.3676	10.2219	10.2135	10.3485	10.2328	10.3991	10.2035	10.302	10.3169	10.2799	10.4018
ATP1A1	1721	0	P05023;P05023-4;P05023-3;P05023-2	Sodium/potassium-transporting ATPase subunit alpha-1	ATP1A1	9.58759	9.49636	9.60703	9.57836	9.63877	9.65101	9.2396	9.54466	9.36237	9.30821	9.69234	9.59098	9.41621	9.48753	9.60414	9.49916	9.52404	9.68503	9.51627	9.51751	9.47587	9.8452	9.59251	9.49706	9.5718	9.21709	9.31214	9.54982	9.74532	9.52735	9.56743	9.60455	9.56724	9.66969	9.67751	9.51973	9.6856	9.67386	9.75919	9.22584	9.5386	9.62105	9.90806	9.6548
SLC25A20	810	0	O43772	Mitochondrial carnitine/acylcarnitine carrier protein	SLC25A20	8.73132	8.72303	8.49419	8.62547	8.49609	8.40469	8.84109	8.75078	8.7772	8.78006	8.69366	8.70093	8.63473	8.73388	8.59194	8.45192	8.7805	8.94397	8.69049	8.60162	8.80746	8.78815	8.53714	8.27104	8.57918	8.61134	8.71015	8.73146	8.73103	8.8673	8.24272	8.80169	8.77244	8.71889	8.66255	8.58368	8.66094	8.71363	8.64013	8.62689	8.73483	8.81495	8.63748	8.9552
TOPBP1	7799	0	Q92547	DNA topoisomerase 2-binding protein 1	TOPBP1	8.46761	8.42045	8.37534	8.22056	8.34071	8.33473	8.19721	8.59369	8.1298	8.18263	8.11561	8.37782	8.41318	8.23205	8.20103	8.69343	8.19207	8.17412	8.27571	8.47289	8.60973	8.63961	8.50961	8.40358	8.49933	8.38756	8.30244	8.37536	8.73088	8.22965	8.65376	8.45433	8.42348	8.60726	8.53955	8.48419	8.3438	8.43058	8.41852	8.35728	8.28302	8.31464	8.50773	8.38699
PRKAR1A	2013	0	P10644;P10644-2	cAMP-dependent protein kinase type I-alpha regulatory subunit;cAMP-dependent protein kinase type I-alpha regulatory subunit, N-terminally processed	PRKAR1A	9.75111	9.57565	9.60668	9.64946	9.70059	9.50325	9.64525	9.71337	9.6665	9.80658	9.87774	9.46208	9.64144	9.67693	9.68588	9.52334	9.67432	9.54785	9.67281	9.65122	9.48733	9.55484	9.50434	9.58963	9.50816	9.44278	9.55747	9.63938	9.5921	9.69127	9.80627	9.63172	9.49374	9.49753	9.52688	9.51661	9.45057	9.66273	9.56784	9.64437	9.33202	9.5453	9.37769	9.62518
GLO1	4212	0	Q04760	Lactoylglutathione lyase	GLO1	9.58326	9.64913	9.64996	9.5602	9.65656	9.51416	9.42536	9.65614	9.62847	9.49172	9.7897	9.39534	9.72395	9.38693	9.61181	9.39997	9.37472	9.47286	9.51929	9.31102	9.56551	9.64114	9.32352	9.42316	9.65298	9.35965	9.40192	9.42268	9.78505	9.40341	9.97745	9.4123	9.49926	9.56618	9.45627	9.4287	9.42271	9.53376	9.6979	9.54163	9.88539	9.68806	9.3963	9.73515
ETV6	3049	0	P41212;Q9Y603;Q9Y603-8;Q9Y603-3;Q9Y603-6;Q9Y603-7;Q9Y603-2;Q9Y603-4;Q9Y603-5	Transcription factor ETV6	ETV6	9.14961	9.11106	8.9715	9.01356	9.02138	8.96685	9.13199	8.89919	9.09599	8.89035	9.16838	9.1813	8.95158	8.95704	9.3071	9.14253	9.02999	9.29033	9.22435	9.34111	9.40126	9.02451	9.07516	9.07713	9.10286	9.49803	9.05509	9.07215	8.6449	8.76691	9.07518	8.9773	9.39193	8.84324	8.98639	9.04079	9.13096	9.19376	9.09851	9.1173	9.17615	9.25813	8.8504	9.08691
DNAJC7	8732	0	Q99615;Q99615-2	DnaJ homolog subfamily C member 7	DNAJC7	9.15557	9.22317	9.26659	9.14948	9.10919	8.94674	9.02003	9.41664	9.19062	9.11788	9.11083	9.35487	9.3233	9.39374	9.24143	9.45527	9.27857	9.25135	9.17569	9.33042	9.35053	9.31324	9.37539	9.28421	9.41217	9.26384	9.3415	9.2811	9.37756	9.24102	9.32327	9.39947	9.22022	9.33321	9.39048	9.28331	9.2925	9.15703	9.36839	9.18783	9.30536	9.25872	9.45701	9.24874
TBRG4	8005	0	Q969Z0;Q969Z0-2	Protein TBRG4	TBRG4	8.16905	8.87893	8.65491	8.75519	8.71317	8.80283	8.7928	8.31593	8.43338	8.34666	8.26377	8.75448	8.51674	8.70189	8.4707	8.73615	8.67319	8.52087	8.72531	8.56137	8.4525	8.70832	8.58984	8.48077	8.50934	8.60716	8.81716	8.69365	8.69157	8.49145	8.41404	8.49166	8.56204	8.54549	8.92674	8.63272	8.60822	8.61764	8.62171	8.57855	8.46311	8.69648	8.56906	8.4319
ZMPSTE24	1180	0	O75844	CAAX prenyl protease 1 homolog	ZMPSTE24	8.5701	8.81379	8.65348	8.86295	8.72069	8.82046	8.85264	8.92792	8.92074	8.81681	8.82771	8.94637	8.93021	9.00716	8.80934	8.90585	8.91275	8.17575	8.67265	8.8668	8.78696	8.81458	8.69623	8.83524	8.8496	8.7663	8.82934	8.79755	8.9114	8.76816	8.73671	8.88399	8.55141	8.96327	9.0171	8.60591	8.8647	8.81263	8.68159	8.63529	8.79193	8.75257	8.8094	8.73096
ADPRHL2	10224	0	Q9NX46	Poly(ADP-ribose) glycohydrolase ARH3	ADPRHL2	9.0797	9.23266	9.26781	9.24467	9.23781	9.10732	9.27331	8.79509	9.12953	9.26366	9.12048	9.05678	8.83931	8.96192	9.12853	8.89545	9.14626	9.20643	9.20594	8.91479	9.19109	8.85474	9.03455	8.99457	9.06857	9.10623	9.20903	8.97416	8.94143	9.091	9.15334	9.23829	9.14457	8.89835	8.68678	9.10927	9.08337	8.94429	9.01321	8.95056	8.9751	9.25773	8.89478	9.22929
ATP5I	3675	0	P56385	ATP synthase subunit e, mitochondrial	ATP5I	9.20029	9.09143	9.01011	9.02481	9.13929	9.06188	9.50906	8.988	8.97481	9.1003	9.26265	9.16484	9.1584	9.26881	9.32146	9.15975	9.24732	9.42573	9.23989	9.28128	9.12318	9.17134	9.28738	9.14235	9.14086	8.94782	9.19788	9.33904	9.09688	9.22744	9.04635	9.24675	9.22879	9.0738	9.02	9.24931	9.31801	9.3554	9.18208	9.07841	8.97547	9.34367	9.17193	9.26699
PSMC2	2950	0	P35998;P35998-2	26S protease regulatory subunit 7	PSMC2	9.72697	9.74836	9.75019	9.68936	9.74943	9.84302	9.62476	9.64826	9.66751	9.58532	9.63217	9.6306	9.72092	9.71626	9.51856	9.74763	9.5463	9.66442	9.54523	9.5771	9.75242	9.61966	9.74552	9.74233	9.76885	9.5468	9.66581	9.54708	9.64869	9.68173	9.60947	9.64042	9.66202	9.71081	9.73239	9.68107	9.64761	9.58016	9.6834	9.72251	9.6541	9.5838	9.6434	9.57336
NUFIP2	6438	0	Q7Z417;Q7Z417-2	Nuclear fragile X mental retardation-interacting protein 2	NUFIP2	9.05924	9.11588	9.03056	9.06023	9.2039	9.14545	8.75536	8.96223	8.67276	8.73591	8.88048	8.92036	8.96552	8.9086	8.86822	8.9963	8.89946	8.95666	8.91722	9.05303	9.05817	8.85524	8.94953	8.90226	9.14225	8.95159	8.98171	9.07429	8.88132	8.88532	9.20842	9.15402	8.92427	8.93805	9.08077	8.84056	9.16983	8.90095	8.90216	8.88763	8.9202	9.07655	9.06981	9.19055
TXLNG	10094	0	Q9NUQ3;Q9NUQ3-2	Gamma-taxilin	TXLNG	8.40108	8.52434	8.42299	8.29441	8.56034	8.74644	8.38768	8.53485	8.52503	8.55621	8.4987	8.44257	8.66428	8.46771	8.47298	8.68754	8.48495	8.52781	8.54396	8.38488	8.68482	8.61738	8.30892	8.37053	8.58431	8.42244	8.59357	8.48795	8.66453	8.37179	8.50737	8.43003	8.57119	8.59217	8.6465	8.37629	8.54348	8.37587	8.64842	8.60065	8.5894	8.45085	8.73352	8.57777
BAG3	1475	0	O95817	BAG family molecular chaperone regulator 3	BAG3	8.10435	8.03559	7.95595	8.27903	8.04438	8.11704	6.76859	7.27347	8.42972	7.19114	7.81984	7.95048		7.61683	6.77351	7.77709		7.00056	6.98667	6.58394	6.84315				7.89187	6.96652	7.42137	7.16702	7.0566	7.3234			7.06472	7.13972	6.76093			6.96903	7.56356	7.13309	7.07867		7.04583
RPA1	2644	0	P27694	Replication protein A 70 kDa DNA-binding subunit;Replication protein A 70 kDa DNA-binding subunit, N-terminally processed	RPA1	9.89359	10.0198	9.91785	9.92789	9.86816	9.72643	10.0621	9.93856	9.90544	9.76299	9.76681	9.92986	9.90957	9.93174	10.0332	9.92052	10.0188	9.92236	9.939	9.92762	9.92633	9.99096	9.87338	9.96536	9.90971	9.95246	10.0313	9.87404	9.96649	10.0291	9.95369	9.88531	9.99437	9.93358	9.90614	9.9896	9.83309	10.046	9.89078	9.97921	9.93675	9.92843	9.92807	10.0486
ECD	1498	0	O95905;O95905-3;O95905-2	Protein SGT1	ECD		7.82505	8.07234			8.00736	7.87604	8.01352	7.82167	7.79014	7.68067	7.61405	7.81833	7.8626	7.88319	7.91448	7.73585		7.65111	8.00158	7.74781	8.19129	7.86791	8.15367	8.12481	7.92694	7.76571	7.93584	7.97133	7.62743	7.76572	7.81443	7.84582	7.94701	8.11362	7.70539	7.85982	7.86043	7.55779	7.56102	7.64515	8.07802	7.82976
PCID2	5594	0	Q5JVF3;Q5JVF3-3;Q5JVF3-4;Q5JVF3-2	PCI domain-containing protein 2	PCID2	8.49609	8.78524	8.41152	8.56911	8.4796	8.72027	8.43889	8.41459	8.69795	8.58761	8.35515	8.55524	8.55408	8.45998	8.54855	8.76022	8.68301	8.3873	8.56878	8.51152	8.6881	8.66463	8.50326	8.55519	8.68125	8.64855	8.68343	8.63711	8.74694	8.36562	8.58107	8.55667	8.65936	8.62932	8.62037	8.71864	8.60022	8.51171	8.51876	8.55582	8.66991	8.46604	8.51031	8.70251
MTHFD2	2152	0	P13995;P13995-2	Bifunctional methylenetetrahydrofolate dehydrogenase/cyclohydrolase, mitochondrial;NAD-dependent methylenetetrahydrofolate dehydrogenase;Methenyltetrahydrofolate cyclohydrolase	MTHFD2	8.56581	8.79537	8.33964	8.62286	8.61178	8.97906	8.21538	8.49734	8.06443	8.45688	7.9182	8.1984	7.93282	8.35029	8.21269	8.69063	8.4923	7.72238	8.54877	8.50421	8.61231	8.36172	8.5541	8.75895	8.64159	8.62074	8.27705	8.49542	8.65681	7.78754	8.75748	8.5043	8.49445	8.64943	8.80474	8.53085	8.36358	8.45877	8.2024	7.90631	7.51713	8.30055	8.38856	8.15515
DDAH2	1491	0	O95865	N(G),N(G)-dimethylarginine dimethylaminohydrolase 2	DDAH2	9.75347	9.75745	9.82257	9.76923	9.75726	9.76011	10.0529	10.0112	9.72744	9.90351	9.95075	9.44481	9.69744	9.55965	9.91423	9.32043	9.85589	10.0817	9.92318	9.73859	9.40981	9.47963	9.49754	9.60806	9.70511	9.62998	9.51092	9.61296	9.60875	9.56938	9.87342	9.52667	9.36257	9.27557	9.24725	9.61408	9.43994	9.90861	9.55974	9.65672	9.51923	9.80653	9.65629	9.58008
MRTO4	10774	0	Q9UKD2	mRNA turnover protein 4 homolog	MRTO4	9.02834	8.94281	8.92304	8.85978	8.8887	8.94257	9.08922	9.12	9.13089	8.9888	8.89415	9.08376	9.11447	9.01372	9.08357	9.23647	9.18599	8.76373	9.18493	9.07283	9.0554	9.32078	9.0419	9.00817	9.18129	9.12862	9.05558	9.1147	9.26821	8.66584	9.11611	9.01364	8.97004	8.87518	9.11138	9.04905	9.02621	9.06334	9.11884	9.01393	9.16642	9.06029	9.12954	9.19763
RABGGTB	3547	0	P53611	Geranylgeranyl transferase type-2 subunit beta	RABGGTB	7.96048	8.14414	8.16412	8.23012	8.36502	7.74821	8.18989	7.82351	7.80747	7.88172	7.93876	8.32408	8.18436	8.09229	7.79362	8.30442	7.96898	8.17075	7.78601	8.04045	8.0789	8.13285	7.80846	8.11237	8.01054	7.9763	8.07945	8.02534	8.21428	8.00365	8.21574	8.01931	7.95866	8.13795	8.01059	8.01999	7.99131	7.8312	8.45038	7.96805	8.09821	8.09789	8.47179	8.23054
TRAF3IP3	11021	0	Q9Y228;Q9Y228-3	TRAF3-interacting JNK-activating modulator	TRAF3IP3	9.06839	9.00088	9.01124	9.03125	9.02282	8.91018	9.51874	9.05481	9.20568	9.26336	9.26901	9.19152	9.37453	9.22109	9.05939	9.05503	9.36085	9.34912	9.25142	9.20262	9.33448	9.27709	9.24616	9.17691	8.95182	9.18529	9.29165	9.16759	9.11468	9.51462	9.18072	9.22237	9.24324	9.35632	9.24705	9.3893	9.1875	9.38657	9.07699	9.18853	9.53795	9.20494	9.36108	9.27763
LSP1	2863	0	P33241;P33241-3	Lymphocyte-specific protein 1	LSP1	9.56439	9.4685	9.49035	9.52265	9.39195	9.02395	9.5605	10.0375	10.0843	10.3141	9.97878	8.73621	9.10022	10.0493	10.0592	8.17943	9.81145	10.3682	9.74315	8.76256	10.0345	9.59657	8.85726	10.0279	9.9531	9.17188	9.93297	9.66447	9.7122	10.2049	10.1436	9.28297	9.90669	9.36314	8.71593	9.53999	8.31155	9.73199	9.94982	9.59169	9.22625	9.65859	7.91652	8.77476
RIN3	7452	0	Q8TB24;Q8TB24-4	Ras and Rab interactor 3	RIN3	8.71602	8.53183	8.62617	8.53616	8.61171	8.52345	8.83365	8.89876	8.85041	8.88747	8.76505	8.52382	8.83197	8.63717	8.70827	8.29505	8.73786	8.86951	8.58061	8.59073	8.38017	8.83373	8.49891	8.51975	8.52286	8.7346	8.63559	8.49047	8.88239	8.88084	8.65033	8.55164	8.71041	8.61045	8.46513	8.61681	8.62991	8.80867	8.77739	8.72927	8.90777	8.74711	7.68339	8.57822
USP19	1303	0	O94966-7;O94966-6;O94966-5;O94966-3;O94966-4;O94966;O94966-2	Ubiquitin carboxyl-terminal hydrolase 19	USP19	8.77232	8.73708	8.69399	8.75266	8.69749	8.97194	8.7668	8.88636	8.69497	8.55547	8.6753	8.7096	8.7756	8.79074	8.79897	8.77138	8.83048	8.73624	8.78152	8.78933	8.83576	8.87705	8.68357	8.77528	8.91076	8.61126	8.8408	8.82412	8.77453	8.78871	8.82846	8.95525	8.80584	8.78658	8.85295	8.695	8.86284	8.72877	8.76328	8.80566	8.85355	8.87417	8.80893	8.77313
MAEA	6372	0	Q7L5Y9;Q7L5Y9-3;Q7L5Y9-2;Q7L5Y9-4;Q7L5Y9-5	Macrophage erythroblast attacher	MAEA	8.46088	8.30376	8.45537	8.42945	8.47012	8.48999	8.34802	8.52249	8.58746	8.42314	8.40448	8.44505	8.55804	8.4763	8.49131	8.4599	8.43052	8.23043	8.37918	8.35221	8.37884	8.55493	8.28153	8.34396	8.16486	8.32355	8.53317	8.24265	8.38032	8.3028	8.39884	8.42107	8.25058	8.58941	8.47311	8.39117	8.43495	8.46964	8.43577	8.31915	8.39832	8.20169	8.63362	8.45798
BIRC6	9947	0	Q9NR09	Baculoviral IAP repeat-containing protein 6	BIRC6	9.00548	9.1	9.13391	9.11212	9.14321	9.41262	8.92028	8.98352	8.78826	8.93945	8.90125	8.99387	8.96485	8.90561	8.91785	9.05796	8.99193	9.00279	8.99772	8.96712	8.97971	9.1017	9.01207	8.9383	8.97171	8.95939	8.92233	8.99478	9.013	9.08493	9.03761	9.0413	8.9663	8.91521	9.06143	8.93994	9.21396	8.99015	8.99674	8.99419	8.92484	9.0642	9.07121	8.90974
MZB1	7609	0	Q8WU39;Q8WU39-3;Q8WU39-5;Q8WU39-4	Marginal zone B- and B1-cell-specific protein	MZB1	9.02498	8.71937	8.6769	8.65815	8.71799	8.69428	9.71686	8.45279	8.26025	8.95648	8.46353	9.0857	9.17309	9.12487	8.58571	8.96732	8.48157	10.0137	9.8249	8.9262	9.22126	7.40684	8.73068	8.67973	9.3528	9.66483	8.5673	9.26367	8.46981	8.46361	9.20992	8.34901	9.81776	8.29116	9.24827	9.20185	9.22803	9.28912	9.49609	9.27552	7.68998	8.17915	8.50979	8.13919
RPS9	3187	0	P46781	40S ribosomal protein S9	RPS9	9.86187	10.1259	10.0407	10.1484	10.0462	9.88249	9.86842	9.87251	9.87609	9.92689	9.80585	9.94213	9.89785	9.79266	9.90184	10.0704	9.89074	9.57768	9.93037	9.84931	10.0124	9.96993	9.86202	9.92057	10.0336	9.86647	9.94823	9.91762	9.92058	9.80478	9.79939	9.86032	9.93804	9.88353	9.92171	10.0451	9.93098	9.86663	9.85317	9.88816	9.74708	9.5731	9.91583	9.891
EIF4E2	925	0	O60573	Eukaryotic translation initiation factor 4E type 2	EIF4E2		8.03331	7.95938	7.92586	7.85259	8.08789	7.71611	8.16614	7.89814	7.64404	7.58346	7.75461	8.02131	7.516	7.80452	8.25694	7.70205	7.92027	7.72931	7.98152	8.18106	8.01013	7.96858	7.95313	7.93712	7.82536	8.15667	7.68064	7.93629	7.7209	8.35349	7.93074	8.13131	8.01859	8.2161	8.18047	8.08342	7.97984	7.82393	7.91221	8.11073	7.74884	7.86697
TRIP10	5108	0	Q15642	Cdc42-interacting protein 4	TRIP10	8.00287	8.01632	8.17036	8.37292	8.33487	7.91877	7.82616	8.48249	8.46816	8.20927	8.49871	7.76702	8.12035		7.10024	7.62777	7.31565	8.05241	7.63319	7.48563	7.7259	8.35349	8.13971	7.59116	7.5585	7.29032	7.50399	7.40617	8.19352	7.9781	7.73857	7.97355	7.55656	8.04689	7.61894	7.94553	7.54049	7.16064	8.34523	8.22777	8.15224		8.09786	7.92601
ANKZF1	9657	0	Q9H8Y5	Ankyrin repeat and zinc finger domain-containing protein 1	ANKZF1	8.22557	8.12405	8.23951	8.27838	8.15245	8.35682	8.18089	8.05762	8.19315	8.0016	8.20439	8.1625	8.32509	8.12576	8.04407	8.14804	8.25448	8.22343	8.23605	8.03725	8.14039	8.25191	8.27491	8.1365	8.19223	8.11916	8.09998	8.25013	8.16228	8.07153	8.30209	8.08305	8.05747	8.06887	8.20026	8.20868	8.14269	8.07455	7.98327	8.02424	8.19273	8.12285	8.3789	8.06695
SPAG9	859	0	O60271;O60271-3	C-Jun-amino-terminal kinase-interacting protein 4	SPAG9	9.21834	9.25522	9.26984	9.22439	9.36083	9.12163	8.81768	9.23027	9.00689	9.23797	9.07668	9.22351	9.21859	9.05972	9.19807	9.06939	9.08494	9.12957	9.01591	9.0812	9.10989	9.11599	9.09783	8.95062	9.18738	8.96062	9.19116	9.1301	9.04223	9.09063	9.41079	9.15257	9.03031	9.24068	9.13515	9.05411	9.2107	8.89111	9.24122	9.18934	9.1759	9.09955	9.27963	9.27057
DAK	5371	0	Q3LXA3;Q3LXA3-2	Bifunctional ATP-dependent dihydroxyacetone kinase/FAD-AMP lyase (cyclizing);ATP-dependent dihydroxyacetone kinase;FAD-AMP lyase (cyclizing)	DAK	9.46872	9.4724	9.57472	9.53977	9.63554	9.50071	9.60772	9.20848	9.15527	9.50228	9.44025	9.3311	9.41653	9.54331	9.57589	9.30483	9.41678	9.39239	9.49424	9.38267	9.49259	9.4836	9.51776	9.65825	9.51142	9.50147	9.41813	9.27651	9.48229	9.67955	9.41967	9.53521	9.58004	9.21392	9.38799	9.37414	9.49218	9.52663	9.40148	9.51161	9.48943	9.52713	8.93537	9.2697
HDDC3	7067	0	Q8N4P3;Q8N4P3-2	Guanosine-3,5-bis(diphosphate) 3-pyrophosphohydrolase MESH1	HDDC3	9.25111	8.90898	8.99804	8.84483	8.93879	8.83714	9.15045	8.68235	8.89009	8.97801	9.17917	9.01823	9.04024	8.94876	9.22491	8.96427	9.0497	9.32189	9.06081	8.87246	8.89185	9.02993	8.96177	9.20347	8.93038	9.14491	8.9843	9.08183	9.2706	9.19659	9.04567	9.21273	8.86365	9.07273	9.11489	8.99673	9.08774	9.0431	9.33961	9.16367	9.05247	9.13934	9.12025	9.24231
GLOD4	9777	0	Q9HC38-2;Q9HC38;Q9HC38-3	Glyoxalase domain-containing protein 4	GLOD4	9.96766	9.83745	9.94594	9.86811	9.93224	9.5633	10.1195	9.82872	9.87572	9.84287	9.89649	9.83547	9.92401	9.80086	9.95494	9.74446	9.8657	10.0191	9.85006	9.8189	9.63909	9.93511	9.8804	9.74346	9.75859	9.87378	9.72461	9.83517	9.91419	9.86402	10.0725	9.8446	9.93861	9.75055	9.74916	9.65975	9.97968	9.91839	10.0112	9.82259	9.88526	9.88978	9.93454	9.85552
LRRC59	8031	0	Q96AG4	Leucine-rich repeat-containing protein 59	LRRC59	9.49319	9.45736	9.51901	9.59625	9.67403	9.64814	9.29332	9.7117	9.52226	9.32766	9.43889	9.5719	9.61681	9.52603	9.40155	9.61146	9.69726	9.50967	9.45134	9.56883	9.66061	9.46627	9.63157	9.6259	9.76967	9.4494	9.59508	9.56294	9.5138	9.53537	9.55916	9.59509	9.39854	9.49312	9.59886	9.59915	9.69177	9.32655	9.36627	9.46298	9.57846	9.57538	9.60713	9.51057
CNOT7	10710	0	Q9UIV1;Q9UIV1-2;REV__P49913	CCR4-NOT transcription complex subunit 7	CNOT7	8.17638	8.21952	8.21741	8.23451	8.25347	8.43914	8.06183	8.21755	8.15782	8.19284	7.95703	8.15493	8.09728	7.98975	8.17569	8.09361	8.10973	7.87072	8.14602	8.08841	8.23211	8.35053	8.1844	8.07843	8.13011	8.07025	8.19859	8.15488	8.11633	7.9511	8.20599	8.1761	8.23504	7.96619	8.16009	8.15706	8.24356	8.0879	7.96751	8.08492	8.02117	8.10319	8.10235	8.03062
UBR4	5679	0	Q5T4S7;Q5T4S7-3;Q5T4S7-4;Q5T4S7-2;Q5T4S7-5	E3 ubiquitin-protein ligase UBR4	UBR4	9.56377	9.64624	9.61027	9.61059	9.64125	9.75085	9.44454	9.63541	9.51417	9.6719	9.58142	9.55442	9.50034	9.5223	9.54702	9.5263	9.5021	9.5036	9.4987	9.52453	9.43223	9.52154	9.54143	9.42202	9.5022	9.44285	9.4644	9.44891	9.60613	9.4846	9.56583	9.4209	9.55462	9.51948	9.58003	9.4413	9.51023	9.50949	9.54623	9.53484	9.52646	9.43838	9.47013	9.52193
PPP2R5D	4868	0	Q14738;Q14738-2;Q14738-3	Serine/threonine-protein phosphatase 2A 56 kDa regulatory subunit delta isoform	PPP2R5D	8.92249	8.96106	8.80739	8.80862	8.84699	8.90607	8.85764	8.89635	8.87162	8.93444	8.70682	8.86006	8.8437	8.71797	8.82763	8.8728	8.68652	8.80976	8.64802	8.70401	8.7779	8.85417	8.84062	8.81062	8.87304	8.80783	8.85014	8.85946	8.73607	8.56253	9.12267	8.79167	8.90242	8.83521	8.8005	8.72824	8.93151	8.81841	8.82187	8.82586	8.75735	8.90334	9.06203	8.81236
BAG6	3173	0	P46379;P46379-2;P46379-3;P46379-5	Large proline-rich protein BAG6	BAG6	8.97356	8.90653	8.89215	8.90708	8.9229	9.03765	8.79768	9.06989	8.79423	8.94796	8.66976	8.80041	8.84029	8.78225	8.80636	9.11316	8.79034	8.92179	8.7708	8.91738	9.08486	9.00334	8.73541	8.95445	9.07189	8.76655	8.94922	8.8652	8.99072	8.87261	9.02614	8.97796	8.90623	8.95866	8.96684	9.04243	8.81007	8.90377	8.99177	8.91657	8.9495	8.9281	9.00023	8.98524
KEAP1	4738	0	Q14145	Kelch-like ECH-associated protein 1	KEAP1	8.32972	8.31956	8.28519	8.36633	8.30703	8.49803	8.20263	8.30393	8.32832	8.31499	8.29893	8.36982	8.29956	8.25369	8.36566	8.50427	8.35889	7.8299	8.26302	8.44371	8.43961	8.37257	8.36736	8.45488	8.34894	8.31253	8.39171	8.32691	8.47308	8.12233	8.26421	8.37755	8.24208	8.45931	8.32688	8.31495	8.27684	8.42163	8.22386	8.17435	8.11395	8.26944	8.43864	8.40697
AKAP1	7845	0	Q92667;Q92667-2	A-kinase anchor protein 1, mitochondrial	AKAP1	8.49456	8.28547	8.19643	8.435	8.34224	8.33102	8.22217	8.22745	8.12048	8.16847	8.24638	8.35131	8.42284	8.1633	8.30609	8.41554	8.22065	8.32768	8.35145	8.1425	8.36248	8.45593	8.39963	8.23781	8.39028	8.45843	8.38585	8.42823	8.29453	8.24032	8.31283	8.40807	8.54806	8.50818	8.61685	8.35105	7.93702	8.11095	8.54989	8.51356	8.31831	8.25363	8.43475	8.35165
HDLBP	4058	0	Q00341	Vigilin	HDLBP	9.64079	9.55943	9.58683	9.60976	9.58332	9.64018	9.35258	9.72979	9.53908	9.67537	9.52707	9.67824	9.55739	9.66272	9.44682	9.73523	9.61428	9.50912	9.41979	9.51011	9.53356	9.60764	9.81231	9.73687	9.70758	9.42522	9.54931	9.52295	9.61276	9.57153	9.52277	9.62539	9.45602	9.69208	9.53106	9.67533	9.6542	9.3763	9.53242	9.52981	9.42097	9.62271	9.5717	9.63041
COPE	426	0	O14579;O14579-3;O14579-2	Coatomer subunit epsilon	COPE	9.15527	9.12544	9.31188	9.24472	9.3936	9.51756	8.99599	9.37803	9.34617	9.30039	9.23331	9.2797	9.25741	9.35512	9.07629	9.34798	9.14536	8.96193	9.09908	9.2106	9.25627	9.33092	9.3179	9.40144	9.40221	9.17425	9.36609	9.17083	9.27364	9.41443	9.14669	9.2824	9.06411	9.23381	9.26277	9.31452	9.22943	8.99878	9.204	9.28022	9.29356	9.15404	9.20063	9.09215
DIAPH3	10052	0	Q9NSV4;Q9NSV4-4;Q9NSV4-6;Q9NSV4-5;Q9NSV4-7;Q9NSV4-1;Q9NSV4-2	Protein diaphanous homolog 3	DIAPH3				7.81869			7.45362	7.91154	7.89581	7.43247		7.57383	7.71792	7.83615		8.25726		7.43187	7.77541	7.54645	7.73692	8.12407	7.9275	7.9414	7.94045	7.77176	7.57844	7.52156		8.02285	8.76963	7.61464	7.30013	8.17461	7.65801		7.54196	7.35372	7.8128	7.52437	7.98264	7.53988
PUM1	4842	0	Q14671-2;Q14671-3	Pumilio homolog 1	PUM1	8.97375	8.95484	8.87664	8.85562	8.92969	8.72117	8.89868	8.99299	8.99022	8.83786	9.05346	8.87092	9.01408	8.74893	8.93299	8.99374	8.88844	8.83057	8.84005	8.89075	9.0646	8.89248	8.92696	8.88964	9.05196	8.74215	8.9842	8.94322	8.83941	8.82247	9.06078	8.88698	8.91246	8.85044	8.969	8.89698	8.8617	8.83877	9.05026	8.82787	8.94391	8.91616	9.01046	8.98318
HYOU1	11280	0	Q9Y4L1;Q9Y4L1-2	Hypoxia up-regulated protein 1	HYOU1	9.69905	9.65186	9.66614	9.72962	9.73958	9.6743	9.55603	10.1427	9.66407	9.48698	9.46055	9.69615	9.77547	9.89789	9.3665	9.80669	9.77397	9.48915	9.58107	9.53707	9.89269	9.64892	9.71082	9.8126	9.80215	9.65271	9.71457	9.6663	9.63837	9.77534	9.50857	9.75607	9.63369	9.8355	9.81815	10.0344	9.63634	9.48462	9.55164	9.66032	9.75583	9.7258	9.5912	9.7027
TAX1BP1	6628	0	Q86VP1;Q86VP1-2	Tax1-binding protein 1	TAX1BP1	8.12839	7.95565	7.79101	8.04765	7.86794	8.01543	8.39067	8.11727	7.7016	7.42165	7.8112	7.63711	8.23295	8.28711	7.95514	7.75313	8.43328	7.54852	8.025	7.84693	7.87753	8.34741	7.9858	8.18186	7.87714	8.23974	7.92934	7.87493	8.13416	7.84216	7.95354	8.50175	7.73297	7.98427	8.13693	8.27014	7.77398	8.26486	7.99705	8.04293	8.03989	8.60528	7.94205	8.3592
G3BP2	10922	0	Q9UN86	Ras GTPase-activating protein-binding protein 2	G3BP2	9.26121	9.11807	9.22557	9.17642	9.08856	8.89835	8.99189	9.2873	9.20875	9.10972	9.09731	9.11151	9.23291	9.0431	9.08876	9.3418	9.2838	9.18398	9.09814	9.12484	9.35383	9.2512	9.13553	9.20009	9.25898	9.18144	9.2905	9.11877	9.30808	9.08313	9.24091	9.22928	9.10426	9.21001	9.1924	9.41198	9.1596	9.18669	9.07098	9.14911	9.17944	9.15665	9.14774	9.29802
GART	2484	0	P22102;P22102-2	Trifunctional purine biosynthetic protein adenosine-3;Phosphoribosylamine--glycine ligase;Phosphoribosylformylglycinamidine cyclo-ligase;Phosphoribosylglycinamide formyltransferase	GART	10.026	9.96598	10.0258	9.95751	10.0778	10.1993	9.95397	9.74359	9.83061	9.78899	9.85466	9.8355	9.98519	9.83311	9.82888	10.0077	9.93408	9.85844	9.94477	9.97266	9.98824	10.0198	9.9838	9.89755	10.0382	9.90815	9.9174	10.0355	9.90964	9.72101	9.97371	9.84928	9.89703	9.91324	10.0227	9.94295	10.0009	9.95861	9.98568	9.82554	9.7036	9.88869	10.043	9.80771
HDHD2	9367	0	Q9H0R4;Q9H0R4-2	Haloacid dehalogenase-like hydrolase domain-containing protein 2	HDHD2	9.11757	9.16019	9.25095	9.2543	9.31779	9.07973	9.43145	8.97555	9.39418	9.19963	9.40777	9.06626	9.10745	9.2606	8.98402	9.03326	9.20829	9.07886	9.39971	9.10947	9.08876	9.06954	9.01802	9.24792	9.11152	9.03963	9.23257	9.21608	9.00447	9.27411	9.25396	9.07673	9.29362	8.91461	9.11993	9.14277	9.17628	9.33914	9.2703	9.2997	9.01297	9.03797	9.18009	9.01679
CMPK1	2745	0	P30085;P30085-2	UMP-CMP kinase	CMPK1	9.02864	9.13564	9.15798	9.15886	9.10379	9.05123	9.03207	9.2267	9.42793	8.93274	9.40492	9.18319	9.21871	8.90779	8.78656	9.25591	9.40037	8.98356	9.07094	9.03573	8.84885	9.0771	9.09384	8.9488	9.05388	8.9101	9.11347	8.97689	9.15683	9.05773	8.8714	9.10206	8.89737	9.04783	9.07563	8.87794	9.26594	9.13408	9.04585	8.92917	9.09468	9.11471	9.03841	9.02111
TUBG1	2528	0	P23258	Tubulin gamma-1 chain	TUBG1	9.13363	9.1182	9.04556	9.1374	9.113	9.16274	8.90134	9.15205	9.09414	9.12462	9.0145	9.02364	9.07281	8.97751	9.18702	9.19225	8.94981	8.96897	9.14619	9.06413	9.07395	9.14067	8.89123	9.04888	9.16474	8.98007	9.0079	9.08975	9.04199	8.94453	9.14315	8.83691	8.8967	9.08361	9.17923	8.98927	9.07737	8.96033	9.13389	8.99648	9.12149	8.92753	9.09676	8.96529
NIT1	6680	0	Q86X76-2;Q86X76;Q86X76-4;Q86X76-3;Q86X76-5	Nitrilase homolog 1	NIT1	9.08871	8.91364	8.87041	8.92155	8.96133	8.94141	9.1206	8.96299	9.0994	9.02375	9.21783	8.97031	8.93487	8.9841	9.16119	8.81855	9.20454	9.15415	9.02224	8.95383	8.95754	8.99284	8.90806	9.03736	9.0865	8.9343	9.05256	8.97121	8.85823	9.11982	9.14648	8.97972	9.11861	8.84432	8.90993	8.93731	9.16822	9.15642	9.09961	8.95441	9.01369	9.04947	8.92786	9.1209
OGFOD1	7082	0	Q8N543;Q8N543-2	Prolyl 3-hydroxylase OGFOD1	OGFOD1	7.91766	8.45759	8.26155	7.97878	8.06356	8.3249	8.09953	8.58377	8.47127	7.96182	8.00454	8.21053	8.16405	8.20726	8.48472	8.74576	8.24693	7.56563	8.18931	8.46771	8.40115	8.31347	8.43278	8.39032	8.51115	8.35462	8.57335	8.51863	8.23606	8.04315	8.46232	8.43128	8.40442	8.684	8.51751	8.28634	7.7571	8.40034	8.21079	8.16658	8.00421	8.25599	8.32196	8.39386
DHX40	6852	0	Q8IX18;Q8IX18-3;Q8IX18-2	Probable ATP-dependent RNA helicase DHX40	DHX40	8.22942	8.38466	8.31621	8.31562	8.31451	8.50766	8.62088	8.56103	8.50402	8.59714	8.55787	8.41287	8.50802	8.38591	8.5985	8.54223	8.61667	8.59475	8.39022	8.57807	8.42521	8.50576	8.4429	8.45315	8.42396	8.56837	8.50319	8.46926	8.43602	8.37454	8.40662	8.29519	8.44632	8.49505	8.55717	8.44055	8.43471	8.5938	8.41263	8.40831	8.50834	8.39641	8.55639	8.45257
PMS1	3584	0	P54277;P54277-3;P54277-2;P54277-4	PMS1 protein homolog 1	PMS1	8.6615	8.45669	8.45155	8.30257	8.55422	8.6402	8.05595	8.15994	8.0167	8.23635	7.87047	7.94496	8.32381	7.78469	8.01843	8.21872	7.82441	8.19948	7.96487	8.13473	8.26295	8.38988	8.05352	8.02056	7.88363	8.20538	8.01789	8.22826	8.26992	8.05759	8.41812	8.3648	8.08186	8.49137	8.4659	8.43402	8.16859	8.02419	8.46722	8.36899	8.14017	8.25485	8.52093	8.19929
KTI12	8208	0	Q96EK9	Protein KTI12 homolog	KTI12	8.23511	8.10566	8.09498	7.92548	8.09036	8.31329	8.02752	8.21471	8.22709	8.37699	8.22299	8.35238	8.46758	8.19588	8.10218	8.59042	8.39472	8.16778	8.33897	8.24584	8.39125	8.42422	8.41267	8.40763	8.38532	8.07615	8.17567	8.30668	8.34243	8.03063	8.277	8.22509	8.3379	8.29879	8.47171	7.99624	8.37366	8.21202	8.44742	8.33658	8.27802	8.19806	8.4102	8.23646
CAPRIN1	4808	0	Q14444;Q14444-2	Caprin-1	CAPRIN1	9.56939	9.44926	9.68179	9.49012	9.51329	9.22594	9.57452	9.66584	9.60877	9.5507	9.55745	9.63178	9.50826	9.56164	9.46665	9.76236	9.64562	9.59376	9.56705	9.54838	9.69516	9.59355	9.57358	9.55542	9.69923	9.52753	9.60311	9.46494	9.56914	9.35419	9.53073	9.52413	9.51435	9.65401	9.67584	9.64335	9.49235	9.54221	9.47797	9.44963	9.56104	9.56793	9.55982	9.65385
UCK2	9245	0	Q9BZX2;Q9BZX2-2	Uridine-cytidine kinase 2	UCK2	8.55248	8.56871	8.40727	8.36158	8.34357	8.64256	8.34823	8.42678	8.25968	8.47762	8.09612	8.4173	8.58496	8.3764	8.27453	8.56187	8.36062	8.37107	8.42677	8.65141	8.49657	8.62993	8.4985	8.60955	8.66095	8.51838	8.44777	8.5309	8.53597	8.32725	8.71967	8.65207	8.37863	8.67105	8.41263	8.79721	8.48297	8.32232	8.45876	8.5125	8.48747	8.51597	8.89679	8.62096
DRAP1	4897	0	Q14919;Q14919-2	Dr1-associated corepressor	DRAP1	8.95554	8.69071	9.04679	8.87264	8.899	8.67343	9.13727	9.04791	9.09671	9.07916	9.15615	9.01289	8.92844	9.08415	9.00268	8.85136	9.10645	9.15323	9.04779	9.17982	8.82483	9.03717	9.03524	9.10769	9.04313	8.96225	8.86069	9.05085	8.99252	8.92574	9.0024	8.92327	8.94878	9.05343	8.73618	8.86907	8.9359	8.98807	8.82439	8.78537	8.97959	8.9966	8.95617	9.0151
PACS1	6189	0	Q6VY07;Q6VY07-2	Phosphofurin acidic cluster sorting protein 1	PACS1	9.0178	8.93067	8.99977	9.02065	8.94169	8.86505	8.93413	8.86986	8.94725	9.12373	8.98418	9.05623	8.68255	8.95616	9.06357	8.71341	9.02073	9.13152	8.76068	8.86183	8.87665	8.91092	8.95824	8.93219	8.65783	8.63955	8.8323	8.73074	8.8257	9.11409	9.0753	8.83974	8.98655	8.69816	8.68917	8.64511	8.97897	9.00064	8.79958	8.79696	8.64605	8.8968	8.81745	8.87296
PDPK1	657	0	O15530;O15530-3;O15530-5;O15530-4	3-phosphoinositide-dependent protein kinase 1	PDPK1	8.05978		8.17794	8.26402	8.17931	8.19474	8.01658	8.11218	8.137	8.43565	8.14575	8.19441	8.19771	8.33727	8.04936	8.18388	8.31092	8.09039	8.21502	8.04477	8.25046	8.34686	8.09196	8.18715	7.96166	8.10513	8.29186	8.08205	8.01297	8.23484	8.28961	8.29127	8.02262	8.12632	8.26183	7.86938	8.21424	8.04313	8.19671	8.15041	8.22827	8.20397	8.32243	8.17719
HEATR1	9539	0	Q9H583	HEAT repeat-containing protein 1;HEAT repeat-containing protein 1, N-terminally processed	HEATR1	9.14876	9.3223	9.1706	9.23109	9.22003	9.37635	9.2925	9.27813	9.29523	9.23515	9.04071	9.10746	9.19639	9.17029	9.1095	9.23891	9.14609	8.94174	9.29299	9.27096	9.17926	9.31317	9.0646	8.90368	9.18349	9.15727	9.16456	9.16854	9.29956	8.91853	9.04974	9.06353	9.16676	9.17589	9.36371	9.1553	9.13062	9.16408	9.16573	9.26071	9.30342	9.21665	9.24682	9.06493
NUDC	11041	0	Q9Y266	Nuclear migration protein nudC	NUDC	9.49439	9.56494	9.63129	9.64683	9.3311	9.03864	9.31133	9.61074	9.37584	9.27311	9.31862	9.48834	9.39051	9.50472	9.49421	9.6901	9.49399	9.43693	9.43048	9.62701	9.54575	9.55341	9.57183	9.4815	9.60623	9.45993	9.47346	9.62433	9.48699	9.1107	9.56777	9.44227	9.59337	9.61678	9.63337	9.46431	9.54073	9.51443	9.41079	9.37484	9.39285	9.45119	9.60633	9.45236
CDC123	1169	0	O75794	Cell division cycle protein 123 homolog	CDC123	7.6488	7.90762	7.85856	7.84159	7.98656	8.22516	7.79272	8.0981	8.2041	7.99407	7.83467	8.14096	7.90355	8.16301	8.14205	8.37029	7.7955	7.4796	7.96346	7.78031	8.24284	8.21312	8.11655	8.17895	8.31452	8.06576	8.22856	8.17715	8.24151	7.95489	8.14346	7.9012	7.78095	7.86587	8.12667	7.742	7.83843	7.72962	8.08168	7.93961	7.76889	7.85929	7.99522	7.89382
RBL2	4328	0	Q08999;Q08999-2	Retinoblastoma-like protein 2	RBL2	8.51825	8.34593	8.40321	8.4129	8.36425	8.18296	8.59085	8.30024	8.58576	8.57755	8.62128	8.5877	8.45274	8.6028	8.63094	8.2593	8.54501	8.48892	8.46791	8.57304	8.38985	8.31102	8.30739	8.40408	8.09465	8.47387	8.61842	8.56445	8.3719	8.62998	8.41784	8.44474	8.38894	8.51558	8.30193	8.52775	8.52669	8.44956	8.3981	8.50574	8.38936	8.568	8.49555	8.31508
PDAP1	4590	0	Q13442	28 kDa heat- and acid-stable phosphoprotein	PDAP1	9.33135	9.42713	9.44963	9.49193	9.35655	9.41122	9.1278	9.0625	9.04285	9.01655	8.93825	9.29269	9.19082	9.19595	9.20441	9.37426	9.15059	9.07443	9.15609	9.15868	9.34132	9.11287	9.21657	9.25195	9.37647	8.87174	9.24195	9.3118	9.20352	9.25466	9.35953	9.1454	9.25156	9.19764	9.20813	9.04444	9.22095	9.17653	9.21144	9.28564	9.22066	9.12764	9.34396	9.38272
NOMO2;NOMO3	5564	0	Q5JPE7;Q5JPE7-2;P69849;Q5JPE7-3	Nodal modulator 2;Nodal modulator 3	NOMO2;NOMO3	9.35688	9.26919	9.29634	9.25282	9.30967	9.41303	9.19448	9.33421	9.32694	9.26092	9.17705	9.44338	9.36328	9.33433	9.14295	9.36156	9.35275	9.35792	9.33203	9.30696	9.21269	9.39076	9.48032	9.2376	9.35821	9.20554	9.23399	9.2678	9.30674	9.3322	9.22579	9.43186	9.34441	9.37883	9.45708	9.70876	9.43755	9.14057	9.30273	9.2625	9.43341	9.40741	9.21149	9.39049
ATP2A2	2262	0	P16615;P16615-5;P16615-2;P16615-3;P16615-4	Sarcoplasmic/endoplasmic reticulum calcium ATPase 2	ATP2A2	9.77814	9.68278	9.70599	9.7127	9.70921	9.76282	9.69064	9.88439	9.73339	9.63437	9.84242	9.90154	9.78683	9.77873	9.75918	9.78535	9.70851	9.55444	9.74119	9.88309	9.74993	9.64801	9.76755	9.78161	9.845	9.66782	9.73236	9.69998	9.767	9.81552	9.84438	9.83617	9.48106	9.79098	9.71766	9.89296	9.91502	9.73922	9.60847	9.70112	9.73978	9.74122	9.64621	9.79253
UAP1	5177	0	Q16222;Q16222-3;Q16222-2	UDP-N-acetylhexosamine pyrophosphorylase;UDP-N-acetylgalactosamine pyrophosphorylase;UDP-N-acetylglucosamine pyrophosphorylase	UAP1	8.76258	8.71462	8.70836	8.87	8.74893	8.67299	8.30626	9.02874	8.74368	8.66888	8.46083	8.48627	8.498	8.5859	8.11603	8.80142	8.46508	8.26711	8.26289	8.37779	8.50038	8.35084	8.76733	8.61976	8.75755	8.33621	8.42821	8.44435	8.17622	8.15692	8.3823	8.37259	8.75725	8.4463	8.57811	8.28742	8.41179	8.11724	8.6836	8.44946	8.28123	8.51243	8.52234	8.26835
FGFR1OP	1445	0	O95684;O95684-2;O95684-3	FGFR1 oncogene partner	FGFR1OP	8.60765	8.42219	8.2945	8.43972	8.48906	8.55001	8.33169	8.27563	8.20918	8.23372	8.30571	8.37693	8.36962	8.3668	8.39813	8.36342	8.18468	8.42713	8.36663	8.2648	8.42082	8.60847	8.50529	8.41824	8.50102	8.1764	8.47185	8.47723	8.4021	8.40586	8.632	8.31905	8.36786	8.50362	8.51653	8.42824	8.33707	8.45658	8.52905	8.25861	8.54232	8.53788	8.60801	8.68644
SLMAP	4918	0	Q14BN4;Q14BN4-5;Q14BN4-6;Q14BN4-7	Sarcolemmal membrane-associated protein	SLMAP	8.64868	8.50089	8.43185	8.44603	8.45914	8.63591	8.54975	8.52876	8.63957	8.4635	8.61089	8.58803	8.72264	8.62986	8.63757	8.72122	8.5944	8.4247	8.61478	8.58598	8.53985	8.61272	8.52674	8.6159	8.82997	8.64241	8.65127	8.62131	8.79041	8.67881	8.70952	8.67793	8.42641	8.65979	8.62937	8.70953	8.60102	8.58489	8.7327	8.58045	8.70059	8.58544	8.76576	8.53526
ELMO1	7802	1	Q92556;Q92556-3;Q92556-2	Engulfment and cell motility protein 1	ELMO1	9.79189	9.81123	9.71946	9.80642	9.79852	9.51394	10.0407	9.64138	9.4936	9.81555	9.67837	9.81396	9.61328	9.7891	9.90699	9.69765	9.73259	9.93795	9.78814	9.90282	9.85948	9.86654	9.75925	9.72203	9.57028	9.7658	9.78556	9.82909	9.76174	9.72987	9.70193	9.69939	9.86692	9.70504	9.74238	9.62565	9.90498	9.96144	9.8556	9.80131	9.69702	9.75856	9.50481	9.85353
CBWD2	6747	0	Q8IUF1;Q9BRT8-4	COBW domain-containing protein 2	CBWD2	8.09005	8.26346	8.20086	8.28682	8.19408	8.61637	7.9842	8.27427	8.29765	8.53354	8.18958	8.14566	8.37941	8.12493	8.31308	8.28534	8.36467	8.20757	8.18798	8.186	8.39337	8.70413	8.29252	8.44441	8.70098	8.06416	8.36779	8.15102	8.36956	8.18113	8.23476	8.41152	7.84924	8.39248	8.4142	8.15132	8.27264	8.12555	8.4589	8.31296	8.23721	8.13203	8.48897	7.96446
GTPBP2	9106	0	Q9BX10;Q9BX10-4;Q9BX10-2;Q9BX10-3	GTP-binding protein 2	GTPBP2		7.47738	7.78513		7.48262	8.10282	7.53492	7.90609	7.37586	7.70441	7.67762	7.54007	7.61468	7.74946	7.79709	7.60551	7.86235	7.51551	7.66227	7.60971	7.48422	7.77817	7.60484	7.60577	7.62771	7.68997	7.4251	7.71162	7.88198	7.67892	7.3801		7.54851	7.69521	7.85511			7.64497	7.63173	7.55805	7.86269	7.28761	7.80651
SLC9A3R1	465	1	O14745;O14745-2	Na(+)/H(+) exchange regulatory cofactor NHE-RF1	SLC9A3R1	9.78257	9.9761	9.94078	9.89076	9.82077	9.76159	10.1201	10.018	10.0287	10.1639	9.92889	9.99156	9.82222	9.8361	10.1582	9.61515	9.86134	9.93849	10.0184	10.0502	9.88563	10.0731	9.80421	9.89382	9.70737	9.88928	9.93118	10.026	10.1103	9.95141	10.1212	9.73347	9.8816	9.86141	9.6992	9.72658	10.0712	10.1351	10.0723	9.93377	9.93043	9.9824	9.78431	9.93241
HSPH1	7814	0	Q92598;Q92598-2;Q92598-3	Heat shock protein 105 kDa	HSPH1	9.64126	9.61358	9.66326	9.6553	9.63004	9.79654	9.51585	10.2379	9.70483	9.57032	9.54677	9.63533	9.75978	9.96643	9.78994	9.92347	9.65517	9.5276	9.52843	9.92642	9.72948	9.58486	9.65939	9.76037	10.0316	9.74249	9.95154	9.90021	9.55555	9.69518	9.70123	9.80845	9.69731	9.93033	9.70523	9.69604	9.63543	9.56263	9.60106	9.68716	9.67119	9.64171	9.66786	9.75816
POR	2257	0	P16435	NADPH--cytochrome P450 reductase	POR	8.75363	8.6801	8.85173	8.86341	8.86587	8.95512	8.57558	8.66005	8.81117	7.95903	8.49378	8.86662	8.84866	8.90891	8.76528	8.83981	8.46044	8.56165	8.82557	8.74739	8.97597	8.801	9.06678	8.88914	9.12242	8.72225	9.04185	8.8037	8.82237	8.99179	8.93007	9.13567	8.61056	8.96072	8.83293	8.71142	8.71946	8.7053	8.83466	8.6878	8.83181	8.69205	8.95271	8.71253
ANKRD52	7222	0	Q8NB46	Serine/threonine-protein phosphatase 6 regulatory ankyrin repeat subunit C	ANKRD52							7.65271	7.23436	7.66692	7.02609	7.45043	7.61498	7.28559	7.44247		7.84365	7.64506		7.37305	7.66941	7.5278	7.39126	7.77973	7.90605	7.75242	7.67058	7.49032	7.4802	7.46081	7.18203	7.69722	7.81859	7.43211	7.41488	7.56832			7.58302		7.20976		7.5724
JMJD6	5999	0	Q6NYC1;Q6NYC1-3;Q6NYC1-2	Bifunctional arginine demethylase and lysyl-hydroxylase JMJD6	JMJD6	7.72521	7.87043	7.88162	8.02179	8.01151	7.8627	7.50999	8.09019	8.0356	7.67041	7.68294	7.86938	7.97362	7.90192	7.88999	8.02631	7.79006	7.68219	7.59442	7.72261	7.54923	7.79544	7.84609	7.84666	8.13785	7.89966	8.09768	7.95347	8.05097	7.85907	7.70175	7.86975	7.74186	8.11875	7.87336	7.82631	7.61791	7.79676	7.85748	7.787	7.90424	7.71503	7.72355	8.13133
PSMD8	3244	0	P48556	26S proteasome non-ATPase regulatory subunit 8	PSMD8	8.82694	8.9909	8.90388	8.87627	8.96214	8.95865	8.77517	8.89977	9.0475	8.61113	8.80461	8.93649	8.82912	8.96942	8.86548	9.05403	8.9406	8.68169	8.77223	8.92928	8.87752	8.74859	8.82735	8.89594	8.8892	8.81041	8.9134	8.97063	8.84145	8.82184	8.82857	8.9289	8.81453	8.81809	8.98106	8.85425	8.68066	8.8243	8.719	8.83481	8.80866	8.90616	8.68689	8.73102
UBP1	10337	0	Q9NZI7;Q9NZI7-4	Upstream-binding protein 1	UBP1	8.31074	8.38669	8.45626	8.40364	8.40475	8.6208	8.20269	8.33134	8.07656	8.16117	8.25809	8.17056	8.31852	8.15382	8.14537	8.21748	8.195	8.35207	8.047	8.16796	8.11914	8.13387	8.29629	8.0674	8.20572	8.12994	8.11302	8.26784	8.32531	8.29612	8.23926	8.09491	8.17028	8.19422	8.18258	8.16216	8.20352	8.14342	8.34784	8.32153	8.24902	8.03082	8.40387	8.01513
NUP160	4385	0	Q12769;Q12769-2	Nuclear pore complex protein Nup160	NUP160	8.71988	8.98468	8.81538	8.88065	8.75713	9.09724	8.86426	8.91912	8.92382	8.92325	8.68914	8.87695	8.89526	8.887	8.85467	9.03694	8.84257	8.60859	8.97369	8.8701	9.0058	8.99368	8.94287	8.83199	8.97396	8.76856	8.92184	8.89698	8.85883	8.75071	8.90649	8.85073	8.92565	9.01676	9.02796	8.96714	8.81524	8.88332	8.76574	8.92553	8.98248	8.79238	8.89886	8.87199
SRPR	1867	0	P08240;P08240-2	Signal recognition particle receptor subunit alpha	SRPR	9.40604	9.3051	9.31861	9.39603	9.37309	9.28225	9.30137	9.58598	9.07107	9.28736	9.00659	9.35992	9.13751	9.36863	9.10069	9.17138	9.20964	9.10903	9.22971	9.15797	9.2399	9.18936	9.32665	9.20569	9.28433	9.16425	9.1243	9.07126	9.30156	9.17797	9.10304	9.31934	9.19095	9.24749	9.47582	9.34015	9.26084	9.19112	9.20085	9.16809	9.11422	9.19402	9.30255	9.3154
GCA	2681	0	P28676	Grancalcin	GCA	9.08351	9.26434	9.28914	9.24535	9.30268	9.05638	9.1184	8.9266	8.85394	9.07454	8.81617	8.72837	8.5674	8.87015	9.17592	8.48347	9.00028	9.00048	9.04114	9.08966	9.18581	8.88015	8.74686	8.83357	8.9657	8.9481	9.02706	8.8858	8.88182	9.27922	8.68585	8.79083	9.0978	8.60209	9.02814	8.78002	8.86088	9.103	8.90933	9.14281	8.67207	8.97522	8.45726	8.93554
NUMA1	4910	0	Q14980;Q14980-3	Nuclear mitotic apparatus protein 1	NUMA1	10.5469	10.6154	10.5963	10.616	10.5302	10.407	10.739	10.7671	10.6549	10.6755	10.6215	10.5892	10.6264	10.5089	10.7663	10.4659	10.5723	10.6662	10.6117	10.5933	10.5956	10.5432	10.4933	10.3716	10.4941	10.6089	10.4181	10.5952	10.5751	10.5032	10.7055	10.3922	10.6343	10.5252	10.4316	10.6239	10.5735	10.6748	10.5041	10.4846	10.672	10.5466	10.8649	10.6255
SLTM	10183	0	Q9NWH9;Q9NWH9-3	SAFB-like transcription modulator	SLTM	9.5864	9.59284	9.63258	9.63824	9.47507	9.0939	9.77591	9.75317	9.83851	9.71427	9.83443	9.6922	9.81406	9.68179	9.78866	9.5986	9.77083	9.71018	9.75185	9.62975	9.61482	9.64401	9.66195	9.62204	9.55613	9.76868	9.77079	9.6804	9.67444	9.67745	9.77579	9.66692	9.63158	9.71696	9.73919	9.69215	9.6594	9.72719	9.55347	9.68368	9.82283	9.713	9.82393	9.80534
NCOA1	5147	0	Q15788-2;Q15788;Q15788-3	Nuclear receptor coactivator 1	NCOA1	8.26974	8.26582	8.23973	8.21322	8.28538	8.27484	8.2685	8.38471	8.26312	8.35925	8.36561	8.20712	8.10074	8.24862	8.45502	8.18701	8.29232	8.42603	8.33815	8.44858	8.31443	8.23957	8.23304	8.18746	8.253	8.24303	8.06731	8.34438	8.32154	8.12201	8.27923	8.10359	8.63214	8.4279	8.06363	8.17884	8.30826	8.35273	8.29046	8.22523	8.41145	8.27301	8.34375	8.38616
MTRR	10525	0	Q9UBK8;Q9UBK8-2;Q9UBK8-3	Methionine synthase reductase	MTRR	7.80622			7.87205	7.84227	8.35611	7.47133	7.67852	7.69305	7.69184	7.52435	7.48319	8.12088	7.85448	7.77479	7.82089	8.08138		7.4252	7.64038	7.67065	8.22892	7.87624	7.83069	7.85688	7.51165	7.67417	7.85801	7.85081	8.19078			7.63518	7.98848	8.10424			7.39755	8.11282	7.94395	7.85683		8.06055	7.65202
SIRT3	10057	0	Q9NTG7;Q9NTG7-2	NAD-dependent protein deacetylase sirtuin-3, mitochondrial	SIRT3	8.28664	8.29376	8.16008	8.27905	8.37681	8.34272	8.63077	8.05778	8.38403	8.08516	8.46423	8.19498	7.96048	8.35026	8.34233	8.05573	8.4743	8.56279	8.72907	8.17826	8.21166	8.37664	8.06307	8.23249	8.18504	8.44748	8.27606	8.32118	8.09515	8.28497	8.0298	8.24059	8.63329	8.00655	8.15679	8.32386	8.18797	8.06621	8.1601	8.45693	8.05236	8.28412	7.96251	8.20223
CSNK2A2	2389	0	P19784	Casein kinase II subunit alpha	CSNK2A2	8.425	8.83933	8.76299	8.77703	8.86272	8.90372	8.42655	8.86148	8.88623	8.71239	8.52142	8.69493	8.87143	8.69269	8.65058	8.93066	8.9158	8.59638	8.67109	8.7004	8.96699	8.71178	8.68896	8.76328	8.8981	8.72182	8.9551	8.76404	8.78766	8.63085	8.71494	8.60045	8.71773	8.80314	8.81847	8.82815	8.49673	8.62581	8.65191	8.61802	8.80956	8.57551	8.69654	8.6153
OTUD6B	7138	0	Q8N6M0;Q8N6M0-2	OTU domain-containing protein 6B	OTUD6B	8.4536	8.39268	8.62137	8.50728	8.608	8.75303	8.30188	8.45735	8.17706	8.39483	8.49834	8.54406	8.45746	8.40694	8.40063	8.5647	8.49204	8.3711	8.52208	8.51707	8.40029	8.65365	8.62237	8.49922	8.58951	8.41637	8.55229	8.62148	8.62417	8.45011	8.54236	8.5717	8.41836	8.42395	8.71556	8.27818	8.66192	8.36838	8.58617	8.61322	8.59935	8.58159	8.56965	8.53342
LANCL2	10036	0	Q9NS86	LanC-like protein 2	LANCL2	8.09943	8.15906	8.35818	8.32997	8.29971	8.46812	8.05072	8.43749	8.25929	8.16871	8.00764	8.25757	8.27272	8.04504	7.9814	8.29814	8.14769	8.10928	8.11321	8.10437	8.14948	8.17269	8.34487	8.28884	8.15448	8.0702	8.1316	8.00943	8.2138	8.2524	8.28199	8.18142	8.21409	8.12185	8.30675	8.10509	7.97693	8.00851	8.22433	8.36602	8.32419	8.03736	8.16246	8.27762
NRD1	829	0	O43847;O43847-2	Nardilysin	NRD1	8.7971	8.95355	8.8757	8.90824	8.93084	9.05726	8.72159	8.83243	8.91644	8.89388	8.66506	8.81607	8.75252	8.74345	8.64812	8.93159	8.78918	8.53191	8.68113	8.7503	8.93434	8.47099	8.75527	9.01726	8.79738	8.69146	8.75372	8.84069	8.84117	8.7361	8.57973	8.72575	8.71874	8.84555	8.95362	8.81273	8.76791	8.68012	8.85233	8.92768	8.79619	8.72895	8.63717	8.47183
MTIF3	9442	0	Q9H2K0	Translation initiation factor IF-3, mitochondrial	MTIF3	8.55718	8.50279	8.4446	8.58839	8.50107	8.33817	8.69681	8.47932	8.52946	8.8557	8.72064	8.58087	8.75277	8.70352	8.72716	8.4572	8.64082	8.53684	8.67955	8.70141	8.8019	8.57281	8.60347	8.6505	8.70122	8.8089	8.70921	8.66442	8.56853	8.64612	8.58132	8.79534	8.50596	8.69917	8.66751	8.75114	8.94113	8.56987	8.60133	8.6566	8.79778	8.78255	8.69421	8.48498
LTN1	1257	0	O94822;O94822-3	E3 ubiquitin-protein ligase listerin	LTN1	8.30088	8.02828	8.02349	8.1901	8.19843	8.29215	8.16629	8.24087	8.0495	8.01309	8.02125	8.31003	8.11825	8.0803	8.10692	8.17859	8.09623	8.03723	8.16035	8.2325	8.14281	8.21105	8.29528	8.06646	8.37909	8.07071	8.1328	8.15404	8.18108	7.88684	8.30709	8.07566	8.03755	8.22955	8.21342	8.23712	8.50968	8.20905	8.10609	8.06457	8.10582	8.18224	8.22165	7.98116
ZFYVE1	9751	0	Q9HBF4;Q9HBF4-3;Q9HBF4-2	Zinc finger FYVE domain-containing protein 1	ZFYVE1	8.33549	8.2852	8.14384	8.16269	8.14947	8.22877	8.37676	8.39564	8.41254	8.32915	8.38861	8.38812	8.33316	8.51268	8.3954	8.4679	8.61445	8.62559	8.31897	8.34578	8.41963	8.27057	8.43173	8.42777	8.4498	8.35287	8.39172	8.24721	8.28642	8.4276	8.33941	8.31925	8.27211	8.20796	8.18566	8.21349	8.3229	8.35718	8.16195	8.32588	8.18933	8.32939	8.20275	8.31293
FKBP5	4595	0	Q13451;Q13451-2	Peptidyl-prolyl cis-trans isomerase FKBP5	FKBP5	9.86856	9.905	9.86435	9.91817	9.87018	9.85541	10.009	10.1983	9.79417	9.98626	10.0424	10.1227	10.2246	10.1118	10.3446	10.2392	9.96032	10.2695	10.2592	10.0458	10.257	9.89211	10.1323	10.0166	10.292	10.4995	10.21	10.3243	10.0517	10.1894	10.0623	10.3278	10.128	10.2151	9.92654	9.98416	10.0937	10.0239	10.2079	10.2514	10.4888	10.2092	10.169	10.2183
HIBCH	5989	0	Q6NVY1;Q6NVY1-2	3-hydroxyisobutyryl-CoA hydrolase, mitochondrial	HIBCH	9.39103	9.5675	9.44401	9.34585	9.26911	9.23111	9.72603	9.5669	9.46871	9.59748	9.73294	9.5455	9.64987	9.72041	9.32337	9.4162	9.35443	9.61992	9.64802	9.54791	9.4681	9.2018	9.52855	9.5335	9.27633	9.68346	9.4398	9.56246	9.25424	9.46904	9.09259	9.55677	9.49537	9.54252	9.5802	9.44187	9.43601	9.56595	9.53009	9.59334	9.51385	9.55105	9.32797	9.3542
ACY1	4184	0	Q03154;Q03154-4;Q03154-2;Q03154-3	Aminoacylase-1	ACY1	9.01249	8.99455	9.10824	9.05687	9.12918	9.24759	8.50207	8.05636	8.93755	8.40339	8.73933	8.54709	9.11062	8.61597	8.78262	8.89516	8.84575	8.81701	8.88577	8.78786	8.8348	9.0666	8.70088	8.7703	8.97145	8.67475	8.8043	8.50255	8.96848	8.63267	9.00152	8.87055	9.00002	8.85412	8.99862	8.87734	8.55484	8.71538	9.04516	8.94011	8.72779	9.19933	8.61865	8.7892
BZW2	11411	0	Q9Y6E2;Q9Y6E2-2	Basic leucine zipper and W2 domain-containing protein 2	BZW2	9.0937	9.22863	9.3473	9.16915	9.32441	9.25322	9.20783	9.46578	9.2885	9.0589	9.00761	9.27985	9.25955	9.22882	9.36102	9.41219	9.20785	8.86552	9.26598	9.29213	9.24611	9.25715	9.10879	9.17302	9.27633	9.26413	9.31256	9.2296	9.22883	9.10594	9.12184	9.1845	9.37049	9.18008	9.23363	9.272	9.15268	9.1986	9.18848	9.08993	9.11808	9.18793	9.11436	9.1297
IPO5	335	0	O00410;O00410-3;O00410-2	Importin-5	IPO5	9.57679	9.75643	9.67626	9.69075	9.63814	9.8531	9.28876	9.86479	9.59579	9.77102	9.44362	9.61076	9.47028	9.53915	9.45121	9.80489	9.56182	9.43127	9.4141	9.54326	9.6738	9.63974	9.62406	9.51474	9.72515	9.45253	9.61829	9.53384	9.5229	9.44869	9.51935	9.4145	9.58836	9.62057	9.68395	9.57972	9.55244	9.45448	9.50473	9.47514	9.51447	9.4324	9.49929	9.41846
EMC1	7150	0	Q8N766;Q8N766-2;Q8N766-3;Q8N766-4	ER membrane protein complex subunit 1	EMC1	8.73796	8.71362	8.63806	8.66514	8.62748	8.8005	8.58805	8.85471	8.75872	8.62476	8.81034	8.79871	8.70094	8.89209	8.5248	8.85918	9.03093	8.50738	8.77896	8.67218	8.83402	8.84485	8.80717	8.82694	9.03075	8.60261	8.93126	8.71076	8.81365	8.80622	8.6947	8.87913	8.76383	8.87065	8.95202	8.92638	8.76736	8.7671	8.62785	8.69276	8.78471	8.77269	8.67531	8.72363
SMARCA2	3425	0	P51531	Probable global transcription activator SNF2L2	SMARCA2	9.62295	9.66714	9.61387	9.64706	9.61362	9.5607	9.77908	9.7493	9.71771	9.77282	9.6442	9.67312	9.73325	9.63328	9.92216	9.71032	9.6821	9.70015	9.67466	9.75409	9.79538	9.65561	9.66547	9.4952	9.68185	9.74597	9.71228	9.74888	9.64105	9.63227	9.71516	9.62633	9.89433	9.74795	9.6653	9.64035	9.54455	9.70781	9.69637	9.71788	9.82407	9.68798	9.80641	9.76902
RPS13	3839	0	P62277	40S ribosomal protein S13	RPS13	9.81641	10.0527	10.0131	10.0985	10.1826	10.1898	9.77229	9.92112	9.89609	9.81741	9.81441	9.91821	9.79901	9.85756	9.80866	10.0189	9.91839	9.73632	9.83745	9.8386	9.95449	9.88149	9.81827	9.83682	9.85779	9.81575	9.80142	9.89737	9.859	9.8595	9.66474	9.7451	9.92418	9.78217	9.86083	9.88636	9.83761	9.83506	9.86076	9.82132	9.71648	9.60292	9.83716	9.7103
TBCE	5152	0	Q15813;Q15813-2	Tubulin-specific chaperone E	TBCE	8.69699	8.70994	8.8339	8.77688	8.87898	8.9247	8.77236	9.09321	8.76807	9.04207	8.74119	8.7802	8.62497	8.79387	8.49582	8.96035	8.77073	8.73877	8.68864	8.7788	8.79565	8.79672	8.88142	8.8227	8.78496	8.71535	8.77285	8.8121	8.88544	8.62188	8.58123	8.47747	8.60248	8.76018	8.9785	8.61543	8.58975	8.54908	8.78736	8.80253	8.72723	8.69365	8.92644	8.71646
PUS7L	9359	0	Q9H0K6;Q9H0K6-2	Pseudouridylate synthase 7 homolog-like protein	PUS7L	7.7861	7.8788	8.04272	7.72644	7.85483	8.08829	8.01999	7.95161	7.98853	7.8914	7.8265	7.92027	8.09332	7.7885	7.85042	7.95782	7.97057	7.69306	7.87172	7.98215	7.68081	8.12138	7.73012	7.82529	8.04442	8.04445	7.72563	7.969	8.08732	7.6666	7.91012	7.79124	7.5605	7.96171	8.13192	7.59967	8.21744	7.94941	7.82939	7.67638	7.9553	7.87827	8.16973	7.71705
DEGS1	562	0	O15121	Sphingolipid delta(4)-desaturase DES1	DEGS1	7.48882	7.60963	7.22809	7.48118	7.50025	7.58336		7.42644	7.70851	7.41294	7.43811	7.39637	7.39237	7.49474	7.25653	7.72981	7.17027	7.37161	7.31835	7.18059	7.52081	7.4764	7.31082	7.56718	7.61667	7.30205	7.45582	7.19516	7.66354	7.52951	7.32532	7.31842	6.99195	7.68705	7.44235	7.17783	7.36367	7.23126	7.6009	7.48613	7.56505	7.2589		7.22055
UBR5	1316	0	O95071-2;O95071	E3 ubiquitin-protein ligase UBR5	UBR5	9.00134	9.11076	9.07735	9.07516	9.12367	9.27694	9.08554	9.10737	9.0882	9.00754	9.01412	9.09447	9.20284	9.05601	9.06624	9.17081	9.13364	9.07148	9.03317	9.06827	9.11102	9.11598	9.13014	9.07848	9.08299	9.14265	9.12947	9.12741	9.1112	9.03578	9.10167	9.00194	9.07418	9.1432	9.17628	9.15202	9.00042	9.05157	9.07973	9.17179	9.22051	9.12603	9.22445	9.03209
LARP4	6311	0	Q71RC2;Q71RC2-4;Q71RC2-3;Q71RC2-5;Q71RC2-6;Q71RC2-2;Q71RC2-7	La-related protein 4	LARP4	8.28621	8.15986	8.03441	8.03291	8.02832	8.56033	7.63569	8.20955	8.36771	8.44824	8.20033	8.07832	8.3353	8.25151	8.08057	8.61016	7.93689	8.10086	8.04143	8.23992	8.52864	8.14609	8.40639	8.20088	8.47671	8.10974	8.43982	8.32204	8.19114	7.87554	8.18651	8.14145	8.09656	8.27206	8.61699	8.36977	7.85686	7.79838	8.16422	8.04898	8.06588	7.90721	8.57618	7.85004
PSMC5	3828	0	P62195;P62195-2	26S protease regulatory subunit 8	PSMC5	9.74627	9.62989	9.70581	9.73182	9.6248	9.72137	9.53107	9.572	9.54323	9.63849	9.52821	9.53748	9.62103	9.60145	9.49356	9.60591	9.47279	9.49468	9.58676	9.54146	9.63051	9.58528	9.59371	9.64932	9.57627	9.513	9.53052	9.51051	9.54366	9.58461	9.70958	9.71419	9.51588	9.61718	9.63842	9.78381	9.65189	9.54343	9.59474	9.64399	9.56862	9.64555	9.58181	9.69506
PREPL	5424	0	Q4J6C6-4	Prolyl endopeptidase-like	PREPL		7.94573	7.94243	7.94188	8.18268	8.19635	8.04659	8.30183	8.1421	7.74683	7.83151	7.81101	8.10967	7.92402	8.17432	8.20825	7.88449	7.4356	7.99127	8.02924	7.87904	8.07058	7.69041	7.87134	8.62392	7.91521	8.11333	8.10653	8.04968	7.98667	8.3733	8.11673	7.78865	8.17844	8.11716	8.11037		7.8087	8.10113	8.17762	7.99357	8.13519	8.10133	8.08836
CDC34	3289	0	P49427	Ubiquitin-conjugating enzyme E2 R1	CDC34	7.62549		7.58037	7.51522	7.72659	7.50486	7.71307	7.79962	7.69066	7.52437	7.44527	7.69947	7.68346	7.70941	7.63688	7.95083	7.51887	7.44841	7.77675	7.70565	7.7005	7.65734	7.74123	7.69861	7.99246	7.52002	7.66949	7.76097	7.84831	7.51739		7.78826	7.45568	7.72002	7.75181	7.46378	7.66156	7.465	7.72659	7.60007	7.53169	7.73756	7.73373	7.62687
INO80C	6086	0	Q6PI98;Q6PI98-4;Q6PI98-3	INO80 complex subunit C	INO80C	8.34842	8.17759	8.10625	8.24722	8.04894	8.36072	8.27219	8.18573	8.19574	8.35942	8.12834	8.23777	8.30776	8.09824	8.43641	8.14032	8.25753	8.3034	8.34315	8.23581	8.31509	8.23476	8.02225	8.21884	8.11244	8.2866	8.20196	8.22008	8.19308	8.19403	8.3745	8.31175	8.15412	8.15393	8.07194	8.35779	8.32105	8.2334	8.37835	8.17672	8.32819	8.27223	8.40315	8.22517
HNRNPA0	4498	0	Q13151	Heterogeneous nuclear ribonucleoprotein A0	HNRNPA0	10.1679	10.0979	10.0505	9.98202	9.9326	9.77399	10.3563	9.97009	10.1352	10.0649	10.2853	10.0797	10.2819	10.0658	10.1052	10.0624	10.2493	10.308	10.2316	10.0731	10.1133	10.1852	10.03	10.0515	10.0486	10.1617	9.99895	9.97871	9.94817	9.98867	10.2334	10.1291	10.1096	10.0836	10.107	10.2925	10.1478	10.2727	10.2391	10.1285	10.2701	10.2233	10.2808	10.0939
ZW10	693	0	O43264;O43264-2	Centromere/kinetochore protein zw10 homolog	ZW10	8.88803	9.00687	8.9481	8.96054	8.98667	9.01706	8.89896	9.15264	8.89759	8.87	8.78814	9.03173	8.92055	9.03375	8.82753	9.16765	9.04715	8.92825	8.8459	8.97502	9.06749	9.06962	8.94704	9.0774	9.10151	8.97738	9.07843	8.93446	8.9499	8.9231	8.97159	8.96282	8.91057	8.92364	9.05511	9.03645	8.8868	8.96753	8.89224	8.94588	8.9666	8.90792	8.92302	8.94324
RPL7L1	5907	0	Q6DKI1;Q6DKI1-2	60S ribosomal protein L7-like 1	RPL7L1	7.98059	8.48505	8.30761	8.38158	8.34957	8.72295	8.73401	8.63026	8.65913	8.53006	8.46556	8.58621	8.42999	8.53112	8.47282	8.80121	8.59113	8.21975	8.63072	8.59342	8.43354	8.66136	8.44054	8.52328	8.76363	8.39998	8.51329	8.55417	8.65358	8.29204	8.48288	8.56033	8.76162	8.45753	8.7843	8.56693	8.51821	8.60474	8.40493	8.44031	8.5719	8.50689	8.67845	8.41268
ENO3	2148	0	P13929;P13929-2;P13929-3	Beta-enolase	ENO3	8.83273	8.8504	9.11768	8.42165	8.60981	7.92361	8.62225	8.57656	8.42459	8.5978	9.20463	8.88259	8.73319	8.67676	9.07016	8.45159	8.74915	8.97273	8.80315	9.02299	8.20543	8.55904	9.01507	8.5835	8.69951	8.60314	8.24717	8.71572	8.5969	8.38235	8.65532	8.26213	8.60467	8.1525	8.54822	8.40875	8.78819	8.91197	9.05807	8.88606	8.77368	8.42498	8.40307	8.81332
ATG4B	11282	0	Q9Y4P1;Q9Y4P1-6;Q9Y4P1-2;Q9Y4P1-4;Q9Y4P1-3	Cysteine protease ATG4B	ATG4B	8.08071	8.15267	8.16329	8.16801	8.44486	8.33778	7.92226	8.4382	8.36552	8.19994	7.787	8.04446	7.99423	8.1843	8.22378	8.4417	8.23371	7.50188	8.14713	8.04448	8.11681	8.35318	8.07949	8.17019	8.30488	8.09227	8.19301	8.26881	8.26951	8.06297	8.25937	8.05003	8.32524	8.08684	8.01102	7.86859	8.02338	8.09798	7.99795	7.96372	8.05045	8.11214	8.29021	7.99243
AP3M1	11116	0	Q9Y2T2	AP-3 complex subunit mu-1	AP3M1	9.08004	9.14773	9.15912	9.05691	9.19886	9.31841	8.77072	8.98298	8.86975	9.03388	8.76479	8.78879	8.99711	8.80983	8.81061	8.87217	8.94137	8.86486	8.77492	8.78251	9.0408	8.95769	8.86023	8.79945	8.82769	8.99671	8.83367	8.94469	8.96746	9.06075	9.02808	9.15666	8.88082	8.98198	8.87365	9.18849	9.16341	8.77598	8.93504	8.9009	8.9471	8.98754	8.99885	9.04226
TPT1	2134	0	P13693;P13693-2;Q56UQ5;Q9HAU6	Translationally-controlled tumor protein	TPT1	9.0988	9.38745	9.44089	9.56047	9.32589	9.45789	9.06705	9.48478	9.47445	9.24289	9.28646	9.3527	9.30529	9.33216	9.41855	9.54144	9.38642	9.05548	9.22069	9.42436	9.15271	9.28134	9.32434	9.49512	9.6901	9.17915	9.28969	9.50698	9.22879	9.30862	9.4758	9.53215	9.19306	9.40902	9.44428	9.21308	9.59126	9.24501	9.20058	9.26788	9.13047	9.17465	9.2985	9.2753
ARCN1	3233	0	P48444;P48444-2	Coatomer subunit delta	ARCN1	9.82956	9.70383	9.82018	9.69655	9.76309	9.67437	9.57201	9.86722	9.75707	9.7088	9.77709	9.79449	9.76483	9.85145	9.63179	9.75344	9.75478	9.68156	9.65464	9.68652	9.7388	9.75454	9.90315	9.83986	9.71471	9.71871	9.70225	9.72905	9.80761	9.79043	9.80739	9.83101	9.56126	9.92512	9.72569	9.8995	9.78078	9.61624	9.7092	9.72707	9.8439	9.79085	9.79335	9.71741
UBAP2L	4748	0	Q14157;Q14157-5;Q14157-3	Ubiquitin-associated protein 2-like	UBAP2L	9.46268	9.41015	9.39291	9.39444	9.35964	9.39731	9.19827	9.47915	9.58287	9.51223	9.38911	9.38444	9.39504	9.32954	9.31163	9.56784	9.48868	9.40652	9.26109	9.40066	9.64276	9.33912	9.44858	9.46049	9.60835	9.36212	9.59726	9.36436	9.39685	9.25684	9.34407	9.46085	9.46041	9.35786	9.56349	9.3885	9.27994	9.27933	9.40762	9.48573	9.39303	9.40088	9.40407	9.50094
MARS	3663	0	P56192;P56192-2	Methionine--tRNA ligase, cytoplasmic	MARS	9.58325	9.68698	9.69002	9.68653	9.67791	9.73871	9.5194	9.60762	9.39339	9.49753	9.48111	9.47717	9.47834	9.50416	9.42712	9.51813	9.66112	9.33178	9.5257	9.48206	9.59765	9.67021	9.47703	9.47408	9.51999	9.28619	9.36208	9.53416	9.42988	9.50644	9.44497	9.39857	9.5628	9.61936	9.54103	9.51909	9.55086	9.4492	9.54412	9.39456	9.36565	9.43505	9.63027	9.46104
GBF1	7790	0	Q92538;Q92538-3;Q92538-2	Golgi-specific brefeldin A-resistance guanine nucleotide exchange factor 1	GBF1	8.85961	8.83287	8.79313	8.78931	8.84665	8.97377	8.65711	8.70597	8.73897	8.75375	8.7592	8.75454	8.61593	8.76314	8.69455	8.81398	8.87631	8.81804	8.48879	8.59576	8.88696	8.7257	8.7263	8.79625	8.80556	8.56173	8.8559	8.68541	8.75938	8.71525	8.76309	8.64644	8.67942	8.73361	8.79659	8.81982	8.82859	8.59506	8.71613	8.75847	8.60934	8.71861	8.811	8.78645
NFKB1	2394	0	P19838;P19838-2;P19838-3	Nuclear factor NF-kappa-B p105 subunit;Nuclear factor NF-kappa-B p50 subunit	NFKB1	9.41573	9.40192	9.51095	9.51607	9.43087	9.50428	9.4979	9.39366	9.4115	9.57078	9.62598	9.51748	9.35109	9.46123	9.39563	9.42169	9.52019	9.47312	9.38327	9.43505	9.59972	9.50719	9.47526	9.45484	9.35601	9.43786	9.4225	9.28422	9.27435	9.68107	9.00823	9.44083	9.42903	9.33921	9.31706	9.16578	9.52077	9.42665	9.36839	9.46699	9.40199	9.38358	9.44296	9.47043
NAA50	9320	0	Q9GZZ1;Q9GZZ1-2	N-alpha-acetyltransferase 50	NAA50	9.17253	9.30355	9.38404	9.22493	9.34251	9.41479	9.22602	9.19736	9.05929	9.092	9.20854	9.18306	9.3251	9.11959	9.19509	9.20382	9.19843	9.11934	9.016	9.21073	9.13521	9.10675	9.31729	9.12678	9.17215	9.11197	9.05101	9.321	9.08658	9.02002	9.12631	9.06811	9.13871	9.14557	9.17521	9.12977	9.08338	9.20438	9.33629	9.1095	8.99595	9.17854	9.27511	9.20861
ANAPC5	10743	0	Q9UJX4;Q9UJX4-3;Q9UJX4-2	Anaphase-promoting complex subunit 5	ANAPC5	8.31824	8.30531	8.26572	8.30828	8.36962	8.68096	8.35088	8.42403	8.22962	8.56844	8.2501	8.36253	8.23919	8.42988	8.43516	8.48118	8.23973	8.20616	8.37747	8.31666	8.25101	8.47609	8.45667	8.3877	8.29081	8.17479	8.33162	8.36615	8.43864	8.05585	8.13837	8.12423	8.29229	8.19375	8.49781	8.16654	8.31696	8.35587	8.38098	8.41268	8.27535	8.09493	8.43079	8.15064
CCS	433	0	O14618	Copper chaperone for superoxide dismutase	CCS	9.1166	9.10703	8.87377	8.91404	9.06238	8.75341	9.49975	8.88416	9.20909	8.80936	9.26397	8.92142	9.07374	9.03657	8.8567	8.94355	9.26477	9.34561	9.04707	9.02419	9.19376	9.0583	9.12887	9.10007	9.05061	9.19928	8.76898	9.06208	9.18931	8.92792	9.20611	9.09273	8.89885	8.97427	8.88635	9.12526	9.29396	9.29926	8.98266	9.02065	8.98394	9.2922	9.26858	8.71317
PPTC7	7422	0	Q8NI37	Protein phosphatase PTC7 homolog	PPTC7	7.95546	7.9749	7.73869	7.70487	7.92493	8.01677	8.56538	7.92667	8.01262	8.31839	8.54365	8.24787	8.23904	8.02634	8.3561	7.94876	7.96816	8.15644	8.33327	8.49256	7.94538	8.11261	7.98999	8.23203	7.91375	8.22052	7.98128	8.09077	8.11753	8.32444	8.2327	8.44245	7.70731	7.99395	8.1306	8.11978	8.49236	8.36727	8.18894	7.90108	8.13184	8.09313	8.15953	8.21604
P4HB	1816	0	P07237	Protein disulfide-isomerase	P4HB	10.3524	10.2704	10.4635	10.4559	10.412	10.3689	10.1484	10.3344	10.1667	10.2132	10.1946	10.4759	10.351	10.5627	10.1336	10.3879	10.4997	10.3174	10.1465	10.2923	10.3247	10.4859	10.5245	10.5056	10.5245	10.3283	10.3479	10.0996	10.5385	10.5688	10.223	10.5135	10.181	10.6031	10.45	10.6315	10.4954	10.1046	10.2959	10.1219	10.5003	10.3721	10.1502	10.5189
ARL1	3031	0	P40616;P40616-2	ADP-ribosylation factor-like protein 1	ARL1	7.79136	8.14307	8.18063	8.30964	8.17062	8.48085	8.03986	8.2275	8.28368	7.93557	8.06197	8.19205	8.07157	8.2616	7.65868	8.32366	8.16491		8.06219	8.04866	8.25152	8.00765	8.12169	7.84941	8.16489	8.06039	8.09746	7.86307	8.02065	8.20657	7.9429	7.97698	7.98818	8.03805	8.13593	8.04319	7.93686	7.7587	7.65381	7.80933	8.08996	8.04865	8.06892	7.90164
EIF3D	625	0	O15371;O15371-3;O15371-2	Eukaryotic translation initiation factor 3 subunit D	EIF3D	9.4699	9.45173	9.45153	9.45388	9.39939	9.46034	9.30821	9.49151	9.34725	9.36734	9.19911	9.45031	9.43821	9.34402	9.34747	9.49146	9.46925	9.46417	9.43041	9.39948	9.54378	9.58812	9.41429	9.51175	9.66947	9.32571	9.44201	9.33871	9.51203	9.4818	9.58465	9.49819	9.41663	9.47436	9.59246	9.63951	9.51815	9.30409	9.4672	9.47166	9.50046	9.4108	9.43103	9.46567
SRPK1	8636	0	Q96SB4;Q96SB4-4;Q96SB4-3	SRSF protein kinase 1	SRPK1	8.90948	8.83766	8.74657	8.54527	8.59695	9.00136	8.75662	9.12278	8.7854	8.73565	8.79354	8.92363	8.97202	8.96692	8.82119	9.12357	8.85618	8.91902	8.93427	8.93165	9.1023	8.84629	8.98062	8.99619	9.03388	8.89771	8.98569	8.8595	9.05058	8.62723	8.91139	8.82572	9.0217	8.95109	9.02735	9.0009	8.72497	8.88267	8.91821	8.79768	8.67442	8.86	8.90419	8.85444
CNDP2	8432	0	Q96KP4	Cytosolic non-specific dipeptidase	CNDP2	9.56991	9.64156	9.79928	9.76621	9.77199	9.66337	9.8768	9.69483	9.81189	9.90069	9.56235	9.93649	9.66013	9.71798	9.78446	9.73596	9.84847	10.0001	9.90248	9.67018	9.64741	9.70843	9.71816	9.90877	9.78325	9.8922	9.76559	9.79705	9.56812	9.62706	9.79855	9.59773	9.62172	9.26714	9.70064	9.52865	9.88138	9.8667	9.71342	9.7955	9.84393	9.79261	9.86534	9.63878
SPR	2911	0	P35270	Sepiapterin reductase	SPR	8.05185	8.28196	8.1577	7.93704	8.14317	8.56438	6.97946	7.25072	8.18554	6.85548	8.14101	7.49417	7.86714	7.35168	6.96403	7.31116		7.26152	7.09191	7.07715	7.19868	7.61255	7.56578	7.33927	7.3928	7.39992	7.7793	7.7652	7.28677	7.68163	7.72704	8.25773	8.499	8.16732	8.01657	7.96524	7.86004	7.53641	7.9654	8.05179	7.86189	7.8955	7.52156	7.95445
WRNIP1	8627	0	Q96S55;Q96S55-2;Q96S55-3;Q96S55-4	ATPase WRNIP1	WRNIP1	9.43404	9.3783	9.33457	9.35151	9.32138	9.22696	9.87622	9.00531	9.29466	9.43464	9.6675	9.47509	9.15158	9.32803	9.44459	9.4799	9.288	9.40953	9.61201	9.59042	9.37566	9.53398	9.30783	9.2373	9.19622	9.57884	9.24358	9.26543	9.58059	9.11579	9.16649	9.19697	9.56656	8.88455	9.35542	9.30289	9.625	9.70615	9.29234	9.34823	9.39752	9.43326	9.19818	9.27071
QSER1	5293	0	Q2KHR3	Glutamine and serine-rich protein 1	QSER1	7.76515	7.91881	8.01306	7.84727	7.97841	7.84519	7.67804	7.73339	7.87284	8.00607	7.67097	7.85296	7.80042	7.76175	8.09103	7.96406	7.87338	7.53299	7.71772	7.94353	7.95852	7.94026	8.05454	7.88944	8.05568	7.91219	7.92995	8.02654	7.91013	7.46938	7.78289	7.77403	7.93633	7.82201	7.85501	7.86881	7.7729	7.74113	7.8643	7.65263	7.86053	7.74607	7.80386	7.63489
PLCB2	4073	0	Q00722;Q00722-2	1-phosphatidylinositol 4,5-bisphosphate phosphodiesterase beta-2	PLCB2	9.24491	9.27533	9.38066	9.43764	9.39397	9.35544	9.6155	9.51509	9.37896	9.81893	9.50115	9.54396	9.39676	9.44096	9.51919	9.43592	9.23238	9.62598	9.5833	9.68604	9.50342	9.54654	9.38072	9.5575	9.13331	9.55871	9.38979	9.28768	9.55149	9.73293	9.02242	9.50733	9.60562	9.26477	9.43342	9.28109	9.54294	9.8272	9.44763	9.53349	9.23251	9.51394	8.65292	9.40656
COG5	10953	0	Q9UP83-2;Q9UP83;Q9UP83-3	Conserved oligomeric Golgi complex subunit 5	COG5	8.52509	8.41658	8.54901	8.40484	8.43703	8.44917	8.16874	8.28953	8.3457	8.37573	8.27134	8.41985	8.44853	8.54164	8.33643	8.5999	8.42779	8.15255	8.43123	8.47783	8.3563	8.51289	8.47112	8.57548	8.56313	8.33491	8.5455	8.48235	8.45547	8.32353	8.39743	8.44625	8.36329	8.5376	8.46087	8.60027	8.4728	8.35379	8.37122	8.33117	8.42345	8.41602	8.32545	8.50501
LMNB1	2432	0	P20700	Lamin-B1	LMNB1	10.7195	10.6132	10.6442	10.6393	10.5995	10.4247	11.0066	10.5387	10.6719	10.5721	10.7977	10.7923	10.8148	10.6698	10.897	10.6393	10.8141	10.9271	10.7712	10.753	10.781	10.8672	10.7377	10.7085	10.6783	10.7561	10.6813	10.7012	10.599	10.9013	10.9189	10.7173	10.704	10.8917	10.7704	10.8773	10.8299	10.814	10.8722	10.6853	10.8288	10.8309	10.9388	10.8702
DLST	2976	0	P36957;P36957-2	Dihydrolipoyllysine-residue succinyltransferase component of 2-oxoglutarate dehydrogenase complex, mitochondrial	DLST	9.69917	9.56334	9.5699	9.6162	9.64226	9.64779	9.91034	9.54516	9.32772	9.80025	9.86328	9.68282	9.65681	9.73636	9.57275	9.59629	9.87896	9.85635	9.82562	9.68367	9.6515	9.64455	9.82175	9.685	9.52467	9.72126	9.68016	9.74173	9.74263	9.76086	9.61071	9.86746	9.76659	9.77363	9.70914	9.7541	9.83118	9.80163	9.67403	9.63024	9.65069	9.70298	9.67817	9.93564
TMEM214	5985	0	Q6NUQ4;Q6NUQ4-2	Transmembrane protein 214	TMEM214	8.44925	8.33973	8.48437	8.39131	8.41944	8.61086	8.15261	8.51616	8.44557	8.30133	8.30702	8.64448	8.47215	8.5899	8.18463	8.70652	8.50931	8.23143	8.38657	8.42647	8.7057	8.46048	8.42801	8.57828	8.71295	8.27815	8.5703	8.46571	8.42898	8.56312	8.45503	8.72297	8.37823	8.54976	8.60691	8.55514	8.52374	8.31821	8.2973	8.44723	8.6375	8.35127	8.44637	8.49318
RANBP1	3146	0	P43487;P43487-2	Ran-specific GTPase-activating protein	RANBP1	9.41622	9.39577	9.55287	9.59897	9.45686	9.61699	9.29219	9.62754	9.50235	9.51787	9.47713	9.65087	9.41711	9.48816	9.43668	9.76967	9.58547	9.50575	9.45034	9.66827	9.71924	9.80453	9.52873	9.6354	9.70529	9.46314	9.63489	9.71535	9.70994	9.29161	9.76784	9.49633	9.49276	9.39892	9.67449	9.42269	9.47447	9.49751	9.48501	9.41798	9.52738	9.4324	9.48745	9.54467
TBXAS1	2566	0	P24557;P24557-3;P24557-4;P24557-2	Thromboxane-A synthase	TBXAS1	8.72949	8.83884	8.89554	8.95453	8.72913	8.74703	9.15101	8.70311	8.76657	8.92663	8.81773	9.02552	9.1288	9.25362	8.3925	8.98905	8.92937	8.60546	8.93316	9.37619	9.356	8.80867	8.85898	9.16912	8.8778	9.13633	9.27533	9.23863	8.95572	9.50674	8.89217	9.15566	8.77525	9.27467	8.88099	9.06967	8.93222	9.45965	8.7447	9.43714	9.12935	8.78524	8.09828	8.56013
ERCC6L	5312	0	Q2NKX8	DNA excision repair protein ERCC-6-like	ERCC6L	7.95238	7.97364	8.09128	8.17053	8.23171	8.1052	7.9948	8.02173	7.57005	7.81575	8.09399	8.15687		8.0615	7.7344	8.49576	8.11627	8.11989	7.95312	7.79799	8.45698	8.12271	8.19938	7.94744	8.53613	8.27441	8.10489	8.01733	8.22518	8.05234	8.31367	7.7199	7.58556	8.11791	7.94871	7.91622	8.04545	7.94049	8.11304	7.77749			8.16557	8.09689
IDE	2176	0	P14735;P14735-2	Insulin-degrading enzyme	IDE	8.95207	9.02645	9.11655	9.16361	8.98806	9.21936	8.88755	8.87381	8.96622	8.85333	8.70604	9.06352	9.06603	8.94197	8.64192	9.12724	8.95203	8.82366	8.78295	8.98078	9.02411	8.79723	9.08461	8.98167	8.91101	8.90091	9.04433	8.86446	8.90675	9.00217	8.85268	9.15041	9.01887	9.16559	9.07793	9.15791	9.02732	8.81142	8.84622	8.88307	9.00839	8.96613	8.8814	8.81832
CDC37	5197	0	Q16543	Hsp90 co-chaperone Cdc37;Hsp90 co-chaperone Cdc37, N-terminally processed	CDC37	9.71364	9.64997	9.80534	9.61404	9.5754	9.6266	9.75782	9.85418	9.77929	9.7105	9.66085	9.78222	9.72472	9.85766	9.702	9.76392	9.83602	9.65628	9.72154	9.78756	9.5996	9.78333	9.8458	9.72231	9.73754	9.6777	9.6185	9.57808	9.88907	9.62211	9.75634	9.76593	9.7034	9.7018	9.69348	9.68045	9.77433	9.63643	9.81629	9.65856	9.71523	9.71465	9.7933	9.81747
XPO1	522	0	O14980	Exportin-1	XPO1	9.44685	9.66488	9.6185	9.66324	9.67851	9.75725	9.47448	9.70904	9.67359	9.5247	9.43729	9.57088	9.55711	9.5353	9.60345	9.68349	9.52255	9.33176	9.61839	9.62776	9.6436	9.61336	9.50284	9.49482	9.70174	9.5726	9.65989	9.5896	9.55719	9.49623	9.64738	9.51517	9.58044	9.59381	9.63088	9.57232	9.64942	9.57983	9.43185	9.562	9.67905	9.5078	9.62185	9.42738
SND1	6328	0	Q7KZF4	Staphylococcal nuclease domain-containing protein 1	SND1	10.1429	10.232	10.2324	10.2333	10.2653	10.307	9.99467	9.99951	10.0164	9.96312	9.89362	10.1374	10.2321	10.1756	9.96129	10.2377	10.1861	10.0273	10.0395	9.97199	10.1088	10.1851	10.1442	10.2718	10.2378	10.0759	10.2101	10.0516	10.2176	10.067	10.1397	10.2725	10.1993	10.1867	10.1842	10.2857	10.1693	9.98393	10.1872	10.2171	10.181	10.1655	10.045	10.1719
PPP2R2A	3910	0	P63151;P63151-2	Serine/threonine-protein phosphatase 2A 55 kDa regulatory subunit B alpha isoform	PPP2R2A	9.10843	8.9959	9.01891	9.12571	9.08426	9.11887	8.93575	9.01985	9.17523	9.00621	9.0615	8.98873	8.91597	8.93699	8.96083	9.01951	8.82282	8.87038	8.94684	9.01743	8.92827	9.08302	8.96749	8.99905	9.11145	8.85075	9.19284	9.00105	8.95991	9.03016	9.12926	9.02351	9.06504	8.94418	9.00065	8.90321	8.99291	9.05729	9.05263	8.94435	8.93535	8.96752	9.02154	9.08061
WDR6	9840	0	Q9NNW5	WD repeat-containing protein 6	WDR6	8.4461	8.4535	8.18023	8.36463	8.53498	8.73075	8.48661	8.65245	8.47561	8.23985	8.5404	8.24343	8.66417	8.36656	8.73208	8.62474	8.46554	8.19838	8.38178	8.50345	8.36663	8.34508	8.37426	8.49872	8.72157	8.53148	8.3384	8.53291	8.5904	8.16492	8.37621	8.36636	8.60756	8.61075	8.24063	8.51322	8.54912	8.41359	8.45025	8.35704	8.34796	8.14892	8.47381	8.3946
SPAG7	1084	0	O75391	Sperm-associated antigen 7	SPAG7	8.67659	8.44524	8.46366	8.33129	8.40045	8.20524	8.56562	8.60724	8.62505	8.56215	8.75072	8.4271	8.46034	8.41985	8.60778	8.75286	8.45631	8.85174	8.53683	8.70469	8.72502	8.62658	8.66587	8.75765	8.73864	8.73644	8.67299	8.72423	8.571	8.62715	8.57215	8.71754	8.43198	8.5318	8.57389	8.58913	8.65253	8.65057	8.45131	8.5598	8.59223	8.58032	8.64341	8.53736
SCARB1	7604	0	Q8WTV0-2;Q8WTV0-4;Q8WTV0-5;Q8WTV0;Q8WTV0-3	Scavenger receptor class B member 1	SCARB1							7.3098	7.57893	7.38922	7.73967	7.36203	7.54039	7.93725	7.3014		8.07682	7.06741		7.36048	7.44318	7.49704	7.98856	7.57946	7.5543	7.73825	7.22922	7.51602	7.62546	8.05123		8.0937		7.33385	8.02576	8.05683			7.28932	7.9392	7.46818	7.83838		7.87946
PDCD6IP	7638	0	Q8WUM4;Q8WUM4-3	Programmed cell death 6-interacting protein	PDCD6IP	10.0152	10.0931	10.0415	10.0413	10.1154	10.1488	9.99744	10.0085	9.93931	9.6723	10.087	9.99102	10.0209	9.92532	9.8231	10.0282	9.88746	9.94747	9.96259	9.87277	10.0953	10.0927	10.0336	10.0764	10.0725	9.92772	10.0761	9.91859	10.0516	10.07	9.94151	10.0635	9.9584	9.974	10.0099	9.93249	10.0821	9.96931	10.0081	9.99613	9.90911	9.97688	9.90621	10.1102
GEMIN5	7572	0	Q8TEQ6;REV__Q16719-2;REV__Q16719	Gem-associated protein 5	GEMIN5	9.10905	9.26911	9.17053	9.14236	9.21087	9.27629	9.04329	8.90355	9.13576	9.08265	9.01696	9.07684	9.18221	9.06043	9.09228	9.27731	9.13234	9.04433	9.12524	9.1335	9.11132	9.26445	9.09986	8.94671	9.10423	9.02026	9.11337	9.19591	8.85633	8.8986	9.08337	8.9072	9.20548	9.14748	9.29723	8.98839	9.02858	9.12481	9.16648	9.07438	9.03757	9.01774	9.1328	9.06345
CEP85	6034	0	Q6P2H3-2;Q6P2H3;Q6P2H3-4;Q6P2H3-3	Centrosomal protein of 85 kDa	CEP85	8.3207	7.88885	8.02979	8.05743	7.98712	8.1379	8.44085	8.74566	8.1862	8.47224	8.29921	8.23235	8.49405	8.32619	8.49543	8.43751	7.99502	8.5724	8.25973	8.49232	8.28558	8.95015	8.60084	8.50783	8.43294	8.21508	8.31826	8.35899	8.83262	7.9188	8.72238	8.17613	8.27771	8.64825	9.00243	8.24406	8.61526	8.40508	8.849	8.52529	8.2333	8.55368	8.98738	8.13881
MACF1	10959	0	Q9UPN3-5	Microtubule-actin cross-linking factor 1, isoforms 1/2/3/5	MACF1	8.71315	8.72765	8.67481	8.76445	8.87649	8.92855	8.82224	8.59053	8.81024	8.87454	8.91338	8.90138	8.92364	8.91809	8.84349	8.92605	8.8631	8.72228	8.95845	8.86489	8.68494	8.78965	8.92534	8.97142	8.68294	8.86133	8.86653	8.88541	8.77488	8.73252	8.84479	8.55129	8.52373	8.71456	8.48992	8.70227	8.89311	8.74588	8.57654	8.75391	8.595	8.77981	8.9142	8.68368
DCP1A	9887	0	Q9NPI6;Q9NPI6-2	mRNA-decapping enzyme 1A	DCP1A	8.49762	8.63455	8.43296	8.45255	8.57241	8.68667	8.21532	8.46435	8.63879	8.17557	8.59525	8.39243	8.33716	8.30267	8.55605	8.62974	8.17052	8.39482	8.45973	8.52035	8.42122	8.42576	8.41229	8.28947	8.22667	8.37715	8.40687	8.47643	8.24359	8.27355	8.43212	8.21749	8.39167	8.38882	8.41985	8.23096	8.5044	8.20885	8.54111	8.33483	8.46759	8.24585	8.4168	8.35019
ARID1B	7361	0	Q8NFD5;Q8NFD5-3;Q8NFD5-2	AT-rich interactive domain-containing protein 1B	ARID1B	9.44633	9.4443	9.28735	9.30478	9.31924	9.20164	9.45335	9.42629	9.51877	9.53172	9.4896	9.22675	9.56717	9.34211	9.7374	9.2859	9.47192	9.58494	9.41513	9.43606	9.41402	9.36837	9.26919	9.22347	9.4252	9.55766	9.39005	9.34585	9.36631	9.16489	9.43801	9.50393	9.85759	9.43368	9.39023	9.56389	9.30075	9.42182	9.54775	9.48941	9.5621	9.5143	9.62429	9.62167
LMNB2	4188	0	Q03252	Lamin-B2	LMNB2	10.3987	10.3133	10.32	10.3069	10.232	10.0354	10.3319	10.2836	10.2281	10.4596	10.32	10.0977	10.2899	10.2632	10.4511	10.0531	10.2554	10.2323	10.231	10.0882	10.2151	10.0809	10.1082	10.2026	10.1947	10.246	10.1446	10.2012	10.2596	10.4097	10.2999	10.2516	10.2448	10.237	10.0532	10.3973	10.1723	10.2134	10.3204	10.1906	10.4166	10.166	10.4081	10.3073
ARFIP2	3535	0	P53365;P53365-3;P53365-2	Arfaptin-2	ARFIP2	8.03589	7.96367	8.13445	8.02888	8.04156	8.00444	7.99572	8.37243	8.37969	8.09499	8.11714	8.01885	8.01221	7.9628	7.81485	8.02542	8.07074	7.60997	7.96521	7.84689	7.91966	7.72074	7.89246	7.75258	8.02601	8.05774	8.16444	7.86904	7.97967	7.95943	8.06064	7.95269	7.80926	8.02879	8.10891	7.96901	8.11592	7.86177	8.03135	8.23695	8.04374	7.95184	8.15506	7.88557
MACF1	10957	0	Q9UPN3	Microtubule-actin cross-linking factor 1, isoforms 1/2/3/5	MACF1	10.058	9.97446	9.9243	9.95119	9.93632	9.97361	10.1795	10.0241	10.1645	10.2379	10.1745	10.2335	10.0174	10.0892	10.0894	10.2205	10.0869	10.1683	10.2182	10.2383	10.065	10.1735	10.2651	10.1608	10.0362	10.1315	10.1781	10.1216	10.0833	10.0477	10.1397	10.0112	9.89129	9.88944	10.1239	10.0493	10.2238	10.1135	9.93974	10.1091	9.99176	10.0957	10.2369	10.0338
POLB	1792	0	P06746	DNA polymerase beta	POLB	9.21272	9.19472	9.07122	9.06756	9.07253	8.96289	9.43278	9.16704	9.2995	9.2625	9.32419	9.1045	9.54977	9.07575	9.33949	8.83852	9.25495	9.39733	9.24384	9.07548	8.77337	9.09552	9.14635	9.01383	8.91213	9.15529	9.22002	9.06475	9.18317	9.00166	9.25528	9.06151	9.09966	9.11106	9.07812	9.25454	9.30089	9.39538	9.34516	9.36764	9.34415	9.19749	9.39694	9.12893
HSPBP1	10348	0	Q9NZL4;Q9NZL4-2	Hsp70-binding protein 1	HSPBP1	8.63349	8.83833	8.79138	8.9206	8.76449	9.06287	8.67204	8.66685	8.64176	8.87651	8.6401	8.52033	8.73578	8.49072	8.3476	8.68078	8.56909	8.42096	8.52531	8.58987	8.5354	8.65863	8.62971	8.60801	8.63785	8.51118	8.60081	8.69751	8.70369	8.41697	8.3868	8.32911	8.56968	8.58271	8.66139	8.7945	8.5174	8.5436	8.52826	8.54358	8.59941	8.55965	8.30782	8.52725
CYP51A1	5260	0	Q16850;Q16850-2	Lanosterol 14-alpha demethylase	CYP51A1	8.13629	8.37976	8.24188	8.24337	8.09566	8.5692	7.26533	7.9829	8.17319	7.69805	7.74139	7.88755	7.81807	8.0447	7.76304	8.33441	7.80592	8.0072	8.26468	8.02779	8.44483	7.93321	7.98349	7.99384	8.30322	7.90385	8.16267	8.08181	8.20645	8.02594	8.13686	7.92732	7.92064	8.32183	8.1525	8.39239	7.93984	7.72545	7.83656	8.32056	7.77569	7.7996	7.9377	8.16479
RAB3GAP2	9445	0	Q9H2M9;Q9H2M9-2	Rab3 GTPase-activating protein non-catalytic subunit	RAB3GAP2	8.95043	9.05973	9.00499	9.06424	9.08438	9.0329	8.94285	9.04568	9.14886	8.93454	9.13791	8.97003	8.9019	9.12375	8.94643	9.06317	9.08437	8.88601	8.87818	9.01319	9.08342	8.71741	9.03811	9.02638	9.00143	8.98244	9.05455	8.9929	9.0174	9.01608	9.00777	8.98916	8.89522	8.9794	8.9943	8.91973	8.90308	8.98846	8.9787	8.95351	8.91844	8.98085	8.91292	9.01616
ARRB1	3285	1	P49407-2	Beta-arrestin-1	ARRB1	9.48702	9.52887	9.62678	9.58476	9.60786	9.50083	9.70722	9.70962	9.66255	9.82892	9.50913	9.47744	9.7704	9.61344	9.62484	9.47903	9.46487	9.42127	9.65402	9.46494	9.7662	9.54817	9.32653	9.6106	9.43145	9.68783	9.71289	9.62321	9.62385	9.78423	9.60218	9.67706	9.45611	9.5594	9.51716	9.49647	9.71698	9.70403	9.64775	9.71493	9.72575	9.52633	9.04539	9.37885
ATP5O	3215	0	P48047	ATP synthase subunit O, mitochondrial	ATP5O	10.1328	9.99811	9.91471	9.96603	9.92781	9.78754	10.2689	9.9165	9.9385	10.0019	10.1566	9.93775	10.071	10.0915	10.0684	9.98474	10.0604	10.1943	10.0412	9.91625	9.98583	9.97536	10.0754	10.0924	9.92808	10.0944	10.0528	9.99569	9.95164	10.1063	9.97637	10.1041	9.9827	10.0787	10.0721	10.1425	10.1939	10.0736	10.0076	10.1897	10.0066	10.09	10.0625	10.0513
NCAPH2	5933	0	Q6IBW4;Q6IBW4-4;Q6IBW4-2;Q6IBW4-5	Condensin-2 complex subunit H2	NCAPH2	8.09541	8.50307	8.18704	8.20419	8.27791	7.93361	8.13894	8.19814	8.11898	7.74594	7.93405	8.18576	8.23096	7.91497	8.31458	8.46734	7.99315		7.95482	8.23183	8.29316	8.44576	8.19286	8.23028	8.50182	8.24001	8.00485	8.28401	8.30063	8.17819	8.70553	7.9921	7.94644	8.62635	8.16155	7.81686	7.86848	8.12997	8.25482	8.17154	8.10498	7.85125	8.03127	7.91894
SRP14	2980	0	P37108	Signal recognition particle 14 kDa protein	SRP14	10.0706	10.1078	10.0429	9.90277	9.95455	9.7802	10.2335	10.1191	9.97118	10.2072	10.1897	9.99684	10.0287	10.0103	10.2488	9.90482	10.0081	10.2485	10.0624	9.94227	9.98509	10.0376	10.046	10.0285	9.96679	10.1483	9.81064	10.1361	10.0793	9.956	9.92182	9.92834	9.91103	10.0665	9.81946	9.95516	10.127	10.0457	10.2445	9.97026	9.97657	9.9819	10.0892	10.0849
MYO18A	7825	0	Q92614;Q92614-4;Q92614-5	Unconventional myosin-XVIIIa	MYO18A	10.0566	10.0091	10.1001	10.0191	9.99889	9.8839	10.1763	10.0232	10.0213	10.1613	10.1405	10.2162	10.1503	9.97358	10.3309	9.97454	9.89481	10.0628	9.86198	10.2283	10.0764	10.0056	10.0107	9.82802	9.88742	10.2229	9.96011	9.89375	9.96212	9.91224	10.0002	10.0429	10.2573	9.77843	9.98805	9.88717	10.1762	10.1791	10.1734	10.1054	9.94717	10.1102	10.0121	9.93127
SCRIB	4751	0	Q14160;Q14160-3;Q14160-2	Protein scribble homolog	SCRIB	8.91736	8.96006	8.89453	8.92815	9.05815	9.10799	8.86083	8.64219	8.60297	8.57559	8.79585	8.79786	8.76033	8.80253	8.83829	8.9433	8.81002	8.89057	8.72161	8.85492	8.92575	8.87328	8.89794	8.8958	8.99704	8.62717	9.02498	9.03001	8.70089	8.72791	8.86212	8.92996	8.84505	8.76962	8.71082	8.81415	8.86591	8.77866	8.88598	8.66527	8.82293	8.84835	8.87585	8.72133
CALCOCO2	4494	0	Q13137-4;Q13137;Q13137-3;Q13137-5;Q13137-2	Calcium-binding and coiled-coil domain-containing protein 2	CALCOCO2	8.3337	8.23233	8.27641	8.11444	8.14941	8.27018	8.28375	8.24159	8.13504	8.28723	8.42109	8.26187	8.40632	8.09011	8.39929	7.94726	8.48479	8.01702	8.16605	8.46121	8.12897	8.63555	8.10252	8.42956	8.15246	8.44636	8.03129	8.00481	8.28144	8.00723	8.19256	8.28369	8.0079	8.10513	8.16722	8.19715	8.12634	8.51279	8.50632	8.149	8.44005	8.72377	8.51764	8.2964
HMGB2	2623	0	P26583	High mobility group protein B2	HMGB2	10.7097	10.6729	10.6803	10.6489	10.6124	10.2021	10.8268	10.6449	10.591	10.7091	10.6758	10.6348	10.7662	10.5125	10.9092	10.5152	10.7403	10.8381	10.76	10.6286	10.3059	10.7096	10.5675	10.5111	10.5519	10.7339	10.4829	10.7143	10.7955	10.8218	10.8227	10.5931	10.7235	10.8003	10.5313	10.7333	10.6854	10.6863	10.8415	10.631	10.9302	10.6423	10.7987	10.8713
CCDC127	8081	0	Q96BQ5	Coiled-coil domain-containing protein 127	CCDC127	8.43853	8.326	8.37427	8.50073	8.27995	8.18745	8.54157	8.18873	8.49211	8.51353	8.20517	8.30701	8.14055	8.43618	8.34981	8.10092	8.3764	8.28755	8.48327	8.45648	8.29276	8.27437	8.12448	8.29904	8.3289	8.29167	8.63432	8.39916	8.28866	8.09279	8.27033	8.54211	8.48455	8.35103	8.29571	8.28549	8.34715	8.37656	8.25092	8.53392	8.20028	8.44733	8.14226	8.47476
XPO5	9730	0	Q9HAV4	Exportin-5	XPO5	8.85333	9.02617	8.99786	8.9835	8.92534	9.10916	8.96737	9.10972	9.00151	8.87613	8.76769	9.03558	8.9189	9.02418	9.0786	9.22863	8.70798	8.83569	9.10949	9.08813	8.93835	8.91717	8.92176	8.95846	9.09878	9.01087	9.15789	9.12861	9.04895	8.59146	8.82534	8.81763	9.01125	9.01276	9.00359	8.79088	8.90668	8.91719	8.98024	8.91161	9.06765	8.80652	8.93618	8.85581
STAU1	1470	0	O95793;O95793-2	Double-stranded RNA-binding protein Staufen homolog 1	STAU1	8.75687	8.98958	8.76336	8.87732	8.85833	9.00115	8.58776	9.13884	8.86138	8.70205	8.76714	8.79489	8.97644	8.95524	8.94716	9.00218	8.76912	8.65559	8.78966	8.82973	8.92779	8.66891	8.87017	9.01738	9.2457	8.75928	9.00013	8.91923	8.81143	8.89907	8.87362	8.88837	8.72827	8.91714	8.91355	8.9985	8.87425	8.73331	8.79807	8.84711	8.84491	8.79912	8.83357	8.70486
DDX5	2323	0	P17844;P17844-2	Probable ATP-dependent RNA helicase DDX5	DDX5	9.95983	10.1473	10.0436	10.0386	10.0387	10.0138	10.0393	10.0363	10.2412	10.0256	10.068	10.0695	10.1955	10.011	10.0969	10.2696	10.0392	9.87376	10.0985	10.0664	10.3129	10.1262	10.0473	10.1745	10.1778	10.0699	10.1388	10.076	10.0433	10.0492	10.1953	10.1086	9.99877	10.1763	10.1741	10.2629	9.98267	10.1288	10.0281	10.0016	10.1406	10.059	10.2359	10.1156
EIF2B5	4495	0	Q13144	Translation initiation factor eIF-2B subunit epsilon	EIF2B5	8.52687	8.55507	8.59757	8.52813	8.56427	8.80419	8.23847	8.55941	8.5204	8.45945	8.42937	8.49227	8.38308	8.34699	8.28533	8.6102	8.48734	8.35335	8.42411	8.46883	8.70133	8.63658	8.60688	8.53117	8.44991	8.26568	8.5665	8.44937	8.45626	8.62153	8.33395	8.4024	8.73465	8.73972	8.62726	8.69982	8.61113	8.42641	8.43294	8.63141	8.47726	8.46688	8.72362	8.48763
SMPD4	10240	0	Q9NXE4-4;Q9NXE4;Q9NXE4-2;Q9NXE4-3	Sphingomyelin phosphodiesterase 4	SMPD4	8.53215	8.74409	8.7013	8.67197	8.61269	8.91557	8.79715	8.70335	8.78763	8.49978	8.5686	8.77172	8.67146	8.70808	8.77583	8.80852	8.79359	8.61818	8.80051	8.75101	8.70531	8.67068	8.56413	8.58785	8.62984	8.64736	8.73304	8.79227	8.74595	8.66713	8.70094	8.67555	8.66341	8.7956	8.78432	8.75032	8.62818	8.76692	8.58054	8.60643	8.79363	8.69994	8.87954	8.80184
PNPT1	7506	0	Q8TCS8	Polyribonucleotide nucleotidyltransferase 1, mitochondrial	PNPT1	9.42044	9.35987	9.30188	9.34142	9.36991	9.37484	9.59642	9.34627	9.33034	9.46111	9.34466	9.50862	9.68707	9.49641	9.30872	9.51142	9.48787	9.40167	9.50073	9.40204	9.11504	9.58927	9.40605	9.40097	9.37179	9.45358	9.4464	9.54439	9.667	9.42086	9.19369	9.50395	9.44852	9.67445	9.82962	9.59159	9.34478	9.43135	9.69461	9.67491	9.67208	9.50633	9.80723	9.43629
AKR1C3	3084	0	P42330;P42330-2	Aldo-keto reductase family 1 member C3	AKR1C3	9.74556	9.64162	9.78134	9.69984	9.72079	9.37645	9.79439	9.20968	9.94823	9.96833	9.97587	9.67945	9.50418	9.42643	9.47653	9.70325	9.4311	10.0119	9.91081	9.66572	9.54493	9.75162	8.77995	9.41861	9.42687	9.69981	9.18676	9.76901	9.48235	9.09605	9.60109	9.45591	9.63071	8.92511	9.04401	9.36503	9.70487	9.74358	9.46475	9.71125	8.49069	9.52734	8.75704	9.41468
HAUS6	6451	0	Q7Z4H7;Q7Z4H7-3;Q7Z4H7-2	HAUS augmin-like complex subunit 6	HAUS6	8.52311	8.3716	8.41171	8.44831	8.3301	8.56907	8.10333	8.47643	7.94577	8.55149	7.99586	8.26127	8.23955	8.17718	8.53723	8.53744	8.41502	8.12908	8.24428	8.28693	8.38689	8.51419	8.55824	8.44182	8.37136	8.42633	8.31138	8.4924	8.5025	8.35269	8.5077	8.08895	8.39215	8.51638	8.44481	8.19305	8.21301	8.22231	8.47754	8.23169	8.38249	8.2908	8.64021	8.65778
SPAG5	8590	0	Q96R06	Sperm-associated antigen 5	SPAG5						8.00745		7.24125	6.96415	6.98457	7.23014	7.54	7.49707	7.5715		8.31541	7.5375	7.20375		7.87902	8.20049	7.55206	7.69898	7.97379	8.04246	7.99024	7.37712	7.90886	7.61106	7.18145	8.25367	7.65175		7.63997	7.31137	7.73249		7.86987	7.03178	6.57399	7.47474	7.68811	7.33761	7.54844
URB2	4739	0	Q14146	Unhealthy ribosome biogenesis protein 2 homolog	URB2	8.28962	8.62847	8.37413	8.43314	8.36993	8.80987	8.19023	8.46126	8.44596	8.44002	8.1664	8.37322	8.67158	8.43709	8.30284	8.50819	8.43283	8.00372	8.5815	8.42023	8.53945	8.51346	8.21441	8.13152	8.31135	8.48112	8.51314	8.41017	8.58683	8.13868	8.10715	8.46574	8.54613	8.51596	8.73655	8.58799	8.39532	8.34801	8.32556	8.64461	8.64456	8.34198	8.47841	8.34402
NRF1	5226	0	Q16656;Q16656-4;Q16656-2;Q16656-3	Nuclear respiratory factor 1	NRF1	8.79037	8.82481	8.57549	8.75193	8.64177	8.59415	8.96037	8.64558	8.60667	8.73972	8.64136	8.74864	8.74929	8.56517	9.07279	8.6202	8.90969	8.74715	8.77467	8.73367	8.7967	8.82458	8.6961	8.63641	8.67543	8.85835	8.5392	8.71466	8.73565	8.68407	8.88271	8.6644	8.81245	8.64764	8.61435	8.77853	8.88113	8.73397	8.80473	8.58692	8.91533	8.77515	8.75395	8.92699
RHEB	5050	0	Q15382	GTP-binding protein Rheb	RHEB	8.39319	8.29994	8.36096	8.2127	8.46633	8.53954	8.0215	8.1438	7.73013	8.09217	8.28898	8.45553	8.3934	8.43059	8.30791	8.56573	8.61304	8.39575	8.08109	8.47061	8.49757	8.55159	8.22919	8.58232	8.7773	8.3731	8.39367	8.41719	8.65015	8.28256	8.65812	8.65366	8.33802	8.29849	8.58959	8.52881	8.5092	8.34278	8.44066	8.23162	8.39578	8.5377	8.49505	8.5109
ALG5	11390	0	Q9Y673;Q9Y673-2	Dolichyl-phosphate beta-glucosyltransferase	ALG5	8.47108	8.46862	8.42818	8.44117	8.57068	8.668	8.40034	8.70402	8.54759	8.39703	8.53222	8.61932	8.64772	8.63349	8.49787	8.53299	8.44103	8.57382	8.45785	8.38572	8.4541	8.65836	8.56043	8.66135	8.4708	8.46029	8.71449	8.34004	8.39324	8.45233	8.61447	8.81139	8.37252	8.56128	8.79822	8.72048	8.60856	8.60259	8.38481	8.65859	8.65804	8.65573	8.63726	8.59912
DYNC1H1	4776	0	Q14204	Cytoplasmic dynein 1 heavy chain 1	DYNC1H1	10.2057	10.2701	10.3142	10.3497	10.3459	10.3553	10.0428	10.3319	10.2748	10.1963	10.3102	10.401	10.2071	10.2259	10.2689	10.2713	10.1875	10.0775	10.1396	10.2272	10.1706	10.1928	10.2678	10.2025	10.3484	10.0952	10.2225	10.1759	10.1152	10.2503	10.2718	10.2199	10.2442	10.2211	10.2291	10.2053	10.3514	10.1205	10.1304	10.2659	10.252	10.1323	10.1476	10.1985
PML	2715	0	P29590	Protein PML	PML	10.1606	10.142	10.0782	10.1262	10.0108	9.74126	10.2517	10.0309	10.4153	10.4222	10.3347	10.1339	10.1414	10.1646	10.1902	9.80864	9.79901	10.0104	10.0528	10.0804	9.72064	9.93748	10.0056	9.95454	9.86646	10.3344	9.85067	9.88475	10.0832	9.88582	9.96156	10.0713	10.1524	9.74498	9.90098	9.96244	10.1128	9.99313	10.0599	10.0146	10.1477	10.0791	9.57609	10.1448
RAB35	5027	0	Q15286;Q15286-2;Q15771-2	Ras-related protein Rab-35	RAB35	8.59983	8.74164	8.79721	8.8656	8.89374	8.34073	8.38713	8.76482	8.66828	8.49845	8.85873	8.98186	8.61848	8.66177	8.78053	8.70348	8.67097	8.62608	8.71894	8.66328	8.38997	8.85337	8.66841	8.4415	8.44777	8.30194	8.63606	8.4952	8.77853	8.84717	8.97656	8.4685	8.70952	8.95717	8.83425	8.56991	8.72173	8.7707	8.62204	8.44811	8.85783	8.59481	8.92525	8.7892
STX7	637	0	O15400;O15400-2	Syntaxin-7	STX7	9.37664	9.15103	9.35631	9.34184	9.31286	9.42111	9.55903	9.39501	9.27108	9.55901	9.74987	9.53715	9.45687	9.48332	9.5169	9.10148	9.41311	9.33387	9.38308	9.28508	9.21829	9.4592	9.49536	9.49033	9.36998	9.47466	9.06191	9.19934	9.53786	9.63834	9.3731	9.60042	9.29566	9.40066	9.36662	9.36713	9.45224	9.4227	9.47567	9.45132	9.31028	9.46002	9.6246	9.43591
HNRNPC	1842	0	P07910-2;P07910-4;P07910-3	Heterogeneous nuclear ribonucleoproteins C1/C2	HNRNPC	10.6949	10.4914	10.6173	10.5574	10.439	10.4426	10.8572	10.6004	10.5102	10.6078	10.677	10.5179	10.6969	10.5615	10.6936	10.5189	10.6325	10.7424	10.6214	10.5664	10.4479	10.561	10.6952	10.657	10.5723	10.5563	10.4232	10.6156	10.6017	10.6337	10.6491	10.6298	10.5359	10.6682	10.5258	10.7865	10.6771	10.641	10.7043	10.6445	10.7204	10.5951	10.7021	10.5538
FAM160B1	5820	0	Q5W0V3;Q5W0V3-2	Protein FAM160B1	FAM160B1	8.42967	8.5846	8.41584	8.61968	8.62813	8.7331	8.48512	8.49185	8.60616	9.01955	8.56494	8.56019	8.56313	8.39745	8.52206	8.56196	8.43056	8.56135	8.5784	8.53822	8.41933	8.42747	8.36325	8.51687	8.51544	8.42254	8.4075	8.25332	8.42213	8.49046	8.48775	8.40801	8.44213	8.32205	8.50396	8.35866	8.55633	8.4761	8.49478	8.49586	8.31589	8.37822	8.30091	8.56242
RPL4	2965	0	P36578	60S ribosomal protein L4	RPL4	10.2364	10.314	10.2517	10.3447	10.3278	10.4462	10.2788	10.2654	10.2113	10.0845	10.2956	10.3019	10.2864	10.2437	10.2788	10.3877	10.3038	10.3673	10.3362	10.2195	10.1049	10.3233	10.3311	10.3239	10.3371	10.2274	10.2752	10.2812	10.2789	10.1293	10.2353	10.3114	10.2406	10.1144	10.3505	10.2714	10.3738	10.2428	10.3158	10.2648	10.2016	10.2117	10.2759	10.3352
RPL17	2353	0	P18621;P18621-3;P18621-2	60S ribosomal protein L17	RPL17	9.98866	9.96744	9.99657	9.99613	9.96881	10.0255	9.746	9.90502	9.79778	9.74806	9.90455	9.9672	9.84793	9.89472	9.89083	10.0016	9.92941	9.99551	9.97907	9.79707	10.0307	10.015	10.026	9.93158	9.84627	9.87906	9.91535	9.93315	9.91755	9.86978	10.0725	9.97335	9.89964	9.88189	9.99154	9.9661	10.0466	9.85275	9.84105	9.94122	9.82196	9.97019	9.86047	9.88011
TRAP1	4435	0	Q12931;Q12931-2	Heat shock protein 75 kDa, mitochondrial	TRAP1	9.26261	9.36683	9.27087	9.29943	9.27242	9.50227	9.2098	9.30345	9.34396	9.32161	9.09965	9.32614	9.22061	9.48775	9.51577	9.5179	9.18474	9.0506	9.5294	9.46027	9.37867	9.42416	9.40438	9.24711	9.51361	9.19303	9.62506	9.50728	9.22262	9.22793	9.19064	9.35862	9.5277	9.04697	9.685	9.51086	9.35045	9.18771	9.53062	9.39593	9.37536	9.39866	9.0441	9.18657
NEMF	917	0	O60524;O60524-4;O60524-3;O60524-5;O60524-2	Nuclear export mediator factor NEMF	NEMF	8.75848	8.75897	8.66871	8.68734	8.80598	8.98633	8.67844	8.81477	8.82749	8.65431	8.72482	8.77846	8.85977	8.80357	8.73186	8.83824	9.04733	8.6726	8.66018	8.73286	8.82519	8.79374	8.92069	8.85687	8.79951	8.75455	8.78308	8.7356	8.79191	8.80622	8.60877	8.81171	8.50982	8.94484	8.82571	8.64429	9.01064	8.77841	8.77861	8.76632	8.66052	8.80406	8.8906	8.58365
COIL	2995	0	P38432	Coilin	COIL	8.70292	8.87937	8.67221	8.80924	8.80285	8.74195	8.60686	8.80783	8.77407	8.87999	8.64611	8.74088	8.79889	8.69826	8.89511	8.82581	8.71893	8.69374	8.7683	8.83005	8.67905	8.66611	8.81529	8.55645	8.78263	8.8155	8.69414	8.84392	8.84553	8.56169	8.71694	8.58227	8.88078	8.72145	8.87912	8.64077	8.58731	8.7472	8.79357	8.68369	8.82199	8.58124	8.87292	8.86108
RAF1	1671	0	P04049-2	RAF proto-oncogene serine/threonine-protein kinase	RAF1	8.54054	8.35847	8.43714	8.34771	8.45579	8.64788	8.43139	8.72196	8.5051	8.49863	8.58961	8.62203	8.51177	8.40266	8.39094	8.59396	8.41391	8.58378	8.21468	8.3844	8.45603	8.78207	8.67795	8.57432	8.49471	8.30301	8.49319	8.33451	8.75109	8.61266	8.63365	8.43687	8.39807	8.90226	8.5788	8.24383	8.59787	8.41555	8.8575	8.46519	8.61272	8.55425	8.76635	8.45724
COPG1	11392	0	Q9Y678	Coatomer subunit gamma-1	COPG1	9.57958	9.61608	9.66413	9.62917	9.67327	9.68881	9.40169	9.83415	9.77471	9.64944	9.73526	9.66194	9.59766	9.71127	9.57894	9.55474	9.54696	9.55285	9.47943	9.4829	9.37526	9.62441	9.65962	9.58625	9.63802	9.56785	9.54525	9.55918	9.64287	9.74956	9.72545	9.71538	9.48485	9.83684	9.53682	9.70882	9.67602	9.40354	9.55897	9.54219	9.69931	9.49631	9.70161	9.55414
SENP7	8846	0	Q9BQF6;Q9BQF6-2;Q9BQF6-5;Q9BQF6-4;Q9BQF6-3	Sentrin-specific protease 7	SENP7	8.54262	8.33444	8.37409	8.42706	8.41555	8.52148	8.78914	8.49717	8.42141	8.44637	8.57259	8.35095	8.43864	8.23892	8.69987	8.32993	8.40176	8.65778	8.25021	8.30055	8.1881	8.35687	8.50219	8.19965	8.18294	8.25768	8.28048	8.6103	8.39508	8.40631	8.53015	8.16589	8.26473	8.36805	8.24035	8.22507	8.48706	8.56415	8.355	8.43934	8.43465	8.40899	8.78052	8.4071
IKBKAP	1329	0	O95163	Elongator complex protein 1	IKBKAP	8.93326	9.06438	8.95128	9.00538	9.02018	9.26003	8.83871	9.11908	9.11226	9.16847	8.79377	8.96789	9.0307	9.00055	8.78587	9.15788	8.93556	9.03993	8.82357	8.841	9.00983	9.18405	8.94981	8.87119	8.99803	8.78328	8.95634	8.91204	9.11487	9.02844	8.82639	8.78343	8.9474	9.15667	9.19056	8.77228	8.85878	8.87672	9.09637	8.99822	9.00198	8.89566	9.12036	8.87803
RABGGTA	7852	0	Q92696	Geranylgeranyl transferase type-2 subunit alpha	RABGGTA	8.43526	8.44395	8.5637	8.75101	8.78012	8.82319	8.45529	8.28865	8.35124	8.71566	8.47366	8.50665	8.36232	8.53351	8.45	8.65761	8.5065	8.20253	8.55077	8.57909	8.43151	8.65113	8.60833	8.66221	8.5795	8.40713	8.39917	8.56676	8.54972	8.44929	8.63278	8.39563	8.5147	8.61188	8.48773	8.36409	8.74073	8.51822	8.37098	8.30599	8.23233	8.42863	8.59921	8.39817
NKRF	584	0	O15226;O15226-2	NF-kappa-B-repressing factor	NKRF	8.95933	9.1139	8.93634	8.86169	8.8694	8.9371	9.02391	9.07431	9.02918	9.04466	8.97133	9.02701	9.09201	8.98235	9.04971	9.05684	9.04314	8.91439	9.14159	9.00584	9.24863	9.11645	9.03532	8.90508	8.9888	9.1492	9.12399	9.06311	9.11996	8.83017	9.02037	9.10423	9.00345	9.04394	9.19469	9.20964	9.08429	9.10832	9.01214	9.02956	9.06267	9.0696	9.08046	9.106
EIF3L	11038	0	Q9Y262;Q9Y262-2	Eukaryotic translation initiation factor 3 subunit L	EIF3L	9.43573	9.54009	9.53322	9.51155	9.56924	9.45916	9.31573	9.55069	9.44142	9.32814	9.18929	9.56749	9.42953	9.49095	9.40123	9.57501	9.3735	9.29975	9.40938	9.4023	9.57077	9.45258	9.45225	9.35142	9.52828	9.3392	9.44676	9.46036	9.38013	9.35387	9.46002	9.31906	9.45469	9.43437	9.52403	9.36331	9.52086	9.35389	9.50612	9.3777	9.32436	9.3776	9.45115	9.49519
GSPT1	2194	0	P15170-3;P15170-2;P15170	Eukaryotic peptide chain release factor GTP-binding subunit ERF3A	GSPT1	9.62816	9.51436	9.6794	9.62703	9.67309	9.68741	9.553	9.64624	9.65823	9.50548	9.6761	9.61405	9.64581	9.63932	9.562	9.74102	9.68883	9.54995	9.57398	9.63011	9.65985	9.5855	9.69942	9.66592	9.70997	9.63396	9.57667	9.62707	9.83274	9.52354	9.59455	9.59254	9.61779	9.53445	9.65782	9.42697	9.66172	9.51445	9.55867	9.54197	9.48529	9.58506	9.55722	9.52179
AKAP13	4399	0	Q12802;Q12802-2;Q12802-4;Q12802-5	A-kinase anchor protein 13	AKAP13	9.08432	9.07482	9.23069	9.1762	9.25189	9.26611	9.05589	9.37241	9.217	9.37177	9.16216	9.19125	9.11594	9.06537	9.44059	9.02844	9.00867	9.4441	9.14761	9.17505	9.09494	9.06383	9.16986	9.15518	8.94947	8.96068	9.00988	9.22679	8.96645	9.41809	9.31452	8.86607	8.8604	9.0087	8.81468	8.8283	9.15205	8.92712	9.22117	9.02805	8.95449	8.94228	9.3065	9.16044
IMPDH2	2086	0	P12268	Inosine-5-monophosphate dehydrogenase 2	IMPDH2	10.1198	10.0081	9.95555	9.91812	9.9765	10.0588	10.0723	9.88539	9.82324	9.58071	9.89611	9.97435	9.89495	10.0033	10.0486	10.1208	10.1039	9.93817	10.0389	10.0243	10.0717	10.1731	10.0436	9.9874	10.169	9.94988	10.0254	10.0173	10.1073	9.75894	10.0904	10.0456	9.95272	9.7938	10.1309	9.81372	10.0773	9.99316	10.0443	10.0332	9.80494	9.9519	10.0457	10.0394
PSMC6	3851	0	P62333	26S protease regulatory subunit 10B	PSMC6	9.7276	9.69855	9.75431	9.81268	9.77534	9.88588	9.69611	9.71215	9.72079	9.74304	9.61266	9.66857	9.71769	9.74036	9.60677	9.75782	9.60579	9.48211	9.61358	9.67333	9.73967	9.71405	9.64742	9.78802	9.75128	9.53809	9.7444	9.6697	9.66138	9.72522	9.76284	9.78352	9.70986	9.76102	9.72629	9.71808	9.74268	9.67661	9.71629	9.76447	9.70061	9.72199	9.69887	9.68537
ATXN7L3B	8305	0	Q96GX2	Putative ataxin-7-like protein 3B	ATXN7L3B	7.83644	7.98644	7.88811	7.96264	7.9082	7.93081	7.58536	7.87545	7.96881	7.83933	7.76442	7.59469	7.45141	7.40961	7.62038	7.78805		7.36043	7.55475	7.6333	8.12391	7.96918	7.4089	7.59819	7.68636	7.60834	7.79438	7.55078	7.92058		7.75833	7.58784	7.74856	7.32086	7.65649	7.55395	7.55602	7.71742	7.85977	7.44557	7.74905	7.77864	7.6631	7.77114
TOP3B	1506	0	O95985;O95985-3;O95985-2	DNA topoisomerase 3-beta-1	TOP3B	8.28736	8.59212	8.53461	8.40959	8.30542	8.57312	8.38382	8.35004	8.29037	8.38985	8.38708	8.4106	8.53867	8.29083	8.17021	8.34954	8.32532	8.21411	8.2149	8.18095	8.36209	8.37068	8.42189	8.10034	8.13795	8.27203	8.28051	8.35922	8.43289	8.33587	8.27467	8.34487	8.20215	8.43625	8.45305	8.45158	8.32238	8.4258	8.42395	8.39085	8.43585	8.3852	8.62332	8.43325
HIST2H2BF;HIST1H2BH	5613	0	Q5QNW6-2;Q93079;Q5QNW6	Histone H2B type 2-F;Histone H2B type 1-H	HIST2H2BF;HIST1H2BH	11.244	10.7576	10.9854	10.8563	10.9339	10.7932	11.412	10.9378	10.5757	11.1892	11.2169	10.9213	11.2369	10.9319	11.1916	10.7556	11.1731	11.4981	11.076	10.9457	10.6273	10.9328	10.9655	11.0402	10.9649	11.1593	10.5701	10.9577	10.9986	11.1518	11.2971	10.9045	11.0292	11.1925	10.9095	11.0034	11.2754	11.0726	11.3546	11.001	11.2304	11.1465	11.376	11.008
NAPA	3609	0	P54920	Alpha-soluble NSF attachment protein	NAPA	9.52899	9.47398	9.51816	9.58079	9.50247	9.61965	9.54576	9.4692	9.65292	9.40886	9.45956	9.31014	9.40275	9.56417	9.34113	9.3553	9.56347	9.50984	9.36021	9.31129	9.52108	9.53834	9.39989	9.39094	9.55594	9.49733	9.39336	9.3625	9.66283	9.27337	9.60459	9.55113	9.41953	9.43656	9.45455	9.508	9.43065	9.49239	9.51892	9.36083	9.52247	9.55309	9.53268	9.53518
ARHGAP35	10022	0	Q9NRY4	Rho GTPase-activating protein 35	ARHGAP35	8.4594	8.51076	8.45246	8.39964	8.66973	8.65515	8.41398	8.7303	8.60411	8.4363	8.57902	8.49182	8.71061	8.3836	8.61501	8.55754	8.54419	8.51043	8.43244	8.48755	8.29231	8.58022	8.54039	8.56713	8.671	8.48839	8.27327	8.47032	8.50278	8.33145	8.62665	8.39822	8.40188	8.41429	8.41613	8.28387	8.52231	8.50644	8.51057	8.35278	8.45484	8.60429	8.54054	8.41929
TCP1	2332	0	P17987	T-complex protein 1 subunit alpha	TCP1	10.1878	10.2708	10.3311	10.2716	10.2896	10.3553	10.2347	10.3245	10.0292	10.1144	10.0981	10.2751	10.2837	10.3104	10.3233	10.3255	10.2933	10.0659	10.171	10.2727	10.1903	10.2886	10.3248	10.2719	10.3239	10.1609	10.1525	10.2718	10.1539	10.238	10.3085	10.1628	10.1764	10.2907	10.2634	10.1668	10.3418	10.2169	10.29	10.2116	10.1812	10.2695	10.3549	10.1711
RPS2	2217	0	P15880	40S ribosomal protein S2	RPS2	10.1738	10.1121	10.1874	10.1586	10.2892	10.0374	10.0779	10.0499	9.97924	9.93263	10.1138	10.142	10.142	10.1127	10.101	10.1867	10.0964	10.0288	10.1537	10.0518	10.0297	10.1475	10.1502	10.0768	10.1049	10.0924	9.99529	10.0707	10.0234	10.0977	10.026	10.0998	10.0959	10.0547	10.1197	10.2231	10.1737	10.0737	10.1003	10.0551	9.99657	10.0551	10.0728	10.2211
SCAMP3	487	0	O14828	Secretory carrier-associated membrane protein 3	SCAMP3	9.01239	8.96629	8.88944	8.91429	8.89056	9.07733	8.81393	9.20252	8.87777	8.94582	8.74468	9.11171	8.97093	8.8797	8.83072	8.9607	8.93947	9.01359	8.94049	8.84439	8.93064	9.09256	8.87536	8.85976	9.108	8.92572	8.98983	8.85786	9.06787	8.90231	9.10619	9.10577	8.97455	8.82009	9.06178	8.79414	9.02015	8.81122	9.05571	8.96683	8.99289	8.95411	9.13572	9.0992
THADA	6204	0	Q6YHU6;Q6YHU6-3;Q6YHU6-2;Q6YHU6-5;Q6YHU6-6;Q6YHU6-4	Thyroid adenoma-associated protein	THADA	8.0655	8.23059	8.26174	8.27629	8.09148	8.36843	7.99708	8.22544	7.89866	8.21101	7.98248	8.23314	8.26513	7.91254	7.94059	8.45961	8.05832	8.23662	8.11508	7.98278	8.16997	8.28104	8.18334	7.98589	8.46054	7.99156	8.13323	8.23512	8.31469	8.01167	8.16672	8.07956	8.07055	8.02433	8.29702	8.0551	8.14984	7.96714	8.35282	8.19459	8.15034	8.05739	8.37612	7.82851
MRPS7	11110	0	Q9Y2R9	28S ribosomal protein S7, mitochondrial	MRPS7	8.57255	8.87071	8.57884	8.6685	8.72106	8.83405	8.69003	8.2682	8.75645	8.38435	8.35179	8.6567	8.66745	8.6549	8.37192	8.90161	8.87259	7.84066	8.62474	8.65109	8.96046	8.60403	8.6426	8.81092	8.76734	8.79249	8.87505	8.86184	8.62412	8.58734	8.36401	8.74878	8.66239	8.71724	8.95871	8.72767	8.63701	8.57303	8.52051	8.8023	8.64412	8.63085	8.75256	8.56602
ANKHD1	6844	0	Q8IWZ3-6	Ankyrin repeat and KH domain-containing protein 1	ANKHD1	9.14411	9.11404	9.10503	9.06204	9.16963	9.26429	9.03913	8.95815	8.98839	8.92623	9.06862	9.04227	9.16551	9.05258	9.01657	9.11215	9.10461	9.24533	9.04234	9.10148	9.08599	9.17617	9.15094	9.09061	9.21378	9.09007	9.02884	9.10063	8.96046	9.01565	9.21466	9.02405	9.1341	9.118	9.15267	9.02665	9.13684	9.11862	9.25073	9.09985	9.14263	9.07566	9.26366	9.10757
LHPP	9323	0	Q9H008;Q9H008-2	Phospholysine phosphohistidine inorganic pyrophosphate phosphatase	LHPP	8.94201	8.85833	8.98347	8.9269	9.02129	8.69332	9.12779	9.03865	9.25047	9.25277	9.18374	8.60906	8.76718	8.68612	8.3519	8.13335	8.92792	9.03323	8.81481	8.78042	8.89981	8.44384	8.62645	8.92324	9.02663	8.71504	8.89623	8.7542	8.83229	9.09853	8.81701	9.02085	8.62934	8.71228	8.44187	8.71175	8.65602	8.89344	8.93219	8.86268	8.91393	9.03795	8.41749	8.86061
NUP133	7637	0	Q8WUM0	Nuclear pore complex protein Nup133	NUP133	9.22054	9.30296	9.14834	9.19909	9.20326	9.32867	9.25575	9.27124	9.31618	9.19283	9.18559	9.33853	9.26051	9.32249	9.22995	9.37718	9.2858	9.19784	9.29967	9.28382	9.30799	9.26771	9.32034	9.1654	9.23503	9.21177	9.28934	9.25906	9.16684	9.24277	9.16724	9.1714	9.22061	9.19746	9.31024	9.3247	9.1913	9.23016	9.16977	9.15314	9.3066	9.11831	9.33371	9.25735
SRP68	10631	0	Q9UHB9;Q9UHB9-4;Q9UHB9-2;Q9UHB9-3	Signal recognition particle subunit SRP68	SRP68	9.30031	9.37818	9.36713	9.34212	9.38079	9.41791	9.1186	9.5647	9.58055	9.48131	9.46576	9.42038	9.46163	9.53278	9.25884	9.46772	9.44519	9.26213	9.42915	9.35642	9.34267	9.41557	9.41187	9.41197	9.42894	9.41554	9.53052	9.45434	9.40392	9.41096	9.3087	9.41084	9.48253	9.46196	9.50577	9.48012	9.39563	9.32706	9.35961	9.41133	9.55985	9.37272	9.27317	9.43906
AGPS	276	0	O00116	Alkyldihydroxyacetonephosphate synthase, peroxisomal	AGPS	9.2944	9.28022	9.28572	9.28965	9.25751	9.27589	9.32979	9.50616	9.1643	9.16424	9.50081	9.40268	9.34567	9.49191	9.08313	9.48109	9.17245	9.20738	9.43252	9.35286	9.38552	9.33265	9.44772	9.49883	9.54498	9.49404	9.52695	9.42019	9.37872	9.31056	9.08803	9.54248	9.27764	9.42878	9.4011	9.39209	9.2964	9.31237	9.31541	9.40904	9.32148	9.28117	9.16953	9.54525
WARS	2533	0	P23381;P23381-2	Tryptophan--tRNA ligase, cytoplasmic;T1-TrpRS;T2-TrpRS	WARS	9.49935	9.46564	9.77238	9.78151	9.79381	9.84755	9.08873	9.25981	9.27481	9.06138	9.22499	9.27586	9.498	9.67388	8.98245	9.39654	9.6085	9.35993	9.28558	9.28326	9.61067	9.49837	9.3838	9.62719	9.50666	9.21676	9.46343	9.24802	9.61859	9.81105	9.48187	9.51803	9.41637	9.72513	9.50375	9.74826	9.5177	9.24744	9.52655	9.29831	9.47296	9.36189	9.37993	9.50298
IL18	4728	0	Q14116;Q14116-2	Interleukin-18	IL18	8.70671	8.643	8.80908	8.63907	8.72073	8.66837	9.21065	9.12596	8.90633	9.08023	9.04467	8.6144	8.91261	8.93683	8.54948	8.83092	8.99292	9.06393	8.74171	9.3794	9.0094	8.87101	8.76754	8.73524	8.7667	8.99002	8.88514	9.05723	8.73934	8.79892	8.4421	8.88107	8.90567	8.45246	8.78772	8.25314	8.9478	9.27466	8.64084	8.81877	8.85806	8.85615	8.8093	8.97832
ADI1	9035	0	Q9BV57;Q9BV57-2	1,2-dihydroxy-3-keto-5-methylthiopentene dioxygenase	ADI1	7.97834	8.17403	8.21398	8.27435	8.00696	8.23148	8.0395	8.15486	8.54765	8.07203	8.32636	8.35647	8.18193	7.87995	7.96171	8.58084	8.53951	7.37174	7.93726	8.03549	8.42138	8.35607	8.19949	8.58967	8.39874	8.3571	8.41171	8.34937	8.46657	8.07368	8.70523	8.51451	7.70213	8.37007	8.42669	7.98529	8.09268	8.22333	8.25176	7.74142	8.14145	7.99498	8.34383	8.31689
SIKE1	8900	0	Q9BRV8;Q9BRV8-2	Suppressor of IKBKE 1	SIKE1	8.3372	8.47438	8.28347	8.46546	8.24421	8.03195	8.63037	8.44474	8.69807	8.33029	8.59499	8.59618	8.5989	8.53793	8.5918	8.40739	8.60159	8.48154	8.34415	8.44123	8.62515	8.53141	8.43971	8.53249	8.39646	8.65396	8.6711	8.59008	8.52843	8.63317	8.56699	8.64751	8.35073	8.53382	8.56643	8.51624	8.57146	8.68323	8.23385	8.52504	8.61427	8.51987	8.46542	8.35893
SBDS	11169	0	Q9Y3A5	Ribosome maturation protein SBDS	SBDS	8.84644	8.9873	8.93144	8.98283	8.96178	9.13271	8.75962	9.33187	8.9321	8.79613	8.97698	9.0931	8.80763	9.09583	8.97593	9.06081	9.04138	8.71598	8.88967	8.99345	8.8638	8.96133	9.0491	9.02034	9.1806	8.69464	8.9577	8.85847	8.99251	9.04953	9.02222	9.00631	8.82941	8.96822	9.0543	8.79769	9.03992	8.76364	8.97953	9.01361	9.06577	8.93877	8.74664	8.82955
FTSJ1	10579	0	Q9UET6;Q9UET6-2	Putative tRNA (cytidine(32)/guanosine(34)-2-O)-methyltransferase	FTSJ1	7.84228	7.65525	7.71572	7.78201	7.89859	7.48254	7.88968	7.99567	7.73086	7.68617	7.81887	7.67041	7.64058	7.81993	7.93397	7.96145	7.66688	7.66618	7.77541	7.76825	7.84335	7.93528	7.9827	7.91207	8.14219	7.6939	7.80882	7.97071	7.8742	7.42462	7.74763	7.74182	7.72618	7.3387	7.70727	7.74415	7.90861	7.72845	7.75448	7.60594	7.78211	7.66626	7.77901	7.52243
HLA-DRA	1611	0	P01903	HLA class II histocompatibility antigen, DR alpha chain	HLA-DRA	8.55349	8.65384	8.80312	8.93566	8.9465	8.80016	8.96782	9.16011	8.94845	9.16363	8.49711	8.62649	7.59219	9.17027	8.97716	8.79477	8.63753	9.13595	9.27326	9.06482	9.48607	9.12696	8.86498	9.02524	8.85263	8.60972	9.20434	9.059	8.62932	9.158	9.18394	8.72816	9.06774	8.02448	8.14173	7.96132	7.93373	9.01841	9.10797	8.6598	7.84691	9.34402	8.61676	8.99329
RPAP3	9583	0	Q9H6T3;Q9H6T3-2	RNA polymerase II-associated protein 3	RPAP3	9.00848	9.03723	9.03207	8.95465	9.10302	9.26278	9.05801	8.98162	8.91355	8.96112	9.00634	9.10229	9.10674	9.0004	9.16478	9.09862	8.96711	9.11138	9.04684	9.09458	8.96687	9.06325	8.97972	8.96677	9.03162	8.94426	9.00707	9.05022	8.96688	8.85898	9.1649	8.95382	9.08839	8.90856	9.18224	8.99638	9.07226	9.0269	9.12651	9.11399	9.05227	8.99604	9.15962	9.15775
ISCA2	6568	0	Q86U28;Q86U28-2	Iron-sulfur cluster assembly 2 homolog, mitochondrial	ISCA2	8.26614	8.27786	8.28041	8.26359	8.38514	8.58829	8.65959	8.42643	8.77186	8.74681	8.5403	8.24228	8.41064	8.64614	8.4699	8.19237	8.0175	8.33044	8.70155	8.39838	8.09142	8.38167	8.37565	8.43644	8.25076	8.47362	8.14727	8.39744	8.41095	8.42142	8.29852	8.27021	8.7088	8.31995	8.3173	8.46732	8.23443	8.34987	8.54121	8.41746	8.52123	8.5283	8.30806	8.14932
SDHB	2472	0	P21912	Succinate dehydrogenase [ubiquinone] iron-sulfur subunit, mitochondrial	SDHB	9.65489	9.47372	9.37603	9.54845	9.46332	9.60597	9.41694	9.47256	9.70197	9.68698	9.69915	9.65222	9.35782	9.649	9.57651	9.48174	9.40096	9.70772	9.79765	9.60793	9.86273	9.41784	9.63437	9.5788	9.73262	9.55041	9.71076	9.52686	9.64443	9.63682	9.46062	9.46666	9.76486	9.36903	9.60742	9.4157	9.45621	9.59825	9.57885	9.64164	9.34996	9.56595	9.30683	9.59862
ATP6AP1	5161	0	Q15904	V-type proton ATPase subunit S1	ATP6AP1	7.75816	7.91084	7.87137	8.04962	7.92686	8.06623	7.44347	8.04038	7.98824	7.6623	7.80143	8.11185	8.0054	8.12407	7.62331	8.01749	7.78928	8.0475	7.87848	8.09886	7.98586	8.03671	7.96374	7.73982	8.27423	7.86462	7.83607	7.98421	8.00378	7.97087	7.53356	7.88592	8.07321	7.99357	8.06835	7.99573	7.81996	7.83412	7.85207	7.72684	7.80098	7.96202	7.921	7.81218
ATIC	2825	0	P31939;P31939-2	Bifunctional purine biosynthesis protein PURH;Phosphoribosylaminoimidazolecarboxamide formyltransferase;IMP cyclohydrolase	ATIC	10.0574	10.0448	10.1266	10.089	10.18	10.2512	10.092	10.0451	10.2128	10.0724	10.155	9.94345	10.1537	10.0107	9.82579	10.1279	10.0396	9.90921	10.1034	10.0238	10.0038	10.1203	10.1188	10.063	10.1003	10.045	10.028	10.0769	10.0125	9.96318	10.0252	9.97728	10.1225	10.0434	10.1515	10.0082	10.1384	10.1096	10.0929	10.1065	9.9475	10.1828	10.0467	9.85302
FAR1	7690	0	Q8WVX9	Fatty acyl-CoA reductase 1	FAR1	7.67386	7.73106	7.6693	7.58788	7.72479	7.95278	7.59918	8.08708	7.61467	7.21037	7.56389	7.76736	7.45735	8.07881	7.56779	8.05302	7.69366	7.37591	7.43468	7.97362	7.90932	7.85384	7.74462	7.66989	7.862	7.68147	7.8392	7.77931	7.7941	7.98839	7.79536	7.90315	7.55784	8.07159	7.72089	8.05115	7.51355	7.6028	7.52439	7.44839	7.33354	7.5651	7.64707	7.7516
DNMT1	2615	0	P26358;P26358-3	DNA (cytosine-5)-methyltransferase 1	DNMT1	9.43358	9.46939	9.4609	9.43832	9.52789	9.45303	9.36939	9.7375	9.3544	9.46328	9.17967	9.55515	9.48041	9.47156	9.61473	9.82651	9.50371	9.43295	9.38798	9.6741	9.84123	9.74822	9.46073	9.59188	9.83388	9.57459	9.45879	9.65554	9.64887	9.35394	9.67548	9.37481	9.58141	9.79504	9.56509	9.46186	9.46243	9.56925	9.52483	9.36371	9.49827	9.32549	9.70382	9.62146
RABL6	5390	0	Q3YEC7;Q3YEC7-2;Q3YEC7-3;Q3YEC7-4;Q3YEC7-6;Q3YEC7-5	Rab-like protein 6	RABL6	8.34051	8.43666	8.36902	8.36983	8.53166	8.7182	8.25486	8.57711	8.3823	8.41193	8.2861	8.53421	8.37204	8.36609	8.30548	8.49994	8.56735	8.58344	8.23927	8.3262	8.72695	8.51759	8.47996	8.46774	8.49859	8.16104	8.52632	8.50035	8.5737	8.49621	8.5854	8.59724	8.42813	8.55699	8.56072	8.21084	8.5312	8.44628	8.28014	8.50162	8.52514	8.43734	8.29282	8.44637
BCOR	6190	0	Q6W2J9;Q6W2J9-4;Q6W2J9-2;Q6W2J9-3	BCL-6 corepressor	BCOR	8.13456	7.90248	8.16396	8.04861	8.07404	8.393	8.13778	8.31723	8.09165	8.18344	8.37118	8.18725	8.22771	7.92092	8.22475	8.02342	8.07964	7.99262	8.02488	8.0221	7.89624	8.38618	7.94541	8.02867	8.04211	7.96287	7.81822	8.12981	8.29927	7.5821	8.17232	8.02884	8.26993	7.90773	8.19355	8.06706	7.79462	8.14921	8.06615	8.07202	8.17325	8.34108	8.52884	8.28886
EIF3G	1175	0	O75821	Eukaryotic translation initiation factor 3 subunit G	EIF3G	9.34595	9.48187	9.53848	9.67478	9.40474	9.56336	9.17662	9.47638	9.43352	9.30674	9.34097	9.55276	9.30537	9.44297	9.28735	9.52043	9.37977	9.35501	9.38332	9.30124	9.87641	9.58958	9.4296	9.40372	9.49238	9.33937	9.64624	9.34473	9.41688	9.42445	9.44605	9.38236	9.47887	9.45282	9.58045	9.35135	9.41335	9.22792	9.44785	9.47909	9.40049	9.4413	9.41467	9.58544
SET	4088	0	Q01105;Q01105-3;Q01105-4	Protein SET	SET	8.54292	8.64852	8.47174	8.64367	8.56361	8.49718	9.09004	8.41514	8.45748	8.65249	8.59871	8.64427	8.75585	8.71074	8.64884	8.53593	8.76122	8.49176	8.8011	8.5914	8.59057	8.64327	8.76231	8.76316	8.25372	8.94097	8.63012	8.59046	8.44282	8.34693	8.36937	8.42589	8.56787	8.64498	8.4234	8.46866	8.78224	8.8205	8.50593	8.47351	8.48936	8.67765	8.4982	8.94432
NDC80	476	0	O14777	Kinetochore protein NDC80 homolog	NDC80	9.0049	8.94641	9.35259	8.91226	8.56359	9.01557	8.39084	8.28973	8.07131	8.19727	8.64568	8.5245	8.82791	8.23094	8.71897	8.9393	8.48014	8.62341	8.35414	8.57004	9.25305	8.85992	8.6638	8.89548	8.88719	9.02212	8.45362	8.83431	8.57159	8.53086	9.41892	9.06952	8.47444	8.9139	8.63808	9.08342	8.58873	8.87814	8.38013	8.18017	8.48687	8.65465	8.31074	9.04305
PPM1A	2946	0	P35813;P35813-3;P35813-2	Protein phosphatase 1A	PPM1A	9.04668	8.98781	9.05954	8.92507	8.99905	8.95376	9.30819	9.19377	9.16318	9.16468	9.13178	9.18091	9.09783	8.97893	9.23377	9.17642	9.2779	9.0962	9.03116	9.12893	9.0521	9.15704	9.13396	9.05049	8.96633	9.06371	8.98805	9.03552	9.16271	9.06812	9.29933	9.17282	9.04672	9.00531	8.99645	9.06079	9.28227	9.25751	9.04098	9.10365	9.19976	9.26564	9.11362	9.18905
YME1L1	8676	0	Q96TA2;Q96TA2-3;Q96TA2-2	ATP-dependent zinc metalloprotease YME1L1	YME1L1	9.14185	8.95487	8.9602	8.98215	8.97431	9.16849	9.01899	8.91726	8.82827	8.715	8.77338	8.94326	8.92424	9.04154	8.87515	8.9698	8.88389	8.788	9.11044	9.07779	9.00131	9.02629	8.88667	8.92391	9.0445	8.84606	8.9717	8.99047	9.04812	9.09973	8.91812	9.16026	8.89507	9.07965	9.03324	9.34742	9.15126	8.96774	8.87241	8.86763	8.84287	9.12956	8.96	9.02493
CLUH	1026	0	O75153	Clustered mitochondria protein homolog	CLUH	8.5578	8.57753	8.52892	8.558	8.40961	8.81284	8.53943	8.57479	8.46382	8.46125	8.28895	8.52131	8.48659	8.59509	8.49575	9.09847	8.78916	8.52706	8.57576	8.78216	8.86087	8.70064	8.79496	8.73935	9.11042	8.52467	8.72375	8.69544	8.82247	8.30141	8.40617	8.74478	8.75898	8.65401	8.91585	8.65507	8.44893	8.60444	8.7108	8.59171	8.35104	8.65293	8.55241	8.6254
NTHL1	3980	0	P78549;P78549-3;P78549-2	Endonuclease III-like protein 1	NTHL1	8.00983	8.52799	8.2978	8.39983	8.08306	8.43907	8.55503	8.60794	8.75019	8.75941	8.53119	8.76522	8.17775	8.39287	8.45201	8.75923	8.45579	8.53435	8.59762	8.74768	8.78519	8.29485	8.65801	8.48887	8.47053	8.6645	8.72663	8.55852	8.41858	8.47414	7.96092	7.99461	8.68975	8.16296	8.72146	8.26925	8.54254	8.34919	8.42246	8.76904	8.58818	8.24903	8.40957	8.24791
ATP6AP2	1166	0	O75787;O75787-2	Renin receptor	ATP6AP2		7.88302	7.92103	8.17538		8.07201	7.85545	7.91804	7.86993	8.12699	7.7107	8.04215	7.90663	7.87855	7.64413	7.90561	8.05352	7.76512	7.77231	8.03454	8.2126	8.07534	7.83289	7.66527	8.01612	7.32597	7.68287	7.59697	8.09249	7.9291		8.01883	8.13479	7.99972	7.98394	8.01624		7.68546	7.91107	7.85739	8.09442	7.73175	8.01174	7.68418
COX5A	2431	0	P20674	Cytochrome c oxidase subunit 5A, mitochondrial	COX5A	9.71712	9.72021	9.60868	9.61519	9.55125	8.96525	9.94418	9.5247	9.57087	9.5747	9.68804	9.74156	9.87823	9.81584	9.7392	9.63282	9.60094	9.81477	9.86736	9.73444	9.6495	9.53485	9.60828	9.69327	9.55357	9.70576	9.74244	9.75857	9.53356	9.78757	9.63552	9.83348	9.58886	9.68645	9.59826	9.87885	9.8302	9.72146	9.72004	9.72602	9.66636	9.78138	9.77332	9.69545
PPP2CA	3925	0	P67775;P67775-2	Serine/threonine-protein phosphatase 2A catalytic subunit alpha isoform	PPP2CA	8.82785	9.25032	9.24478	9.40005	9.31538	9.29481	9.01804	9.28301	9.44266	9.05461	9.21385	9.28128	9.15061	9.16992	8.9886	9.3673	9.28728	9.07003	9.16393	8.93154	9.48118	9.32573	9.29721	9.44715	9.27169	9.14177	9.37853	9.19163	9.12013	9.25797	9.2006	9.25092	9.17617	9.06858	9.26556	9.04142	9.20008	9.13904	9.06663	9.26273	9.20537	9.16876	9.17781	9.15307
GID8	10199	0	Q9NWU2	Glucose-induced degradation protein 8 homolog	GID8	8.21489	7.89567	8.16369	8.0866	7.88616	8.36501	8.16578	8.45859	8.55501	8.3278	8.32246	8.3216	8.29182	8.19408	8.02301	8.43594	8.51539	8.40637	8.50058	8.44613	8.3307	8.58264	8.45539	8.36587	8.44903	8.28938	8.41822	8.28933	8.34259	8.28777	8.53029	8.6106	8.43382	8.46574	8.57741	8.60698	8.43502	8.34399	8.22761	8.22826	8.43054	8.5291	8.701	8.31131
LDHA	1529	0	P00338;P00338-4;P00338-5;P00338-2	L-lactate dehydrogenase A chain	LDHA	10.4223	10.5368	10.5411	10.5702	10.646	10.5431	10.3377	10.7276	10.4853	10.4529	10.3521	10.5532	10.4065	10.4821	10.2961	10.4987	10.4696	10.4176	10.425	10.2906	10.3951	10.4478	10.5102	10.4431	10.441	10.2965	10.3632	10.3552	10.3294	10.4656	10.485	10.4496	10.3431	10.3413	10.3626	10.3211	10.4982	10.2674	10.4443	10.3726	10.3686	10.3476	10.4576	10.3133
YBX1	3926	0	P67809	Nuclease-sensitive element-binding protein 1	YBX1	9.49523	9.72294	9.7366	9.64674	9.61798	9.61278	9.27045	9.78471	9.78019	9.51234	9.39033	9.91326	9.58348	9.80391	9.50369	10.0702	9.77839	9.42828	9.69823	9.65549	10.2298	9.70131	9.73991	9.75716	9.93603	9.6242	9.90861	9.54779	9.8868	9.65855	9.53224	9.64738	9.70882	9.48362	9.93332	9.82801	9.36239	9.59186	9.82532	9.6357	9.58148	9.47315	9.52035	9.51133
PEA15	4993	0	Q15121;Q15121-2	Astrocytic phosphoprotein PEA-15	PEA15	8.56981	8.81412	9.25362	9.09878	9.15573	8.71335	7.81807	8.72077	8.8066	8.26766	8.53962	8.61901	8.29916	8.54116	8.62518	8.79847	7.76044	8.19402	8.19847	8.70837	8.64295	8.30774	8.65405	8.63408	8.4195	8.29376	8.3461	8.57406	8.40243	8.60973	8.75937	8.24788	8.61614	8.35883	8.15288	8.17922	8.54167	8.37896	8.60386	8.39329	8.31799	8.27571	7.97717	8.15022
KPNA2	3486	0	P52292	Importin subunit alpha-1	KPNA2	8.39135	8.3578	8.49412	8.33458	8.40429	8.75134	8.27699	8.78519	8.61721	8.63452	8.1529	8.55532	8.97289	8.75628	8.45206	9.15734	8.53745	8.42187	8.34415	8.6626	8.96526	8.70835	8.87158	9.12567	9.15801	8.88551	9.09217	8.59701	8.90483	8.44318	9.17058	8.6507	8.48043	9.20072	9.03871	9.17168	8.4291	8.7226	8.20531	8.58755	8.79198	8.26063	8.75727	8.58618
UBE3C	5051	0	Q15386;Q15386-2;Q15386-3	Ubiquitin-protein ligase E3C	UBE3C	7.87949	8.44015	8.35255	8.27812	8.32825	8.40817	7.60117	7.68222	7.7564	8.05394	7.67826	8.24967	7.96631	8.29904	7.84828	8.39856	8.12638	7.9163	7.82896	8.13039	8.36282	8.23652	8.14325	8.41898	8.36368	7.8601	8.17857	7.93307	8.1105	8.05586	7.97105	7.99523	8.13458	8.12568	8.27218	7.74991	8.10821	7.77834	7.95312	8.13983	8.11746	7.88027	8.06269	7.96571
CSE1L	3618	0	P55060;P55060-3;P55060-4;P55060-2	Exportin-2	CSE1L	9.88644	10.0345	9.99477	10.0209	10.0127	10.0066	9.79898	9.85019	9.81218	9.59336	9.567	9.66203	9.68068	9.66592	9.89728	9.90932	9.81642	9.65932	9.88828	9.90191	9.89686	9.73467	9.70245	9.62552	9.91316	9.91597	9.74809	9.90055	9.71099	9.67672	10.0054	9.88363	9.84181	9.69734	9.82061	9.93436	10.0209	9.77804	9.61384	9.64998	9.72961	9.84988	9.78611	9.95503
THRAP3	11123	0	Q9Y2W1	Thyroid hormone receptor-associated protein 3	THRAP3	10.0185	9.96121	9.92089	9.9096	9.84719	9.64684	10.1344	10.0738	10.0826	10.0719	10.096	10.052	10.1654	10.056	10.1004	10.0135	10.1236	10.0134	10.035	9.94133	10.1077	9.91322	9.95074	10.1055	9.98251	10.2012	10.0647	9.9965	10.0388	9.97525	10.0958	10.0061	9.96035	10.0454	10.0703	10.1144	10.0063	10.0598	9.96783	10.0746	10.1567	10.0864	10.0997	10.1075
RALY	10793	0	Q9UKM9-2;Q9UKM9	RNA-binding protein Raly	RALY	10.1859	10.127	10.1367	10.0393	9.89633	9.93838	10.3458	10.1259	9.91578	10.0403	10.119	10.0046	10.211	10.0247	10.2719	10.0312	10.0882	10.2245	10.1213	10.1208	9.85687	10.1159	10.1212	10.173	10.1002	10.2006	9.86815	10.05	10.2166	10.1169	10.1928	10.0738	10.1306	10.1604	9.99452	10.2765	10.0541	10.2074	10.1228	10.0348	10.1879	10.1361	10.2978	10.1325
GRHPR	10540	0	Q9UBQ7	Glyoxylate reductase/hydroxypyruvate reductase	GRHPR	9.68951	9.68901	9.66713	9.54527	9.6073	9.58518	9.82013	9.56901	9.81085	9.76139	9.87551	9.76091	9.63276	9.69303	9.6541	9.566	9.67338	9.8666	9.77897	9.74223	9.45407	9.69634	9.7345	9.66768	9.58306	9.53142	9.69789	9.76306	9.59253	9.83583	9.65563	9.73252	9.64503	9.65208	9.67339	9.68628	9.94817	9.42437	9.66327	9.66216	9.61955	9.71729	9.41654	9.69354
RPL9	2856	0	P32969	60S ribosomal protein L9	RPL9	9.44916	9.79013	9.85332	9.92783	9.97224	9.99962	9.78774	9.77312	9.72075	9.55618	9.76267	9.76003	9.79738	9.74654	9.60065	9.81751	9.71374	9.63361	9.84734	9.77999	9.32448	9.92362	9.7661	9.82941	9.79886	9.55602	9.38278	9.77926	9.71757	9.62409	9.73187	9.66348	9.85439	9.81576	9.76679	9.61754	9.72895	9.84111	9.83185	9.65142	9.58305	9.62029	9.71818	9.55726
ANO6	5427	0	Q4KMQ2;Q4KMQ2-3;Q4KMQ2-2;Q4KMQ2-4	Anoctamin-6	ANO6	8.07206	8.01796	8.25788	8.37988	8.33817	8.51244	7.89997	8.09867	7.80872	7.91593	8.3911	8.401	7.94619	8.1019	7.94285	8.24755	8.30364	7.95187	7.98986	8.14586	7.95857	8.23938	8.2564	8.26589	8.0518	7.81722	7.92282	8.25999	8.3711	8.5155	8.16699	8.12157	8.18376	8.2858	8.06581	8.01894	8.29688	8.2483	7.79625	8.22588	8.24038	7.98595	8.14694	7.88695
CDK1	1779	0	P06493;P06493-2	Cyclin-dependent kinase 1	CDK1	8.78049	8.5591	8.7216	8.72336	8.64197	8.68265	8.24423	8.67362	8.32092	8.6793	8.1843	8.73984	8.48127	8.47985	8.68196	9.13149	8.90047	8.53441	8.48927	8.9634	9.35315	9.06432	8.79448	8.96678	9.09481	8.82733	8.71543	8.83248	9.10863	8.41468	8.9826	8.46023	8.74862	9.01005	8.80491	8.61528	8.64189	8.85837	8.88038	8.17883	8.16378	8.61006	9.00461	8.97637
CLYBL	6967	0	Q8N0X4;Q8N0X4-2	Citrate lyase subunit beta-like protein, mitochondrial	CLYBL	8.90801	8.58482	8.67785	8.73051	8.67102	8.76817	9.01644	8.50736	8.6503	8.91157	8.40254	8.73544	8.78028	8.67831	8.56063	8.41357	8.71483	9.03679	8.87269	8.73463	8.47521	8.36173	8.90651	8.83433	8.51989	8.87575	9.10838	8.62962	8.83231	8.54762	8.57927	8.73693	8.8261	8.47417	8.52391	8.84446	8.61483	8.70181	8.58937	9.01918	8.69845	8.88092	8.71658	8.47325
KATNA1	1104	0	O75449;O75449-2	Katanin p60 ATPase-containing subunit A1	KATNA1	8.05501	8.27743	8.05068	7.9992	8.33906	8.24548	7.88621	8.31448	8.12551		7.80345	7.98688	8.28078	8.1193	8.01047	8.19534	8.03314	8.11117	7.99933	8.05331	8.04622	8.18024	8.012	8.04892	8.20339	8.02422	8.10552	8.158	8.34791	8.00981	7.98953	8.18797	8.11725	8.16341	8.29164	8.11803	7.96685	8.10434	8.37503	8.2418	8.08827	8.07979	8.24968	8.28718
TRMT2A	6937	0	Q8IZ69;Q8IZ69-2	tRNA (uracil-5-)-methyltransferase homolog A	TRMT2A	8.83217	8.82059	8.7355	8.75354	8.76188	8.79492	8.69022	8.81435	8.65829	8.69513	8.71775	8.71218	8.97322	8.74244	8.67492	8.9343	8.71919	8.81543	8.83001	8.79372	9.03637	8.96345	8.88946	8.99607	8.90602	8.92495	8.82095	8.85585	9.05134	8.83572	8.77061	8.87422	8.83218	9.01117	9.04618	8.9536	8.8417	8.86375	8.91753	8.93714	8.9814	8.89748	8.98186	8.94395
BCL11A	9388	0	Q9H165;Q9H165-6;Q9H165-5	B-cell lymphoma/leukemia 11A	BCL11A	8.88312	8.80524	8.69665	8.69044	8.45931	8.43443	8.89946	9.00176	9.11514	9.22405	8.64	8.65424	8.76019	8.94075	9.41533	8.58264	8.48949	9.5809	9.17135	8.94138	8.89844	8.53059	8.63798	8.51752	8.98082	8.92106	8.91397	9.28257	8.93244	8.25275	9.31895	8.89068	9.23292	8.72633	8.5674	8.97895	8.67598	8.88223	8.91508	8.84162	8.74944	8.80481	9.35764	8.9188
PRKACB	2508	0	P22694-2;P22694-5;P22694-7;P22694-6;P22694-9;P22694-10	cAMP-dependent protein kinase catalytic subunit beta	PRKACB	9.53392	9.60688	9.5026	9.58762	9.53539	9.59275	9.49907	9.60053	9.60392	9.70474	9.83438	9.37675	9.44766	9.53611	9.49329	9.34237	9.42253	9.56572	9.51674	9.35004	9.51684	9.41341	9.45975	9.44055	9.24239	9.47003	9.51354	9.4257	9.34358	9.64728	9.52363	9.53414	9.42989	9.40959	9.45194	9.38622	9.31149	9.46367	9.25259	9.53366	9.44446	9.3905	9.22809	9.56865
GUCY1A3	4134	0	Q02108;Q02108-2	Guanylate cyclase soluble subunit alpha-3	GUCY1A3	8.87811	8.89339	8.92719	9.00218	8.78094	8.71122	9.22018	8.65241	8.71779	8.60193	8.84153	8.96421	8.62944	8.8455	9.63171	8.66137	8.35382	9.52599	8.96294	9.07775	8.86642	8.58633	8.55519	8.58708	8.31966	9.16751	8.90982	9.30523	8.63815	7.82828	9.13255	8.73067	8.7252	7.98102	8.07632	8.02048	8.90381	9.17937	8.87169	8.96308	8.59919	8.50851	8.12658	8.54287
GIGYF2	6202	0	Q6Y7W6;Q6Y7W6-4;Q6Y7W6-5;Q6Y7W6-3	PERQ amino acid-rich with GYF domain-containing protein 2	GIGYF2	8.90232	8.8633	8.90181	8.8453	8.89933	8.96049	8.66881	8.97657	8.78575	8.87811	8.91308	8.91963	8.85461	8.87679	8.69724	9.0575	8.73433	8.96346	8.6967	8.83825	9.14826	8.93659	9.02315	9.03908	8.83996	8.83099	8.98899	8.91367	8.87876	8.88006	8.95606	8.94166	8.89634	8.89136	9.03483	8.81794	8.89462	8.67883	8.95942	8.98792	8.88319	8.88974	8.97679	9.06746
CHORDC1	10634	0	Q9UHD1;Q9UHD1-2	Cysteine and histidine-rich domain-containing protein 1	CHORDC1	9.05987	9.2474	9.19771	9.2147	9.17634	9.358	9.01883	9.43989	9.36998	9.04646	9.22223	9.17026	9.24529	9.34614	9.15705	9.29734	9.1355	9.04812	9.11685	9.32523	9.27287	9.15554	9.17355	9.15408	9.34448	9.10683	9.33962	9.25087	8.93525	9.19419	9.21882	9.20861	9.20158	9.42767	9.28846	9.07104	9.11297	9.14078	9.13708	9.19861	9.02548	9.26711	9.35925	9.08752
SRP9	3294	0	P49458;P49458-2	Signal recognition particle 9 kDa protein	SRP9	9.88661	9.74644	9.7773	9.64344	9.74663	9.36117	10.0435	9.94172	9.81076	9.92273	9.87077	9.89806	9.77638	9.87821	9.81154	9.82079	10.0353	10.0137	9.92137	9.72009	9.69847	9.77613	9.82302	9.92459	9.85825	10.0319	9.64031	9.8589	9.96557	9.88636	9.94498	9.86111	9.9551	9.82272	9.8147	9.89825	9.94116	9.8875	9.89089	9.82151	9.90837	9.91203	9.94197	9.92465
NHP2L1	3649	0	P55769	NHP2-like protein 1;NHP2-like protein 1, N-terminally processed	NHP2L1	9.94015	9.89417	9.79256	9.68723	9.8928	9.96528	10.1192	9.73184	9.85291	10.0092	9.98068	9.74305	9.9774	9.80164	9.91883	9.72027	9.85553	10.0124	9.96835	9.70603	9.88681	9.82661	9.83995	9.83145	9.7229	9.9277	9.75791	9.84725	9.90683	9.72679	9.8401	9.85768	9.92927	9.90244	9.79124	9.99749	9.84543	9.87609	10.0679	9.9056	9.95368	9.9307	9.92996	9.86557
HPDL	8363	0	Q96IR7	4-hydroxyphenylpyruvate dioxygenase-like protein	HPDL	7.64256	7.66249	7.62858	7.51083	7.52037	7.93068	7.48157	7.75325	7.88981	7.91677	7.23745	7.2518	7.59883		7.64211	8.23902	7.03748	7.07956		7.69494		7.57104	7.65778	7.17394	7.82844	7.58504	7.57502	7.64575	8.14131	7.75948	7.54771	7.33249	7.75461	7.51705	7.94571	7.85567	7.37055	7.91898	8.0581	7.19998	7.28539	7.68311	8.05027	7.5064
GRPEL1	9731	0	Q9HAV7	GrpE protein homolog 1, mitochondrial	GRPEL1	8.94697	9.21538	9.17588	9.12453	9.13518	9.24426	9.19533	9.18998	9.09435	8.81732	8.98601	9.4028	9.01492	9.19461	8.97202	9.3162	9.32471	8.94035	9.41578	9.18674	9.17072	9.17165	9.26955	8.92909	9.32671	9.23091	9.34147	9.26913	9.07373	9.2641	9.23493	9.08851	8.98771	9.48752	9.38071	9.14237	9.24214	9.10378	9.15479	8.91501	9.06424	9.32864	9.27714	9.29571
HIST1H2AB	1718	0	P04908	Histone H2A type 1-B/E	HIST1H2AB	8.90597	8.07923	8.09939	7.731	8.1485	7.36357	8.7371	8.37466	7.83942	9.11896	8.78563	8.70108	8.74143	8.62468	8.93132	7.62263	8.93229	9.28736		8.21993			8.96769	8.09721	8.27049		7.48332			8.27797	8.9308	8.39215	7.92094			8.74116	8.78513	8.6846	8.11023	8.55385		9.02596	8.65941	8.34936
FAM50A	4797	0	Q14320	Protein FAM50A	FAM50A	8.55274	8.61366	8.66208	8.83812	8.79733	8.86745	8.3725	8.71314	8.48683	8.34979	8.2372	8.49926	8.58189	8.7484	8.67989	8.58024	8.47983	8.35766	8.36633	8.57033	8.47056	8.45066	8.55038	8.72375	8.72402	8.64161	8.55429	8.55859	8.73716	8.60328	8.71823	8.63469	8.65704	8.72529	8.46829	8.44796	8.43747	8.48817	8.55605	8.49661	8.66465	8.64146	8.76645	8.51528
PPP1R21	6209	0	Q6ZMI0;Q6ZMI0-3;Q6ZMI0-4	Protein phosphatase 1 regulatory subunit 21	PPP1R21	9.25365	9.09265	9.1971	9.15163	9.18626	9.10664	9.15123	9.15853	9.14897	9.29068	9.38185	9.193	9.24095	9.29478	8.95869	8.98061	9.1418	9.42488	9.14961	8.9859	9.26476	8.96913	9.15354	9.18022	9.1054	9.12665	9.15554	9.16495	9.03014	9.45411	9.01593	9.24341	8.9541	9.15623	8.96899	9.13995	9.20599	9.2185	9.18904	9.24253	9.19483	9.18677	9.24869	9.13915
HDAC7	7633	0	Q8WUI4-8	Histone deacetylase 7	HDAC7	8.82332	8.6969	8.77315	8.79834	8.73722	8.72379	8.65968	8.65054	8.87887	8.74156	8.78786	8.73822	8.36977	8.58561	9.019	8.70819	8.57109	8.65102	8.71402	8.83585	8.6146	8.29348	8.65388	8.60857	8.45484	8.57273	8.66867	8.79008	8.54275	8.56761	8.95162	8.50507	8.61002	8.1381	8.32487	8.38626	8.66233	8.63319	8.55831	8.56273	8.31379	8.62434	8.40508	8.65276
NTMT1	9040	0	Q9BV86;Q9BV86-2	N-terminal Xaa-Pro-Lys N-methyltransferase 1;N-terminal Xaa-Pro-Lys N-methyltransferase 1, N-terminally processed	NTMT1	8.4307	8.59776	8.51062	8.64354	8.50462	8.51913	8.34879	8.2081	8.32288	8.48608	8.33816	8.21991	8.3793	8.40377	8.38678	8.34193	8.55679	8.48004	8.05274	8.32184	8.33737	8.59801	8.48408	8.3684	8.5232	8.15058	8.24813	8.36833	8.51206	8.42364	8.52519	8.39613	8.31502	8.37381	8.4726	8.51794	8.31082	8.23391	8.49217	8.30959	8.45371	8.51912	8.28168	8.4798
TANGO2	5938	0	Q6ICL3;Q6ICL3-2	Transport and Golgi organization protein 2 homolog	TANGO2	8.38817	8.2509	8.19132	8.25674	8.45388	8.3856	8.32576	8.18981	8.38764	8.49179	8.41887	8.71953	8.41781	8.44784	8.23937	8.3247	8.48798	8.62803	8.24311	8.41731	8.54631	8.02432	8.65555	8.42989	8.06412	8.4059	8.24041	8.38016	8.44572	8.89362	8.46638	8.65859	8.48041	8.50836	8.17832	8.37671	8.82067	8.57487	8.62499	8.57996	8.28873	8.52964	8.62487	8.18996
CHUK	556	0	O15111;Q9UPZ9-2	Inhibitor of nuclear factor kappa-B kinase subunit alpha	CHUK	7.98142	7.99489	8.1777	8.20791	7.94311	8.35404	7.87084	8.21248	8.10177	7.88258	8.13477	8.08809	8.01098	8.12931	8.13385	8.24166	8.13222		8.12469	8.06837	8.39154	8.1874	8.17169	8.16074	8.08444	7.91877	8.18715	8.06015	8.12616	8.09164	8.21804	7.96636	7.8298	8.21427	8.1107	7.99711	8.00346	8.07369	7.8901	8.01338	8.03516	8.01026	8.25269	8.015
TWF1	4394	0	Q12792;Q12792-4;Q12792-3	Twinfilin-1	TWF1	8.19589	8.03897	8.00054	8.25733	8.21224	8.18503	7.86023	8.0945	8.22675	7.77806	7.81821	8.3015	8.19673	8.09986	8.15257	8.07498	8.07222	7.89096	7.88229	7.88572	7.76348	8.11299	8.26689	8.0893	8.66796	7.79617	8.01819	7.90657	7.97954	8.25247	8.3814	8.09346	7.59809	8.02151	8.14773	8.39911	7.84594	7.62228	7.8445	8.02278	8.24425	8.0143	8.32197	8.40377
PDP1	10386	0	Q9P0J1;Q9P0J1-2	[Pyruvate dehydrogenase [acetyl-transferring]]-phosphatase 1, mitochondrial	PDP1	8.87902	8.74479	8.72742	8.6479	8.68135	8.79823	8.95066	8.62004	8.91748	8.82639	9.15959	8.84538	8.80273	8.89551	8.94798	8.51663	8.91179	8.9143	8.91783	8.69325	8.81228	8.67807	8.8769	8.87771	8.49024	8.89814	8.98877	8.81699	8.36465	8.99735	8.72786	8.88546	8.95743	8.78661	8.75715	8.8136	8.76541	8.9246	8.7336	8.85765	8.80538	8.73885	8.61881	8.89561
FANCD2	9149	0	Q9BXW9;Q9BXW9-1;Q9BXW9-3;Q9BXW9-4	Fanconi anemia group D2 protein	FANCD2	8.14931	8.33547	8.33822	8.46032	8.28509	8.57315	7.36766	7.98084	7.24887	7.56634	7.65721	8.02527	7.69257	7.80301	8.31181	8.52234	7.87776	7.40294	7.75635	8.38201	8.49329	7.94977	8.02236	7.89785	8.39171	8.40396	7.93133	8.26962	8.262	7.877	8.25032	7.79969	8.45682	8.34177	8.0105	8.27937	7.85052	8.14552	7.74456	7.63345	7.60947	7.35044	7.86303	8.10827
SRPRB	11335	0	Q9Y5M8	Signal recognition particle receptor subunit beta	SRPRB	9.11841	9.08606	9.1631	9.2948	9.16821	9.0996	9.22172	9.26366	9.13911	9.03186	8.92955	9.13595	9.06154	9.16045	8.84981	9.14761	9.19645	8.98569	9.00692	9.10569	9.14021	9.05994	9.18977	9.18383	9.20715	9.0034	9.08695	9.12518	9.17028	9.157	8.93747	9.19453	9.10395	9.16467	9.16046	9.23588	9.17414	8.97507	8.94537	9.00343	8.98497	8.99721	9.10726	8.98497
PSMG2	7995	0	Q969U7-2;Q969U7	Proteasome assembly chaperone 2	PSMG2	7.9344	8.0398	8.10168	7.95909	8.00478	7.76334	7.88982	8.12987	8.09294	8.08512	7.8353	8.04429	8.15477	8.021	7.93117	8.4098	8.00701	7.95123	7.91698	8.03505	8.48132	8.06995	8.15964	8.14477	8.42672	8.05597	8.3367	8.2115	8.26095	7.88844	8.25871	8.14078	8.25782	8.3581	8.36459	8.09701	8.1205	8.01294	8.18007	8.14088	8.09404	8.14585	8.15167	8.24761
PSMC3	2331	0	P17980	26S protease regulatory subunit 6A	PSMC3	9.65954	9.53235	9.65665	9.59799	9.70763	9.72682	9.53674	9.60302	9.60159	9.52172	9.57844	9.57322	9.5789	9.69073	9.46904	9.66983	9.56656	9.63097	9.54315	9.48213	9.73307	9.6015	9.59974	9.72422	9.69196	9.50475	9.68349	9.60884	9.53224	9.54517	9.62575	9.6088	9.60153	9.50316	9.69218	9.66729	9.61045	9.57054	9.52618	9.67747	9.62893	9.58825	9.54522	9.55279
CNP	1933	0	P09543-2	2,3-cyclic-nucleotide 3-phosphodiesterase	CNP	9.1677	9.19532	9.23838	9.24857	9.17957	9.3426	9.23909	9.1753	9.23139	9.06161	9.23274	9.29948	9.21752	9.25501	9.24532	9.2449	9.42364	9.38306	9.20263	9.2512	9.10888	9.48703	9.20773	9.22146	9.45372	9.22112	9.23159	9.21244	9.29869	9.30028	9.48162	9.4155	9.22727	9.25916	9.27382	9.24666	9.23961	9.38169	9.12702	9.03619	9.25375	9.27527	9.32267	9.40417
NCDN	10504	0	Q9UBB6-3	Neurochondrin	NCDN	7.72345	7.85928	8.28979	7.89012	7.99126	8.04106	7.54955	7.92466	7.59131	7.88144	7.47375	7.44593	7.6626	7.72691	7.79829	8.03405	7.26853	7.85829	7.61807	7.69266	7.8153	7.83938	8.18458	7.84019	8.04075	7.47737	7.82356	7.57501	8.12712	7.7472	7.73098	7.62971	7.71621	7.80121	7.66745	7.74668	7.69139	7.47094	7.95097	7.58677	7.67836	7.69786	7.58705	7.28695
CNST	6112	1	Q6PJW8;Q6PJW8-3	Consortin	CNST	8.46951	8.21531	8.20303	8.25167	8.128	8.10706	8.65321	8.74264	8.45085	8.72064	8.81358	8.76559	8.52525	8.57786	8.56798	8.60233	8.39198	8.50284	8.86633	8.76125	8.79264	8.45971	8.53569	8.60646	8.38198	8.48066	8.79612	8.58417	8.51729	8.33778	8.64517	8.70802	8.33148	8.11035	8.60275	8.52532	8.79692	8.75296	8.41394	8.83946	8.5198	8.62753	8.13605	8.58463
CHMP1B	6384	0	Q7LBR1	Charged multivesicular body protein 1b	CHMP1B	9.26377	9.15709	9.32212	9.18163	8.94376	8.03857	9.3523	8.89088	9.16724	8.98048	9.53621	9.3969	9.40439	9.14462	9.31698	9.09364	8.97226	9.43494	9.36292	9.16204	9.00679	9.07776	9.38595	9.16732	9.1356	9.28745	8.91664	8.79914	9.19893	9.40702	9.2949	9.28743	8.9632	9.30664	9.11003	9.36656	9.27783	9.29748	9.01976	8.9723	9.3389	9.32644	9.34971	9.34973
PBK	8425	0	Q96KB5;Q96KB5-2	Lymphokine-activated killer T-cell-originated protein kinase	PBK		8.23869	8.22846	8.56761		8.59334	7.95833	7.25031	7.34144	7.25793		7.43335	7.66401	7.11178		7.6436	7.6133	7.23421	7.90036	7.88809	8.07798	7.56593			7.17483	7.81421	7.39229	7.46519	7.44617	8.02683	9.28408		7.8367	7.71933	7.55152	8.22645	8.40098		7.65257	7.36763
COPB2	2925	0	P35606;P35606-2	Coatomer subunit beta	COPB2	9.38982	9.5555	9.6132	9.63941	9.59098	9.71945	9.25345	9.61573	9.74327	9.35096	9.534	9.67448	9.52614	9.68194	9.39649	9.72096	9.60885	9.34959	9.41406	9.44882	9.66586	9.53157	9.5846	9.65624	9.68487	9.44523	9.7029	9.46867	9.48355	9.67251	9.38185	9.60725	9.51413	9.60892	9.58164	9.67387	9.42164	9.30809	9.35622	9.54775	9.59939	9.38777	9.44632	9.5541
KCTD18	6082	0	Q6PI47;Q6PI47-3;Q6PI47-2	BTB/POZ domain-containing protein KCTD18	KCTD18	8.62615	8.31843	8.36573	8.52707	8.35888	8.22029	8.44616	8.44556	8.52354	8.5459	8.03667	8.24886	8.48149	8.31804	8.26774	8.21396	8.2165	8.71125	8.28151	8.30162	8.20022	8.2157	8.3066	8.14867	8.15978	8.3075	8.24216	8.44931	8.25716	8.43534	8.4903	8.27857	8.52076	8.3509	8.14206	8.22464	8.30519	8.33998	8.4073	8.51654	8.14484	8.44219	8.4758	8.48625
PAK4	1517	0	O96013	Serine/threonine-protein kinase PAK 4	PAK4	8.33338	8.19166	8.16189	8.21853	8.29399	8.29294	7.91875	8.40533	8.08918	8.3022	7.83647	8.202	8.26746	8.02775	7.9701	8.22886	7.76195	8.05324	7.95875	7.99686	8.27216	8.12644	8.2094	8.21294	8.60418	8.10727	8.06532	7.97935	8.27235	8.08938	8.07561	8.12733	8.04053	8.21919	8.29585	8.13696	8.17097	7.94552	8.10911	8.23091	8.25783	8.13956	8.19093	8.08956
NPEPPS	3650	0	P55786;P55786-2;A6NEC2;A6NEC2-2;A6NEC2-3	Puromycin-sensitive aminopeptidase	NPEPPS	9.64319	9.60348	9.72475	9.7033	9.70405	9.70061	9.57453	9.66108	9.64323	9.61449	9.61903	9.56063	9.63694	9.56146	9.61099	9.65008	9.70975	9.51438	9.52799	9.55849	9.58449	9.55041	9.57515	9.69867	9.66651	9.54268	9.68771	9.59277	9.52162	9.64007	9.74016	9.59666	9.53647	9.59733	9.60341	9.61892	9.66347	9.5807	9.54208	9.54733	9.59148	9.50981	9.63402	9.61723
CCT2	3967	0	P78371;P78371-2	T-complex protein 1 subunit beta	CCT2	10.1006	10.1655	10.2393	10.239	10.2914	10.3298	10.1894	10.2501	10.0154	9.9068	10.0303	10.1579	10.2064	10.1875	10.1837	10.3184	10.3016	10.0974	10.1248	10.2593	10.0076	10.2609	10.2633	10.3296	10.3251	10.0766	10.0418	10.2694	10.1686	10.15	10.2125	10.2131	10.2554	10.1826	10.2028	10.148	10.256	10.2317	10.1336	10.1999	10.1073	10.213	10.1538	10.1558
LARP1	6118	0	Q6PKG0	La-related protein 1	LARP1	9.41367	9.46672	9.33432	9.41255	9.31476	9.42259	9.3537	9.19411	9.45477	9.25963	9.3915	9.44993	9.27992	9.34918	9.32231	9.52366	9.44505	9.34515	9.36361	9.42932	9.43823	9.47573	9.48316	9.32185	9.45806	9.26374	9.33531	9.37924	9.23882	9.12425	9.33324	9.34345	9.49926	9.23593	9.52201	9.41839	9.45335	9.39094	9.42358	9.34209	9.32738	9.50075	9.27301	9.34431
SERPINA1	1564	0	P01009;P01009-2;P01009-3	Alpha-1-antitrypsin;Short peptide from AAT	SERPINA1	8.12133	8.05695	8.19911	8.20065	8.14902	8.35626	8.26718	8.37894	8.49611	8.48687	8.4642	8.31177	7.57793	8.64003	8.15783	8.4567	8.07623	8.12283	8.39021	8.37986	8.23477	8.17327	8.24059	8.46556	8.51742	8.29612	8.02236	8.07312	8.42562	9.27767	8.13245	8.28261	8.44179	8.35664	7.91621	8.22984	8.18354	8.2998	8.00411	8.39694	8.04325	7.95796	8.02759	7.68438
AAAS	9988	0	Q9NRG9	Aladin	AAAS	8.40374	8.60253	8.33998	8.53033	8.47089	8.75683	8.52502	8.58514	8.46465	8.35699	8.47197	8.56892	8.55453	8.51639	8.5822	8.70637	8.49273	8.63881	8.6703	8.56709	8.79958	8.58506	8.61982	8.57034	8.67814	8.62064	8.68975	8.60518	8.52297	8.41292	8.60128	8.66327	8.5966	8.66002	8.72532	8.78853	8.63646	8.4462	8.39099	8.56583	8.68015	8.67093	8.58637	8.51361
PGM3	1389	0	O95394;O95394-3;O95394-4	Phosphoacetylglucosamine mutase	PGM3	8.77471	8.6882	8.73285	8.58052	8.66925	8.65843	8.18652	8.42896	8.56228	8.32466	8.50882	8.61357	8.7384	8.33623	8.40852	8.66644	8.70352	8.52229	8.43012	8.22588	8.43512	8.60509	8.78606	8.53951	8.75118	8.25839	8.09037	8.47349	8.42086	8.40127	8.56445	8.49516	8.52981	8.68058	8.37743	8.71923	8.65428	8.18306	8.69738	8.56102	8.86064	8.78965	8.77898	8.21012
BRAP	6464	0	Q7Z569;Q7Z569-2	BRCA1-associated protein	BRAP	8.26351	8.21558	8.39555	8.34885	8.28073	8.39761	7.85315	8.38089	8.23501	8.05131	8.25703	8.44221	8.335	8.49966	8.19091	8.38857	8.18004	8.34211	8.23009	8.20229	8.42595	8.30174	8.32964	8.19971	8.22639	8.22025	8.46375	8.27392	8.32456	8.30428	8.16607	8.23608	8.29887	8.3112	8.47888	8.14556	8.34781	8.14539	8.33896	8.46799	8.31613	7.97784	8.2637	8.15606
RDH14	9756	0	Q9HBH5	Retinol dehydrogenase 14	RDH14	8.75786	8.78897	8.77103	8.71239	8.86061	8.82377	9.10405	8.66981	9.0588	8.99544	9.07934	8.87973	8.74343	9.02495	8.96593	8.71934	8.93175	8.61703	8.94655	8.86091	8.85536	8.88288	8.78669	8.86105	8.87774	8.94865	8.94077	8.91932	8.74877	8.88685	8.86972	9.08771	8.96513	8.89841	8.70949	9.06255	8.90364	8.95931	8.68192	8.76105	8.85899	8.89639	8.65905	9.15911
NUP155	1155	0	O75694;O75694-2	Nuclear pore complex protein Nup155	NUP155	9.27304	9.40877	9.40672	9.30912	9.30077	9.47905	9.44553	9.2881	9.32949	9.26691	9.25766	9.30085	9.30905	9.30103	9.37122	9.37688	9.31775	9.14965	9.42342	9.37547	9.40197	9.33081	9.32633	9.40288	9.24437	9.33128	9.32898	9.3233	9.24928	9.29989	9.3372	9.3201	9.26574	9.39242	9.38076	9.55969	9.36987	9.40814	9.24349	9.32638	9.43463	9.29034	9.4209	9.2998
FAF1	10938	0	Q9UNN5;Q9UNN5-2	FAS-associated factor 1	FAF1	8.63202	8.78416	8.86534	8.76303	8.7322	8.89571	8.66871	8.72592	8.8557	8.84757	8.76437	8.8174	8.70374	8.74238	8.7176	8.85152	8.69616	8.55187	8.72065	8.84009	8.59454	8.8572	8.80501	8.82797	8.66149	8.6881	8.65955	8.77726	8.91961	8.5929	8.39576	8.67301	8.7206	8.66709	8.98732	8.66211	8.68123	8.7575	8.70801	8.68524	8.63023	8.43677	8.80394	8.86666
AK6	11191	0	Q9Y3D8;Q9Y3D8-2	Adenylate kinase isoenzyme 6	AK6	7.9985	8.21841	8.15764	8.16302	8.15307	7.88944	8.16844	7.85561	7.76364	7.96839	7.87059	7.56477	7.93885	7.81581	8.01888	8.23503	7.8781	7.92569	7.9955	8.18399	8.11455	7.93507	8.2065	8.11972	8.37373	7.68455	7.77165	8.04113	7.89823	7.69823	8.15388	8.0294	8.03233	7.99606	8.18012	8.09138	8.24018	7.88316	8.21408	7.77652	7.91549	7.96967	7.92434	8.04278
MTO1	11139	0	Q9Y2Z2-4;Q9Y2Z2-6;Q9Y2Z2;Q9Y2Z2-5;Q9Y2Z2-2;Q9Y2Z2-3	Protein MTO1 homolog, mitochondrial	MTO1	7.62934	7.975	7.80158	7.97994	7.85639	8.17162	7.7725	7.70863	7.80222	7.78509	7.84519	7.97148	7.83905	8.01143	8.05123	8.09158	7.9843	7.55373	7.87855	7.89977	7.78108	7.93612	7.89663	8.07431	8.03545	7.74145	8.10751	7.96777	7.77573	7.90976	7.58399	7.8063	7.97629	7.88357	8.18815	7.78722	7.71223	8.01198	7.79475	7.91706	7.89947	7.62566	7.73786	7.7747
MPI	2890	0	P34949;P34949-2	Mannose-6-phosphate isomerase	MPI	9.09657	9.21614	9.2134	9.19452	9.32815	9.26373	8.98622	8.95635	9.318	9.10309	9.22648	9.14141	8.95392	8.94938	8.9373	9.0547	9.05941	9.09268	9.26641	8.92762	9.32104	8.92442	9.169	9.02468	8.9501	9.01355	9.20051	8.95697	8.79742	9.03341	8.94687	9.04579	9.0913	8.91048	8.88773	8.77903	9.03449	9.02539	9.05244	9.19911	8.89783	8.9266	8.90833	8.72229
PPM1G	622	0	O15355	Protein phosphatase 1G	PPM1G	9.68988	9.57476	9.58254	9.47079	9.48832	9.62196	9.55272	9.58576	9.43939	9.47883	9.40396	9.49633	9.65045	9.4831	9.62317	9.67942	9.74149	9.7057	9.5358	9.61882	9.84702	9.6482	9.59642	9.67878	9.69557	9.68261	9.75317	9.62786	9.66042	9.57568	9.66094	9.67642	9.45525	9.67538	9.70686	9.82213	9.68408	9.61531	9.576	9.59367	9.70661	9.61379	9.70142	9.74993
GCDH	7921	0	Q92947;Q92947-2	Glutaryl-CoA dehydrogenase, mitochondrial	GCDH	9.14482	9.03701	9.01362	8.93501	9.13217	9.09218	9.56359	8.82462	9.05422	8.99045	9.1484	9.18516	9.20328	9.21022	9.00694	9.14808	9.14536	9.287	9.34974	9.39484	9.13969	9.10415	9.08477	9.16055	9.01842	9.31947	9.27787	9.24748	9.0708	9.01193	8.96961	9.1723	9.24044	8.9586	9.12841	9.36378	9.24006	9.36365	9.24084	9.20752	9.15898	9.2464	9.27759	9.18467
EIF2B4	10680	0	Q9UI10-3;Q9UI10-2	Translation initiation factor eIF-2B subunit delta	EIF2B4	7.50384	7.68435	7.67324	7.63569	7.68269	7.67205		7.47119	7.40119	7.5403	7.45869	7.4566	7.45547	7.3438	7.25007	7.43597	7.34094		7.27164			7.52846	7.50372	7.41443	7.32059	7.31238	7.42508		7.30984	7.37657	7.48745				7.64751		7.42087		7.57421	7.76028		7.56532		7.5047
RPS11	3840	0	P62280	40S ribosomal protein S11	RPS11	10.2165	10.2598	10.2893	10.2263	10.1573	9.73906	10.043	10.1075	10.0632	10.0743	10.1659	10.2045	10.1609	10.1601	10.1578	10.1982	10.2141	10.1591	10.1376	10.0594	10.0957	10.1887	10.0658	10.1073	10.1537	10.0297	10.0765	10.1178	10.1396	10.0159	10.1035	10.0538	10.1349	10.1588	10.1809	10.1945	10.2646	10.0511	10.2287	10.1613	10.1098	10.1217	10.1821	10.221
EIF4A1	3746	0	P60842;P60842-2	Eukaryotic initiation factor 4A-I	EIF4A1	9.96498	9.96149	10.0235	10.0207	10.0235	10.0325	9.95802	10.0382	9.90368	9.83295	9.77507	10.1144	9.98247	10.0923	9.90375	10.2877	10.1104	9.88206	10.0116	10.0966	10.1204	10.0715	10.1575	10.0813	10.2359	9.95142	9.99155	9.9649	10.0683	10.001	10.134	10.1588	9.93814	10.0633	10.1651	10.1918	10.1813	9.99582	10.0837	9.94514	9.91873	10.1464	9.97899	10.0572
CRLF3	6755	0	Q8IUI8-2	Cytokine receptor-like factor 3	CRLF3	8.99684	9.03757	9.12438	9.04034	9.1608	9.08013	9.07826	8.88028	8.70244	8.72993	9.18453	9.0723	8.94612	9.05788	9.19638	8.82686	9.09208	8.96048	9.27665	9.08827	8.80913	9.1338	8.98621	9.03291	8.80107	9.08951	8.84562	8.96209	8.9981	9.30142	9.06781	8.92048	9.00428	8.92157	8.87079	8.88773	9.05027	9.15057	8.9689	8.84917	8.88429	8.93256	8.82963	8.9254
DAP3	3419	0	P51398;P51398-2;P51398-3	28S ribosomal protein S29, mitochondrial	DAP3	8.74464	8.82466	8.69565	8.7575	8.7911	8.96556	8.71511	8.38575	8.77577	8.67625	8.62239	8.78488	8.8153	8.84266	8.43605	8.88376	8.87857	8.70074	8.79889	8.65549	9.00054	8.86471	8.8361	8.78402	8.72349	8.74768	8.92306	8.7937	8.86619	8.72077	8.4585	8.73224	8.7499	8.9926	9.12118	8.91935	8.72865	8.6702	8.78404	8.89398	8.93239	8.85099	8.97476	8.54082
ZSCAN26	5230	0	Q16670;Q16670-2	Zinc finger and SCAN domain-containing protein 26	ZSCAN26	8.34318	8.30164	8.24035	8.03269	8.0409	7.91785	8.53958	7.81277	8.33817	7.85616	8.44162	8.35877	8.20927	8.22563	8.56664	8.23016	8.39096	8.74367	8.29537	8.19217	8.27035	8.14639	8.20291	8.09566	8.00782	8.25547	8.06027	8.09151	8.27247	7.87526	8.59989	8.11766	8.36858	8.06894	7.80519	8.53959	8.14469	8.45688	7.86985	8.48645	8.17355	8.32731	7.91298	8.49475
ECSIT	8834	0	Q9BQ95;Q9BQ95-2;Q9BQ95-4;Q9BQ95-3	Evolutionarily conserved signaling intermediate in Toll pathway, mitochondrial	ECSIT	7.6665	8.06252	7.67909	7.86181	7.7926	8.09284	7.707	7.50087	7.6215	7.60099	7.42043	7.48094	7.49939	7.82788	7.58363	7.94949	7.51264	7.52821	7.43262	7.84362	8.14311	7.75366	7.87502	7.70687	8.2336	7.36174	8.01128	7.91967	7.75274	7.53489	7.53149	7.69509	7.79399	7.88295	8.27849	7.99887	7.68839	7.42517	7.7651	7.80781	7.9305	7.48943	7.38099	7.84388
SPC25	9765	0	Q9HBM1	Kinetochore protein Spc25	SPC25	8.01668	7.78267		7.98087	7.88625	8.04934	7.92166	7.25534	7.28867	7.3585	7.15683	7.61767	7.01386	7.20861	7.19388	7.95281	7.41506	7.54831	7.3142	7.64943	8.74545	7.35056	7.57257	8.10821	8.16437	7.69301	7.60701	7.83694	7.4865	7.30195	8.28344		7.58238	7.63938	7.5988		8.08556	7.76978		6.76656		7.96854	7.51288	7.85839
FASTKD2	10310	0	Q9NYY8;Q9NYY8-2	FAST kinase domain-containing protein 2	FASTKD2	8.12736	8.49524	8.30589	8.33442	8.11342	8.25266	8.15018	8.14591	8.26659	8.29607	8.13772	8.14038	7.89942	8.06315	7.97041	8.28845	8.13989	7.89405	8.31308	8.37884	8.49905	8.32948	8.2193	8.00014	8.08424	8.37632	8.17763	8.29542	8.28191	7.94831	7.77851	8.21243	8.30097	8.25665	8.41445	8.0143	8.13401	8.48363	8.08169	7.8927	7.92427	8.18505	8.26182	8.05761
PDLIM7	9948	0	Q9NR12;Q9NR12-6;Q9NR12-5;Q9NR12-4;Q9NR12-3	PDZ and LIM domain protein 7	PDLIM7	8.70697	8.78913	8.77529	8.78503	8.86926	9.08148	8.12421	8.7643	9.03824	9.05932	9.10349	9.01025	8.70237	9.00272	8.58906	8.92937	8.51866	8.55379	8.61894	8.845	8.54652	8.76559	8.79848	8.94821	9.07601	8.9114	9.14724	8.51883	8.92448	8.73656	8.88262	9.04065	8.7135	8.69197	8.95004	8.82296	8.98959	8.37693	8.84659	9.12262	8.5684	9.04691	8.63615	9.06486
ANAPC7	10742	0	Q9UJX3;Q9UJX3-2	Anaphase-promoting complex subunit 7	ANAPC7	8.79462	8.87974	8.8154	8.8253	8.6454	8.68889	8.7003	8.90138	8.58723	8.76835	8.62544	8.83363	8.76738	8.78664	8.92313	8.97562	8.69148	8.82598	8.84241	8.8246	8.76495	8.69806	8.77158	8.81051	8.78065	8.89673	8.7934	8.85649	8.76595	8.52085	8.82444	8.74727	8.57857	8.83407	8.85893	8.79314	8.76235	8.61566	8.79512	8.66006	8.51214	8.60213	8.98926	8.75852
RQCD1	7817	0	Q92600;Q92600-2;Q92600-3	Cell differentiation protein RCD1 homolog	RQCD1	8.56466	8.65717	8.50081	8.63855	8.58805	8.65883	8.49504	8.59389	8.56597	8.6831	8.70465	8.56419	8.52062	8.47631	8.42215	8.52633	8.5953	8.51642	8.50703	8.54356	8.79699	8.63188	8.49114	8.35992	8.5071	8.41773	8.6476	8.59872	8.52538	8.33925	8.54827	8.52451	8.56893	8.58812	8.54886	8.42538	8.41242	8.4733	8.41098	8.44775	8.61975	8.45505	8.38593	8.609
ANP32A	3009	0	P39687;O43423	Acidic leucine-rich nuclear phosphoprotein 32 family member A	ANP32A	10.0552	10.2076	10.1706	10.1932	10.1465	10.1412	10.4675	10.2859	10.3634	10.4876	10.2585	10.2262	10.444	10.2435	10.3612	10.1335	10.2588	10.0783	10.3005	10.2981	10.2972	10.2666	10.2024	10.2327	10.0879	10.2415	10.1654	10.1211	10.3281	10.218	10.2395	10.2237	10.3168	10.2181	10.2239	10.2554	10.1674	10.3723	10.279	10.2359	10.3482	10.2848	10.3567	10.3173
AK3	10703	0	Q9UIJ7;Q9UIJ7-3;Q9UIJ7-2	GTP:AMP phosphotransferase AK3, mitochondrial	AK3	9.65095	9.52312	9.565	9.57031	9.45498	9.33915	9.73688	9.4222	9.48695	9.73043	9.63255	9.46135	9.4778	9.53692	9.43121	9.43914	9.40275	9.62248	9.65438	9.51706	9.3801	9.39435	9.38726	9.54879	9.53354	9.6151	9.6656	9.56151	9.45704	9.42897	9.47339	9.68173	9.64768	9.44185	9.59667	9.49179	9.56395	9.65349	9.59916	9.73917	9.54747	9.58786	9.44271	9.51642
PEX14	1077	0	O75381;O75381-2	Peroxisomal membrane protein PEX14	PEX14	7.94119	8.37935	8.26269	8.27883	8.06858	8.17502	8.43844	8.38276	8.21275	8.11427	8.01983	8.45778	8.13168	8.71663	8.30652	8.54625	8.30585	7.86916	8.42664	8.48886	8.14686	8.32629	8.51152	8.21639	8.07055	7.91322	8.35788	8.20168	8.49788	8.18026	7.98772	8.28208	8.28434	8.30567	8.4483	8.08334	8.25162	8.39358	8.157	8.3164	8.38414	8.22445	8.15993	8.71196
RASAL3	6730	0	Q86YV0;Q86YV0-2	RAS protein activator like-3	RASAL3	9.29469	9.27242	9.27276	9.27404	9.29577	9.36836	9.51487	9.19231	9.31374	9.26984	9.44773	9.07349	9.39583	9.31632	9.61505	8.87222	9.16078	9.34841	9.24375	9.08347	9.35617	9.30509	9.12987	9.25693	9.09477	9.26984	9.33401	9.39922	9.19533	9.36228	9.56488	9.38119	9.40864	9.33883	9.00358	9.22609	9.23182	9.53691	9.11158	9.09376	9.08312	9.20666	9.52335	9.19514
SYAP1	8017	0	Q96A49	Synapse-associated protein 1	SYAP1	8.41119	8.46637	8.44994	8.41266	8.53795	8.42286	8.01441	8.36428	8.45616	8.35493	8.54564	8.41335	8.61107	8.3946	8.28504	8.43216	7.8978	8.24764	8.22406	8.38363	8.67736	8.27497	8.5697	8.45884	8.57449	8.33662	8.40498	8.32247	8.30022	8.47001	8.58781	8.42619	8.31563	8.49501	8.39437	8.49139	8.27827	8.07536	8.2865	8.46874	8.39468	8.28818	8.36997	8.03188
SDR39U1	9987	0	Q9NRG7-2;Q9NRG7-3	Epimerase family protein SDR39U1	SDR39U1	8.67075	8.74302	8.73795	8.74715	8.78671	8.81355	9.12786	8.85096	8.85981	9.19624	8.93502	8.62587	8.65689	8.89375	9.00142	8.54745	8.8583	8.75083	9.11729	8.80756	8.32251	8.93397	8.6356	8.86622	8.55074	8.97065	8.69724	8.95982	8.80288	8.75235	8.63701	8.7341	8.91226	8.57785	8.7411	8.48585	8.65662	8.92421	8.63205	8.90825	8.72113	8.81681	8.97646	8.34195
ZNF787	5903	0	Q6DD87	Zinc finger protein 787	ZNF787	9.20354	9.40641	9.28205	9.24486	9.12135	8.57325	9.42887	9.40131	9.50606	9.47629	9.48423	9.2555	9.49418	9.36668	9.49423	9.04292	9.21492	9.35301	9.32809	9.26754	9.25845	9.30571	9.13301	9.23965	9.10869	9.39746	9.11996	9.3024	9.3732	9.26503	9.19845	9.23868	9.25529	9.2495	9.26838	9.29705	9.17362	9.41466	9.408	9.28026	9.48453	9.46735	9.43145	9.22242
PCM1	5008	0	Q15154;Q15154-2;Q15154-3	Pericentriolar material 1 protein	PCM1	9.14162	9.04127	8.93975	9.06453	9.01565	8.94386	9.1621	8.9112	8.85875	8.96901	8.77221	9.08094	9.22141	9.06912	8.95877	9.21079	9.0851	9.12047	9.02361	9.12112	9.2548	9.21011	9.26894	9.2048	9.35996	9.07973	9.22725	9.01892	9.05131	8.92763	9.06443	9.11004	9.13089	9.24801	9.22947	9.20205	9.07141	9.05729	9.15055	8.90094	9.12526	8.98651	9.32474	9.20894
TBC1D10C	6767	0	Q8IV04;Q8IV04-2	Carabin	TBC1D10C	8.5587	8.19596	8.40389	8.42362	8.47122	8.53698	8.63112	8.5095	8.68091	8.71829	8.79228	8.49456	8.37021	8.52973	8.80169	8.23808	8.56364	8.60513	8.54901	8.25146	8.42431	8.68377	8.44429	8.69078	8.44162	8.60002	8.5912	8.49913	8.53301	8.87017	9.07438	8.59425	8.54846	8.41536	8.22087	8.51497	8.44742	8.63268	8.49464	8.34313	8.14191	8.54405	8.14368	8.44093
BCL7C	7652	0	Q8WUZ0;Q8WUZ0-2	B-cell CLL/lymphoma 7 protein family member C	BCL7C	8.14866		7.85569	7.79808	7.91334	7.90397	8.2962	7.9662	8.19856	7.91867	8.41674	8.1313	8.07971	8.10903	7.96093	7.93862	8.27872	7.98268	7.96125	8.21159	8.38214	8.13479	8.12104	8.05976	7.99803	8.27771	8.0022	7.91582	8.02144	7.92637	7.93044	7.99495	8.08581	7.68464	8.06173	8.20563	8.21565	8.03282	7.71244	8.12295	8.19398	8.11448	7.53188	7.81149
C1orf174	6917	0	Q8IYL3	UPF0688 protein C1orf174	C1orf174	8.33867	8.39554	8.31929	8.24858	8.04047	7.56714	8.52764	8.52263	8.31858	8.53655	8.43905	8.84003	8.37914	8.51469		8.77287	8.43673	8.55244		8.39724		8.33728	8.33014	8.46202	8.21509	8.58384	8.39401	8.32956	8.28779	8.42995	8.30856	8.3877	8.10745	8.34745	8.41574	8.51704	8.23194		8.4142	8.39646	8.40076	8.44549	8.30601	8.50275
ARMC6	5993	0	Q6NXE6;Q6NXE6-2	Armadillo repeat-containing protein 6	ARMC6	8.56717	8.64468	8.61429	8.58547	8.80174	8.83735	8.69815	8.68805	8.63197	8.70272	8.77804	8.54127	8.79744	8.48535	8.67707	8.78303	8.7196	8.34544	8.71535	8.64376	8.76387	8.78018	8.77857	8.67846	8.84108	8.76778	8.55436	8.7485	8.67384	8.51902	8.72007	8.66631	8.41736	8.54117	8.7311	8.70128	8.60079	8.75536	8.60291	8.56104	8.54885	8.68528	8.7772	8.64118
DHRSX	7105	0	Q8N5I4	Dehydrogenase/reductase SDR family member on chromosome X	DHRSX		7.63991		7.64985	7.63292	7.53327	7.55464	7.40625	7.69368	7.64412	7.93081	7.56296	8.06613	7.75563	7.75391	7.6367	7.98746	7.55343	7.70957		7.53943	7.68233	7.64593	8.19006	7.91884	7.65808	7.60595	7.86693	7.36873	8.01004		7.85773	7.60808	7.52719		7.84118	7.70365	7.90511		7.54036	8.23404	7.50023		8.0904
ABCF3	10098	0	Q9NUQ8;Q9NUQ8-2	ATP-binding cassette sub-family F member 3	ABCF3	8.72983	8.65306	8.7167	8.64469	8.70537	8.89009	8.64428	8.56082	8.58178	8.34912	8.62076	8.68876	8.49021	8.63409	8.46154	8.72691	8.54516	8.76893	8.58667	8.57415	8.7914	8.76166	8.79488	8.73769	8.61047	8.56485	8.56383	8.52504	8.74792	8.55587	8.69615	8.60526	8.50057	8.65411	8.66069	8.62865	8.65065	8.62261	8.64102	8.61145	8.53413	8.64709	8.65232	8.6468
NCBP1	4344	0	Q09161	Nuclear cap-binding protein subunit 1	NCBP1	9.10698	9.18208	9.10474	9.123	9.11113	9.34998	9.07355	9.28324	9.17027	9.14615	8.93974	9.08595	9.20617	9.11887	9.22803	9.13969	9.19477	8.80633	9.14628	9.24395	9.04116	9.06484	8.91717	8.86264	9.36697	9.18075	9.14476	9.12599	9.15594	8.98897	9.17136	8.99784	9.12314	9.1427	9.23661	9.12534	9.01648	9.16814	9.02959	9.08943	9.16325	8.9777	9.07968	9.07991
KIAA0020	5057	0	Q15397	Pumilio domain-containing protein KIAA0020	KIAA0020	8.7793	8.88714	8.74373	8.82138	8.76994	9.11989	9.01219	8.99896	9.13845	8.84918	8.94602	9.05673	8.90039	9.00077	8.96613	9.13615	9.0419	8.77902	9.17511	8.95378	8.83055	9.09743	8.84912	8.71809	8.97303	8.91114	8.90036	8.92171	8.94365	8.56479	8.54455	8.74778	9.00899	8.86105	8.99791	8.88614	8.73745	9.01469	8.943	8.86567	8.87946	8.79307	9.04769	8.85204
RAB37	8047	0	Q96AX2;Q96AX2-4;Q96AX2-3;Q96AX2-2;Q9ULW5-2	Ras-related protein Rab-37	RAB37	8.22458	8.32121	8.12012	8.10319	8.16946	8.39022	8.26428	8.2887	8.49168	8.19617	8.24892	8.22456	8.06163	8.27945	8.24418	7.95767	8.63266	8.18386	8.36801	8.21111	8.55235	8.53765	8.05498	8.34964	8.20041	8.21942	8.4238	8.07845	8.4156	8.53126	8.08198	8.31755	8.25135	8.25853	8.47092	7.94406	8.2091	8.50486	8.08194	8.48253	8.2375	8.37938	7.95446	8.37072
PSMC1	3827	0	P62191;P62191-2	26S protease regulatory subunit 4	PSMC1	9.67983	9.77923	9.73278	9.75584	9.75644	9.68464	9.60219	9.69432	9.69407	9.62143	9.69145	9.71702	9.66668	9.80133	9.63248	9.73301	9.63	9.62403	9.6384	9.5653	9.68851	9.5275	9.67861	9.74262	9.63399	9.61308	9.67473	9.69323	9.56035	9.62772	9.57003	9.65157	9.63772	9.72481	9.68557	9.72175	9.71593	9.67656	9.62084	9.72309	9.59071	9.62502	9.68793	9.73147
FAF2	8133	0	Q96CS3	FAS-associated factor 2	FAF2	8.65191	8.8645	8.83864	8.87091	8.98118	9.12066	8.71253	8.63077	9.0801	8.86853	8.79239	8.8682	8.55721	8.89673	8.70042	8.76699	8.9965	8.63898	8.81125	8.80947	8.72963	8.82837	8.66485	8.80714	8.95575	8.61163	8.99334	8.76199	8.84253	8.79798	8.68198	8.86303	8.77969	8.72022	8.92002	8.73691	8.67639	8.76245	8.64709	8.80893	8.84389	8.847	8.61926	8.71685
SRSF4	4304	0	Q08170	Serine/arginine-rich splicing factor 4	SRSF4	9.58569	9.58448	9.51241	9.51922	9.52161	9.36991	9.70756	9.62283	9.53935	9.59527	9.61093	9.52432	9.61506	9.53995	9.77931	9.365	9.50841	9.70274	9.60684	9.62823	9.31845	9.25136	9.34204	9.52972	9.4968	9.5929	9.53082	9.59591	9.38367	9.56389	9.53706	9.51574	9.47853	9.47345	9.27032	9.67854	9.58397	9.61931	9.45189	9.46583	9.63405	9.61172	9.73912	9.53854
C16orf13	8623	0	Q96S19;Q96S19-3;Q96S19-5;Q96S19-4;Q96S19-6	UPF0585 protein C16orf13	C16orf13	8.4953	8.69364	8.77884	8.59683	8.62119	8.53026	8.69339	8.37916	8.59328	8.67325	8.6223	8.56541	8.70106	8.60594	8.61009	8.77815	8.75367	8.60861	8.58602	8.4601	8.54794	8.55477	8.59342	8.81722	8.61521	8.83388	8.7651	8.71559	8.15542	8.64899	8.67249	8.57068	8.53383	8.45548	8.65726	8.68766	8.63882	8.63825	8.6886	8.75258	8.44149	8.57998	8.52341	8.56189
TUBGCP3	8142	0	Q96CW5;Q96CW5-2;Q96CW5-3	Gamma-tubulin complex component 3	TUBGCP3	8.6868	8.83571	8.83096	8.90229	8.84915	8.95232	8.6	8.86985	8.75608	8.86191	8.67424	8.83211	8.74591	8.67983	8.83322	8.79781	8.8502	8.65001	8.78363	8.80837	8.94071	8.81185	8.67657	8.8385	8.84979	8.70971	8.81161	8.83729	8.67475	8.75425	8.92015	8.68946	8.77975	8.83987	8.84195	8.7589	8.77628	8.70831	8.80954	8.68154	8.76351	8.67279	8.83024	8.82432
GSTCD	7330	0	Q8NEC7;Q8NEC7-3	Glutathione S-transferase C-terminal domain-containing protein	GSTCD	8.09125	7.88422	7.97535	7.98961	7.96062	8.13919	7.73138	7.9361	8.07594	8.08437	7.88571	7.82028	7.97879	7.63796	7.67349	7.78156	8.00039	7.76225	7.97441	7.81921	8.20633	7.80992	7.9536	7.9367	8.15824	7.65951	8.00059	7.91924	7.89493	7.73818	8.15259	8.01301	8.0064	7.7961	8.31855	7.8186	8.21325	7.98992	7.51327	8.06964	7.89114	7.95948	7.82921	7.98092
TPP2	2694	0	P29144	Tripeptidyl-peptidase 2	TPP2	9.75561	9.89277	9.81726	9.82116	9.86286	9.861	9.76686	9.81005	9.19886	9.72545	9.95988	9.72893	9.97853	9.54307	9.48888	9.74235	9.87858	9.53846	9.67324	9.7485	9.72478	9.89924	9.64585	9.69447	9.6173	9.7447	9.48629	9.62229	9.81882	9.69309	9.64338	9.80501	9.7204	9.66882	9.85691	9.78083	9.78984	9.91245	9.78891	9.73956	9.90908	9.73627	9.79179	9.82795
ERAL1	1143	0	O75616	GTPase Era, mitochondrial	ERAL1	7.96052	7.88619	7.87775	7.85061	7.73752		8.02774	7.46633	8.05798	7.58166	7.99086	7.89703	8.03614	7.98702	8.27999	8.2165	7.90738	7.73203	7.82205	8.05223	8.17397	7.86863	8.10942	8.14661	7.9553	8.0778	8.18291	8.32904	7.74243	7.53105	8.09657	8.10782	7.8078	8.13257	8.44368	8.14635	8.30825	7.90734	7.95946	8.1051	8.00562	7.79675	8.18868	7.63441
AAGAB	6071	0	Q6PD74	Alpha- and gamma-adaptin-binding protein p34	AAGAB	7.53426	7.7126	7.73756	7.90495	7.71902	7.8583	7.28147	7.84852	7.68017	7.8304	7.67777	7.54592	7.8094	8.04407	7.17326	7.83488	7.77355	7.2787	7.4262	7.59393	7.98604	7.67752	7.65985	7.83928	7.60545	7.6566	8.04155	7.49374	7.9011	7.60161	7.75083	7.97517	7.39341	7.9556	8.07234	7.52869	7.49842	7.52468	7.60719	7.85403	7.54268	7.55462	7.52921	7.69924
EIF4A3	3001	0	P38919	Eukaryotic initiation factor 4A-III;Eukaryotic initiation factor 4A-III, N-terminally processed	EIF4A3	9.88979	10.0357	10.0463	10.0696	10.0006	9.99355	9.98594	10.1179	10.0983	9.88271	9.91959	10.0204	10.0305	10.0214	10.0074	10.1294	10.0082	9.81141	10.0403	10.0282	10.0362	10.0772	9.9978	9.9616	9.99066	9.96572	10.0191	9.95322	10.016	10.0333	10.0019	10.0213	10.0139	10.0626	10.0863	10.1274	9.87704	10.0527	9.88641	9.94591	10.1028	9.97711	9.96247	10.0373
HMBS	1873	0	P08397;P08397-2;P08397-3;P08397-4	Porphobilinogen deaminase	HMBS	8.80842	8.94093	8.98017	8.99901	8.91542	9.02875	8.74414	9.31329	8.94679	8.76493	8.83746	8.97581	9.0387	8.91801	8.60203	9.03357	8.49709	8.91658	8.87969	9.02725	8.90274	8.95085	8.9628	9.08567	8.8709	8.82837	9.0542	8.91905	8.97671	8.91522	8.64853	8.75103	8.91004	9.27125	9.11813	9.19486	8.92781	8.76084	8.79783	9.01803	8.97769	8.993	8.8978	8.77027
CSNK1D	3255	0	P48730	Casein kinase I isoform delta	CSNK1D	8.41909	8.26749	8.37252	8.19569	8.40889	8.33492	8.25435	8.50046	8.25421	8.43472	7.97348	8.38938	8.55522	8.40305	8.10457	8.44825	8.31406	8.21797	8.25487	8.25984	8.27994	8.43788	8.31712	8.38753	8.36303	8.45288	8.36423	8.2139	8.34988	8.49997	8.35011	8.33719	8.12046	8.51546	8.56909	8.58105	8.23901	8.24628	8.36653	8.23085	8.41723	8.39839	8.47781	8.44741
NEK9	7520	0	Q8TD19	Serine/threonine-protein kinase Nek9	NEK9	9.56835	9.42897	9.48699	9.51405	9.49894	9.48835	9.35907	9.22169	9.45408	9.5428	9.48026	9.31356	9.31295	9.39781	9.54949	9.39631	9.38862	9.56962	9.37589	9.30424	9.44661	9.41016	9.2801	9.36983	9.40443	9.4053	9.43523	9.49216	9.27468	9.57535	9.5588	9.52356	9.48123	9.35885	9.28246	9.33319	9.36787	9.47386	9.44282	9.48287	9.1872	9.33243	9.42913	9.41559
GPALPP1	6873	0	Q8IXQ4;Q8IXQ4-2;Q8IXQ4-3;Q8IXQ4-4	GPALPP motifs-containing protein 1	GPALPP1	8.93233	8.87413	8.76276	8.79997	8.87448	8.55773	9.23234	9.03075	8.92372	8.7638	9.03343	9.05854	9.00136	8.95268	9.05362	8.88263	9.11392	9.10646	9.06944	8.94071	8.83076	8.91732	8.94638	8.93367	8.93575	8.87782	8.90595	8.9076	8.96889	8.76025	8.97744	8.7437	9.03966	8.95561	8.91285	8.74967	8.72153	9.11127	8.7871	8.86744	9.13482	8.9051	8.99632	8.96301
UNK	9259	0	Q9C0B0	RING finger protein unkempt homolog	UNK	8.83045	8.9225	8.81892	8.79759	8.84596	8.77946	9.03336	8.77295	8.81799	9.04085	8.92895	8.87228	8.89992	8.73668	8.98461	8.84389	8.91503	9.06688	8.95464	8.86611	8.87589	8.92761	8.76333	8.83304	8.95529	8.91498	8.70826	8.78779	8.85504	8.74149	9.01877	8.80184	8.99552	8.86058	8.80869	8.78308	8.74257	8.99143	8.87464	8.72841	8.95935	8.94892	8.92038	9.18351
SMG5	10975	0	Q9UPR3	Protein SMG5	SMG5	7.60776	7.84696	7.96796	7.96379	8.04292	8.29677	7.66525	7.8271	7.68409	7.76813	7.57135	7.78724	7.84934	7.86433	7.74266	7.74752	7.70659	7.68412	7.6855	7.74729	7.69017	7.89577	7.61257	7.66706	7.60529	7.59861	7.70714	7.85448	7.82197	7.72794	7.68231	7.78788	7.71415	7.72749	7.74981	7.68702	7.61247	7.65141	7.3331	7.74354	7.99957	7.74728	7.67456	7.71791
HNRNPUL2	5281	0	Q1KMD3	Heterogeneous nuclear ribonucleoprotein U-like protein 2	HNRNPUL2	10.0437	9.95216	9.96833	9.93497	9.9767	9.98883	10.1918	10.1393	10.1849	10.0094	10.0861	10.0235	10.1559	9.99711	10.2117	9.99469	10.1314	10.1079	10.077	10.0196	10.1039	10.0987	9.93373	10.0609	10.0775	10.077	10.1312	9.994	10.0974	10.0754	10.1967	10.1647	10.056	9.99209	10.0285	10.2245	10.0893	10.1667	9.97296	10.1345	10.2336	10.0987	10.1091	10.0627
PSMG4	5573	0	Q5JS54;Q5JS54-2;Q5JS54-3	Proteasome assembly chaperone 4	PSMG4	7.73617	7.83857	7.87563	7.85174	7.75888	8.09729	7.75732	7.88699	7.73968	7.679	7.55323	7.78954	7.78437	7.80796	7.70147	8.09937	7.9768	7.52643	7.85931	7.74967	7.69757	7.75222	7.89673	7.93361	7.87207	7.82983	7.83763	8.01009	7.81562	7.59167	7.70936	7.83204	7.90527	7.84771	8.02153	7.68596	7.84009	7.63528	7.75188	7.90353	7.91939	7.47222	7.59427	7.78918
CTCF	3311	0	P49711;P49711-2	Transcriptional repressor CTCF	CTCF	9.54242	9.60171	9.45576	9.5163	9.47162	9.07851	9.77209	9.64037	9.55789	9.56687	9.72645	9.60921	9.64056	9.52615	9.73104	9.51632	9.47059	9.6263	9.65174	9.59243	9.55968	9.48804	9.35178	9.44003	9.44207	9.60023	9.63278	9.6209	9.6373	9.52502	9.70729	9.5259	9.6859	9.58245	9.55672	9.62373	9.63449	9.75207	9.71153	9.5289	9.69393	9.62071	9.76219	9.56085
VPS25	8871	0	Q9BRG1	Vacuolar protein-sorting-associated protein 25	VPS25	8.68591	8.79752	8.94245	8.71667	8.76235	8.58488	8.88999	8.70171	8.6384	8.86326	8.80205	8.68235	8.80202	8.77954	8.59745	8.8781	8.73537	8.62162	8.72864	8.70786	8.80297	8.91835	8.84475	8.82015	8.64299	8.62727	8.6782	8.63892	8.7892	8.7891	8.62046	8.72679	8.7491	8.8388	8.79199	8.72804	8.82753	8.83018	8.76081	8.56771	8.80545	8.57139	8.8333	8.85846
FTO	9260	0	Q9C0B1;Q9C0B1-4;Q9C0B1-3	Alpha-ketoglutarate-dependent dioxygenase FTO	FTO	8.82516	8.83362	8.79349	8.80964	8.85136	8.93647	8.84985	8.91447	8.90407	8.81747	8.75699	8.6018	8.63274	8.71166	8.74185	8.78726	8.69987	8.98545	8.83587	8.8244	8.93207	8.76163	8.76499	8.85212	8.96348	8.85737	8.76195	8.93019	8.73334	8.8355	8.96856	8.7371	8.80515	8.75468	8.79767	8.8165	8.71733	8.75548	8.44335	8.71926	8.63428	8.87705	8.88604	8.82298
ATP5A1	2594	0	P25705;P25705-3	ATP synthase subunit alpha, mitochondrial	ATP5A1	10.6534	10.6206	10.592	10.5977	10.6071	10.6379	10.8436	10.5405	10.6062	10.7162	10.7687	10.6406	10.6756	10.7033	10.7301	10.5662	10.7177	10.5932	10.7855	10.5913	10.6569	10.659	10.6726	10.7259	10.6613	10.6714	10.6747	10.6448	10.6517	10.7269	10.6134	10.7813	10.6975	10.6768	10.679	10.7691	10.7846	10.6651	10.7255	10.7349	10.6083	10.7507	10.7326	10.6729
RLF	4491	0	Q13129	Zinc finger protein Rlf	RLF	8.05126	8.09816	7.90029	7.9069	7.76419	8.18382	7.88615	8.13963	8.19829	8.19588	8.26776	7.89588	8.3023	7.92009	8.19491	8.09617	7.85052	7.93147	8.0629	8.2646	8.08662	8.14842	8.09743	7.93537	8.15637	8.08148	7.87856	8.18094	8.22741	7.78247	8.07938	7.89189	8.13999	8.29093	7.83161	8.01309	7.94141	8.17125	8.0442	7.88717	8.39646	7.98061	8.30363	8.12514
KDM5A	2708	0	P29375;P29375-2	Lysine-specific demethylase 5A	KDM5A	8.524	8.49911	8.37044	8.34537	8.43581	8.61493	8.45465	8.51857	8.35438	8.47305	8.45071	8.41014	8.53767	8.40206	8.66647	8.3227	8.48868	8.72147	8.45781	8.47114	8.45683	8.51068	8.48671	8.44039	8.45401	8.58616	8.51013	8.5369	8.4195	8.5287	8.59132	8.43386	8.41876	8.50547	8.54929	8.59039	8.49812	8.56256	8.41177	8.57251	8.66307	8.51187	8.68054	8.51181
RNF213	5835	0	Q63HN8;Q63HN8-4;Q63HN8-5;Q63HN8-6	E3 ubiquitin-protein ligase RNF213	RNF213	9.40108	9.4283	9.45516	9.55404	9.56686	9.57839	9.29255	9.51859	9.63872	9.82977	9.49236	9.57834	9.39797	9.83222	9.67742	9.6029	9.47358	9.43887	9.6163	9.5818	9.55877	9.55037	9.48696	9.4495	9.58114	9.49887	9.6531	9.77717	9.42021	9.70441	9.73799	9.39823	9.50909	9.53998	9.50251	9.43788	9.45646	9.43202	9.39471	9.5517	9.39343	9.37984	9.6018	9.57809
HCCS	3559	0	P53701	Cytochrome c-type heme lyase	HCCS	7.70187	7.97795	7.93358	7.74909	7.93512	7.49139	7.95352	7.9092	8.18572	7.22826	8.13259	8.40839	7.75933	8.25355	7.99242	8.21241	8.31987	7.97019	8.00868	7.965	8.37875	7.99499	7.93215	7.94988	7.80582	7.90562	8.49603	7.78325	7.96043	7.67889	7.79218	8.05775	7.92341	7.88654	8.20262	8.04917	7.99457	8.14929	7.85873	8.08081	7.80296	7.93149	7.9962	8.28208
EIF3F	325	0	O00303	Eukaryotic translation initiation factor 3 subunit F	EIF3F	9.17757	9.35567	9.38038	9.38108	9.44441	9.57917	9.30976	9.35314	9.20058	9.3206	9.17676	9.35503	9.25035	9.31832	9.31554	9.44327	9.3906	9.09198	9.26443	9.33158	9.1997	9.30812	9.37241	9.34718	9.46057	9.22755	9.27034	9.36996	9.23031	9.26263	9.35839	9.20173	9.23469	9.28413	9.36694	9.32567	9.30503	9.31602	9.34691	9.20586	9.1943	9.21945	9.28416	9.21575
RABEP1	5024	0	Q15276;Q15276-2	Rab GTPase-binding effector protein 1	RABEP1	9.13587	9.00773	9.04232	8.97441	9.03499	9.00474	9.09652	9.10242	9.09173	8.99858	9.08253	9.04987	9.07181	9.05373	9.03219	8.98659	9.16681	9.31693	8.91535	8.93983	9.01833	9.26363	9.12559	9.01777	9.0587	8.92487	9.11653	9.0075	9.08586	9.10081	9.22349	9.06329	8.89681	9.03699	8.89015	8.89408	8.96442	9.30111	9.02218	9.03474	8.93257	9.08878	9.09698	9.07536
EIF3C;EIF3CL	8730	0	Q99613;Q99613-2;B5ME19	Eukaryotic translation initiation factor 3 subunit C;Eukaryotic translation initiation factor 3 subunit C-like protein	EIF3C;EIF3CL	9.88931	9.87537	9.88224	9.85226	9.88355	9.79104	9.66852	9.90007	9.71887	9.73661	9.70869	9.87736	9.86055	9.83632	9.86524	9.93818	9.77883	9.73869	9.81641	9.85947	9.75494	9.84939	9.84946	9.81507	9.83569	9.73413	9.75371	9.87088	9.82532	9.81924	9.92108	9.79897	9.82114	9.90839	9.91224	9.89689	9.91549	9.77565	9.89069	9.76557	9.74761	9.79055	9.84768	9.9041
LIMD2	8945	0	Q9BT23	LIM domain-containing protein 2	LIMD2	8.87154	8.95687	9.1099	8.99647	9.16434	8.773	9.41337	9.0121	9.26406	9.04639	9.185	9.22866	9.12196	8.98027	9.30913	9.14754	9.19287	9.22662	9.2729	9.32205	8.94967	8.91316	8.97393	8.76597	8.77023	9.12672	8.97437	8.8853	8.93712	9.52299	9.19161	8.93816	8.95134	9.07346	9.13333	8.80186	9.09989	9.43698	9.05138	8.84745	9.02358	9.12357	8.90776	8.61676
RAVER2	9803	0	Q9HCJ3-2;Q9HCJ3	Ribonucleoprotein PTB-binding 2	RAVER2	8.30288	8.28959	8.36201	8.24638	8.31383	8.35934	8.97656	8.40127	8.61648	8.87813	8.60856	8.39432	8.27894	8.28658	8.50966	8.58999	8.46283	8.67702	8.39552	8.71022	8.59438	8.61618	8.39665	8.29344	8.36785	8.72108	8.20833	8.2865	8.37587	7.6742	8.44355	8.31014	8.78249	8.04345	8.20559	8.33262	8.40252	8.60981	8.63862	8.36938	8.2934	8.6556	7.83521	8.09232
ELMSAN1	6102	0	Q6PJG2	ELM2 and SANT domain-containing protein 1	ELMSAN1	8.79372	8.85722	8.7699	8.83622	8.86889	8.87552	9.02083	8.79306	8.93976	8.99382	8.83707	8.9715	8.81747	8.7541	9.09258	8.83915	8.80367	8.94042	8.85897	9.05542	8.78399	8.83959	8.88125	8.73255	8.75416	8.76181	8.92313	8.89165	8.74277	8.93221	8.93757	8.77603	8.77858	8.6736	8.72892	8.60999	9.12086	8.78087	9.01433	8.90419	8.84863	8.79993	8.9583	8.81447
ARF1;ARF3	4024	0	P84077;P61204;P61204-2	ADP-ribosylation factor 1;ADP-ribosylation factor 3	ARF1;ARF3	8.63933	9.02512	9.02403	9.1086	9.1502	9.06657	8.36616	9.03874	9.25056	8.73825	8.87985	9.05747	8.45444	8.98368	8.57962	9.13461	8.5131	8.73215	8.95295	9.03873	9.19294	9.02406	8.91171	8.77299	9.04178	8.67833	9.08422	8.81623	9.03719	9.17336	8.60586	8.9537	8.8735	8.81037	8.98329	9.03329	8.72022	8.85775	8.62017	8.91596	9.00869	8.55052	8.50275	8.97137
PSMD12	308	0	O00232;O00232-2	26S proteasome non-ATPase regulatory subunit 12	PSMD12	9.34417	9.53608	9.53764	9.54146	9.51058	9.51727	9.34862	9.31866	9.29656	9.50797	9.22435	9.32855	9.31712	9.37904	9.30242	9.41716	9.24588	9.02984	9.301	9.28642	9.30697	9.20568	9.40898	9.24254	9.31561	9.30308	9.25876	9.29556	9.27941	9.38727	9.32735	9.31201	9.39891	9.38221	9.24393	9.43041	9.41072	9.23295	9.32	9.26028	9.18116	9.39248	9.39859	9.30846
COPS2	3774	0	P61201	COP9 signalosome complex subunit 2	COPS2	9.22216	9.20353	9.397	9.33951	9.25414	9.36207	9.19385	9.27975	9.33448	9.32101	9.17079	9.26167	9.25247	9.31417	9.12038	9.33234	9.2737	8.99849	9.17152	9.21177	9.40523	9.19944	9.17998	9.2841	9.25773	9.1465	9.2741	9.21786	9.28051	9.23174	9.24316	9.25863	9.28111	9.17659	9.17143	9.25151	9.20872	9.2424	9.20865	9.18425	9.20445	9.24771	9.20869	9.20874
SSSCA1	849	0	O60232	Sjoegren syndrome/scleroderma autoantigen 1	SSSCA1	8.49579	8.2028	8.16348	8.05433	8.30648	8.21774	7.88182	8.61244	8.46457	8.23905	8.1632	8.14396	8.55758	8.3566	8.13498	8.5808	7.46092	8.00402	8.14272	8.14061	8.3926	8.03408	8.32973	8.48653	8.51012	8.13922	8.23013	8.20058	8.38527	8.37281	8.48434	8.50918	8.28895	8.64366	8.65761	8.72245	8.32482	7.70197	8.58324	8.47945	8.74698	8.34451	8.51835	8.25251
ATP5E;ATP5EP2	3674	0	P56381;Q5VTU8	ATP synthase subunit epsilon, mitochondrial;ATP synthase subunit epsilon-like protein, mitochondrial	ATP5E;ATP5EP2	9.62198	9.29668	8.7535	8.58122	9.21868	8.18254	9.46085	9.22017	9.04775	9.42348	9.64917	9.41792	9.70713	9.55628	9.43142	9.22469	9.24744	9.29791	9.248	9.0507	9.77487	9.2175	9.51741	9.5595	9.32159	9.12864	9.53987	8.77086	9.38399	9.52364	9.31362	9.45548	9.14665	9.47584	9.41249	9.62221	9.32539	9.08966	9.46807	9.49371	9.38169	9.57668	9.44243	9.58779
NCAPG	8813	0	Q9BPX3	Condensin complex subunit 3	NCAPG	8.71009	8.83546	8.67288	8.72162	8.57483	8.93484	7.95724	8.81061	8.06415	8.53885	8.12486	8.5724	8.46924	8.40633	8.52141	8.93744	8.5512	8.71873	8.35005	8.65884	9.10044	8.82526	8.72695	8.73965	8.90718	8.71527	8.5936	8.79756	8.78059	8.59059	8.94062	8.12569	8.56067	8.87356	8.66202	8.66297	8.63958	8.4129	8.53857	8.29603	8.2489	8.35015	8.73495	8.64756
EIF1	3068	0	P41567	Eukaryotic translation initiation factor 1	EIF1	9.29001	9.27888	9.34497	9.35295	9.3797	9.54733	9.08381	9.42716	9.30928	9.08699	9.30634	9.3711	9.42759	9.40752	9.31486	9.32725	9.35227	9.42551	9.38178	9.22409	9.11195	9.40964	9.30422	9.49861	9.49049	9.26833	9.29779	9.286	9.41033	9.35513	9.44611	9.30027	9.32026	9.30516	9.36914	9.33721	9.27478	9.27343	9.46609	9.33835	9.40117	9.36362	9.23775	9.32175
DSN1	9491	0	Q9H410;Q9H410-4;Q9H410-2;Q9H410-3	Kinetochore-associated protein DSN1 homolog	DSN1	8.80167	8.88591	8.81399	8.72293	8.68775	8.76311	8.75642	8.82572	8.62447	8.68947	8.53081	8.71547	8.77323	8.68894	8.99718	8.70243	8.62503	8.98021	8.6861	8.62816	8.84159	8.71878	8.63203	8.58701	8.75503	8.87254	8.753	8.83082	8.74721	8.83937	8.97465	8.6982	8.75496	8.8061	8.73805	8.72774	8.73963	8.77699	8.74822	8.79385	8.85837	8.67782	8.95903	8.73957
NAGK	10714	0	Q9UJ70;Q9UJ70-2	N-acetyl-D-glucosamine kinase	NAGK	9.08184	9.17323	9.38486	9.40496	9.40018	9.40285	8.99731	9.22794	9.12264	9.34841	9.08681	9.4661	8.92794	9.33312	9.21751	9.03168	9.18973	9.23774	9.10996	9.22413	9.27429	9.25893	9.34283	9.32174	9.1183	9.03717	9.15764	9.04222	9.18222	9.50174	9.40191	9.25358	9.02	9.17147	8.99846	9.09812	9.26555	9.02446	9.06773	9.07418	9.12398	9.15352	8.90025	9.23981
YY1	2591	0	P25490	Transcriptional repressor protein YY1	YY1	9.55142	9.34783	9.44384	9.35376	9.33125	9.18796	9.74823	9.49182	9.36171	9.35372	9.59197	9.47746	9.67667	9.39274	9.77175	9.31829	9.52479	9.6812	9.53384	9.51475	9.41135	9.5448	9.3794	9.32674	9.40927	9.5333	9.41558	9.48537	9.57003	9.4754	9.6703	9.54326	9.47066	9.61347	9.36681	9.52883	9.60009	9.58027	9.55257	9.41466	9.60076	9.61467	9.55259	9.55935
MITD1	7664	0	Q8WV92	MIT domain-containing protein 1	MITD1	7.67441	7.94631	7.82278	8.14466	7.8164	7.81029	7.72553	7.87866	7.48936	7.74818	7.62721	7.80142	7.62987	7.81199	7.62091	7.9072	7.69433	7.49668	7.88869	7.74445	7.89391	7.73981	7.86977	7.60922	7.86835	7.61902	7.65713	7.72473	7.812	7.78564	7.78532	7.82663	7.60276	7.78123	7.79436	7.61979	7.64542	7.69112	7.69624	7.56426	7.7054	7.67686	8.04444	7.76662
ARF5	4025	0	P84085	ADP-ribosylation factor 5	ARF5	8.3197	8.88982	8.9796	8.97281	8.95641	8.68565	8.54029	8.57878	8.61138	8.39916	8.20664	8.73913	8.45185	8.83579	8.36497	8.76827	8.41066	8.41786	8.52721	8.63591	8.40634	8.66127	8.72471	8.37435	8.40552	8.55552	8.57153	8.4431	8.73909	8.78279	8.37584	8.52348	8.49261	8.51762	8.68415	8.43001	8.33591	8.49904	8.56678	8.61106	8.73477	8.29303	8.638	8.4316
FOXP4	6783	0	Q8IVH2;Q8IVH2-3;Q8IVH2-2	Forkhead box protein P4	FOXP4	7.5408		7.47531			7.39647		7.74288	7.79653	7.33853	7.67072		7.55293	7.46862	7.70645	7.38952		7.34643	7.33695	7.03322	7.18718			7.32641	7.46053	7.61716	7.25661	7.86982		7.3838	7.2471	7.72734	7.2216	8.01257	7.44591	7.77112			7.56245	7.0926	7.85928		7.46473
METTL2B;METTL2A	6025	0	Q6P1Q9;Q96IZ6;Q6P1Q9-2;Q96IZ6-2	Methyltransferase-like protein 2B;Methyltransferase-like protein 2A	METTL2B;METTL2A	8.06111	7.95008	7.97868	7.74169	7.86396	7.68271	7.61908	7.71563	7.61961	7.33705		7.85697	7.988	7.41921	7.70914	7.84905	7.65559	7.73634	7.47447	7.834	8.11049	7.65776	7.76331	7.82568	7.87542	7.47734	7.92482	8.04818	7.7111	7.61162	7.546	7.8576	7.89448	7.9706	7.94345		7.76191	7.4176	8.02308	7.57247	7.83768		8.07355	7.58744
CLASP1	6444	0	Q7Z460-4	CLIP-associating protein 1	CLASP1	8.80219	8.96126	8.86264	8.92817	8.93358	9.07137	8.7737	9.11121	9.02221	8.9447	8.8152	8.9081	8.80777	8.99139	8.78226	9.0708	8.80366	8.88703	8.90623	8.93216	8.98235	8.85828	8.99393	8.88744	9.03317	8.86011	8.91353	8.94014	8.8297	8.72369	8.8058	8.76592	8.80889	8.75713	8.77635	8.75766	8.72149	8.83935	8.89472	8.70891	8.93405	8.76852	8.98061	8.73509
DARS	2182	0	P14868;P14868-2	Aspartate--tRNA ligase, cytoplasmic	DARS	9.86006	9.97979	9.88859	9.88618	9.89032	9.9034	9.88809	9.89712	9.864	9.92182	9.83869	9.87778	9.94278	9.76834	9.78827	9.89962	9.8618	9.64189	9.79982	9.80959	9.85853	9.91491	9.92749	9.81189	9.87036	9.77837	9.82008	9.84563	9.76301	9.7443	9.86629	9.7315	9.84571	9.87233	9.92793	9.89913	9.85889	9.80194	9.83584	9.87982	9.79129	9.8018	9.97132	9.84437
HDGFRP2	6462	0	Q7Z4V5;Q7Z4V5-2;Q7Z4V5-3;Q7Z4V5-4	Hepatoma-derived growth factor-related protein 2	HDGFRP2	9.50014	9.3041	9.43106	9.3572	9.36613	9.08447	9.44818	9.43841	9.469	9.44356	9.53569	9.39278	9.39804	9.46398	9.38822	9.35886	9.41086	9.64807	9.41133	9.33943	9.35316	9.1413	9.4252	9.34475	9.37245	9.36243	9.42735	9.30328	9.52306	9.25065	9.31004	9.31309	9.39604	9.46604	9.30183	9.48701	9.35075	9.45607	9.36551	9.37318	9.54236	9.40681	9.44356	9.37083
BLOC1S5	7534	0	Q8TDH9;Q8TDH9-2;Q8TDH9-3	Biogenesis of lysosome-related organelles complex 1 subunit 5	BLOC1S5	9.04955	8.74617	8.8274	8.90389	8.76947	8.23959	8.85524	8.86942	8.81909	8.88866	8.89158	8.77231	8.93782	8.87212	8.86533	8.65195	8.67444	9.00565	8.67724	8.67323	8.82684	8.77446	8.90683	8.81317	8.79803	8.86839	8.79009	8.61517	8.74112	8.95695	8.90547	8.89214	8.95355	8.93741	8.93219	8.85836	8.74452	8.81406	8.92891	8.86293	8.872	8.78823	8.86247	9.03167
NDC1	8977	0	Q9BTX1;Q9BTX1-5;Q9BTX1-2;Q9BTX1-6;Q9BTX1-4;Q9BTX1-3	Nucleoporin NDC1	NDC1	8.56445	8.42551	8.43429	8.38292	8.57173	8.58048	8.56423	8.51787	8.36782	8.44805	8.45541	8.62845	8.60207	8.5553	8.59731	8.65626	8.67708	8.6224	8.56298	8.58316	8.63323	8.53532	8.65508	8.49768	8.6427	8.52935	8.59255	8.58785	8.62436	8.47107	8.49018	8.59699	8.51838	8.67062	8.77161	8.81482	8.61759	8.5691	8.60916	8.55204	8.7544	8.52792	8.65572	8.65227
UBQLN1	10908	0	Q9UMX0;Q9UMX0-2;Q9H347	Ubiquilin-1	UBQLN1	8.31937	8.51686	8.62836	8.76793	8.32203	8.61759	8.2702	8.59338	8.82743	8.44747	8.49015	8.5462	8.34202	8.30852	8.57262	8.77046	8.83729	8.28926	8.48855	8.45329	8.86731	8.60664	8.5367	8.43852	8.77168	8.44247	8.77111	8.48732	8.68922	8.5416	8.73759	8.71075	8.75679	8.53887	8.75919	8.75752	8.52149	8.5005	8.54757	8.49522	8.56664	8.47254	8.54143	8.52722
SARS	3301	0	P49591	Serine--tRNA ligase, cytoplasmic	SARS	9.28593	9.39128	9.61954	9.51693	9.48179	9.58531	9.28602	9.52094	9.33875	9.34134	9.30474	9.5333	9.43587	9.40876	9.40584	9.47218	9.51214	9.27351	9.22575	9.38373	9.0484	9.53646	9.39144	9.49166	9.31833	9.26963	9.34435	9.41945	9.46623	9.51535	9.58027	9.30616	9.28059	9.40304	9.50944	9.27518	9.4611	9.37952	9.30091	9.41214	9.37125	9.3677	9.56809	9.29258
RASA3	4834	0	Q14644;Q14644-2;REV__Q16534-2	Ras GTPase-activating protein 3	RASA3	8.43934	8.37434	8.44355	8.39785	8.53914	8.54224	7.95168	8.84773	8.37213	8.41831	8.44613	7.93104	8.50338	8.15434	8.21442	8.11085	8.24479	8.18106	8.05437	7.60842	7.94572	8.50606	7.93553	8.40667	8.34581	7.85168	8.12237	7.86285	8.984	8.74568	8.63014	8.16854	7.88085	8.72348	8.39483	8.32267	7.7652	7.9801	8.67867	8.80197	8.57029	8.46349	8.67979	7.77659
BAG2	1474	0	O95816;O95816-2	BAG family molecular chaperone regulator 2	BAG2	8.79745	8.85679	8.89946	8.79339	8.82888	9.05457	7.06371	9.06939	7.16668	7.46768	7.62403	7.84834	8.29384	8.74791	6.87299	7.82696	8.62607	8.70386	7.44789	7.09839	8.67614	8.50574	8.09048	8.72968	9.00135	8.02229	8.27174	9.14476	8.26242	8.53286	7.591	8.76726	9.01196	8.68959	8.31256	8.66764	8.06576	8.12293	8.75778	8.87448	8.36113	8.84852	8.48167	8.97045
DGKA	2553	0	P23743;P23743-3;P23743-2	Diacylglycerol kinase alpha	DGKA	8.89587	8.81888	8.83983	8.77227	8.80684	8.79593	8.94385	8.75534	9.51908	8.90845	9.16893	8.61538	8.71642	9.15936	9.02302	8.48328	8.85028	9.25383	9.17041	8.55209	8.71337	8.47679	8.90204	8.91616	8.94094	8.71092	9.12857	8.80782	8.65877	9.15321	9.1311	8.84419	8.73123	8.62608	8.88863	8.62991	8.6629	8.74799	8.58134	8.96056	8.5283	8.29036	8.79265	8.47804
GINS4	8897	0	Q9BRT9;Q9BRT9-2	DNA replication complex GINS protein SLD5;DNA replication complex GINS protein SLD5, N-terminally processed	GINS4	7.74025	7.97596	7.96076	7.92998	7.73402	8.03318	7.53875	7.87258	7.83591	7.8547	7.72204	7.83704	7.96772	7.71117	7.91437	8.29509	8.06477	7.63357	7.76695	8.09266	8.61814	8.28999	8.11596	8.0776	8.3445	8.2055	8.04504	8.38323	8.10391	7.58257	8.38538	7.62338	8.03061	8.22884	7.97226	7.88377	7.66393	7.76998	7.80601	7.81287	7.71721	7.63836	8.23696	8.01899
ADD3	10583	0	Q9UEY8-2	Gamma-adducin	ADD3	9.08489	9.19835	9.249	9.15448	9.18324	9.12355	9.02565	9.03635	9.41252	9.34434	9.26055	9.16431	8.88379	9.40414	9.51784	8.80692	9.08903	9.33355	9.14971	9.09817	8.97633	9.0646	9.12045	9.15476	9.29453	9.27927	9.19705	9.24182	8.86794	9.48928	9.62277	9.61038	9.15853	9.08397	9.07296	9.0088	9.34392	8.96714	9.19514	9.09945	9.24695	9.39402	9.30756	9.49523
NCAPD2	4943	0	Q15021	Condensin complex subunit 1	NCAPD2	8.79922	8.93235	8.89394	8.84852	9.01957	9.22059	8.23033	8.96592	8.21088	8.64077	8.36485	8.711	8.56352	8.64829	8.72369	9.16029	8.89578	8.72066	8.62425	8.88389	9.31958	8.90354	8.90331	8.855	9.03113	8.97669	8.8301	9.00737	8.88604	8.76871	9.07084	8.33221	8.73621	8.9565	8.84837	8.82538	8.68139	8.67554	8.6712	8.54593	8.31538	8.52892	9.04943	8.71978
RNF25	8071	0	Q96BH1	E3 ubiquitin-protein ligase RNF25	RNF25	7.9169	7.96169	7.8129	7.8921	7.95128	8.21325	7.49335	7.88866	7.94908	8.02359	7.71818	7.69776	8.04601	7.71343	7.54591	7.62374		8.12863	7.69474	7.7188	7.70542	7.80056	7.72916	7.7945	7.76734	7.52944	7.78612	7.65357	7.97352	7.94586	7.97122	7.98399	7.69128	7.89461	7.86593	8.00449	7.84337	7.58113	8.11223	7.88781	8.00675	7.74172	8.04179	7.95002
CKS2	2868	0	P33552	Cyclin-dependent kinases regulatory subunit 2	CKS2								7.65331	7.51415	6.84772	7.72578	7.3965	7.52333	7.57673	7.64342	8.05048	7.9756		7.67805	7.68659	8.49058	7.73164	7.68776	7.50957	8.22929	7.67017	7.99457	7.59761	7.50829	7.24448	7.94848		8.03763	7.75047	7.68448			7.71794	7.63206	6.95928
HAT1	503	0	O14929;O14929-2	Histone acetyltransferase type B catalytic subunit	HAT1	8.97926	9.14817	9.03989	9.06769	9.00011	9.34842	8.85768	9.21118	9.07922	9.12891	8.68723	9.06536	9.04077	9.01077	9.16777	9.33374	9.13172	8.47992	9.25918	9.24271	9.34816	9.13767	9.19714	9.26832	9.40854	9.28386	9.30812	9.15609	9.02384	8.94328	9.18973	9.00301	9.201	9.12193	9.19117	9.03743	8.97312	8.99519	9.02384	9.03716	8.99605	8.87437	9.0968	8.99821
MVK	4192	0	Q03426	Mevalonate kinase	MVK	8.20121	8.20754	8.23068	8.06337	8.14886	8.4169	8.10155	7.816	7.97202	7.8093	7.78634	7.90877	8.27489	7.87115	7.78429	7.87456	8.42789	7.98104	7.83718	7.7086	7.7592	8.35149	7.8311	7.9811	7.80471	7.9815	7.8086	7.82224	8.00004	7.97921	7.83875	8.04668	7.64437	8.41415	7.89936	8.19443	8.05871	7.90732	7.7961	8.19359	7.80886	8.13012	7.69575
ETFB	2990	0	P38117;P38117-2	Electron transfer flavoprotein subunit beta	ETFB	10.1929	10.0311	9.97644	9.93139	10.0522	10.0159	10.2353	9.88097	9.97798	10.2555	10.2715	9.75078	9.94745	10.0484	10.1001	9.70225	10.0508	10.023	10.0539	9.90333	9.82881	9.9819	9.96181	10.0293	9.91872	10.0716	9.95091	10.1322	10.0392	10.085	9.94695	10.0914	9.98067	9.9692	9.90822	10.1015	9.91641	10.0015	10.103	10.0594	9.9517	10.2007	10.058	10.0729
HEBP1	10011	0	Q9NRV9	Heme-binding protein 1	HEBP1	9.08386	9.01975	9.12787	9.07927	9.06738	8.89164	9.09231	8.7525	9.28839	9.15912	9.19307	9.00814	8.69756	9.08492	8.70562	9.01359	9.18078	9.2198	9.06832	8.96931	8.98749	9.12905	9.03948	9.06584	9.26097	9.04184	9.22819	9.09066	8.72224	8.98975	9.1587	9.21824	9.39358	8.81757	8.88256	8.90356	9.40154	8.95943	8.82411	9.28362	8.88835	9.02562	8.49232	9.33874
GSDMD	3706	0	P57764	Gasdermin-D	GSDMD	9.18432	8.8578	9.01604	8.90727	9.01353	9.00776	8.72385	8.80154	8.80195	9.21115	8.87314	8.84917	8.86055	8.85531	9.15478	9.00266	9.08258	9.35656	9.03074	9.21116	8.88737	8.97956	9.22107	9.12105	9.15152	9.16534	9.12495	9.22822	8.99842	9.05956	9.03524	8.97812	8.77544	8.72268	8.88405	8.71946	9.14809	8.95119	8.93956	9.03257	8.76253	8.97846	8.96993	8.69876
RAD18	10038	0	Q9NS91	E3 ubiquitin-protein ligase RAD18	RAD18	7.83682	7.89616		7.69873	7.98798	8.06833		8.22295	7.56502	7.25751	7.46518	7.70264		7.68142	8.20504	8.33219	7.86096	7.95868	7.82368	8.22985	8.25628	7.82352	8.1124	8.01641	8.10331	8.25887	7.83697	8.0584	7.96126	7.24298	8.54008	7.78768	7.91618	7.9079	7.67596	7.82252	7.7973	7.90755	7.87089	7.49758		7.67012	7.95501
FARSA	11048	0	Q9Y285;Q9Y285-2	Phenylalanine--tRNA ligase alpha subunit	FARSA	9.38994	9.5129	9.51288	9.49362	9.60449	9.57706	9.28098	9.38083	9.51712	9.398	9.33069	9.31415	9.42367	9.27007	9.20254	9.37438	9.33511	9.20673	9.39036	9.26787	9.46108	9.23164	9.33966	9.17362	9.09418	9.21822	9.28726	9.37884	9.18562	9.28598	9.22436	9.22395	9.51597	9.23677	9.40163	9.38171	9.33881	9.16676	9.39339	9.43096	9.33717	9.33383	9.35532	9.25561
GFM1	8602	0	Q96RP9;Q96RP9-2	Elongation factor G, mitochondrial	GFM1	9.07301	9.04519	8.9605	8.95585	8.97112	9.07061	9.19694	8.7972	9.03948	8.68435	9.00806	9.11089	9.03342	9.05137	9.07419	9.22872	9.23685	8.89554	9.16253	9.18858	9.18893	9.04716	9.10445	9.14377	9.09427	9.1767	9.18659	9.18242	8.95499	8.91783	8.97873	9.20075	9.06252	9.12694	9.26943	9.04574	9.12586	9.04737	9.07581	9.06208	9.02792	9.07731	9.01025	8.97341
IDI1	4703	0	Q13907;Q13907-2	Isopentenyl-diphosphate Delta-isomerase 1	IDI1	8.48001	8.8683	8.89026	8.70736	8.81509	9.05275	8.50807	9.05875	8.69678	8.96795	8.5412	8.81357	8.65555	8.70753	8.84351	8.94575	8.77262	8.71284	8.81377	8.58644	8.81562	8.82655	8.74867	8.88832	8.80839	8.63782	8.78678	8.75411	8.98795	8.37815	8.77441	8.37679	8.35576	8.72632	8.78731	8.474	8.41755	8.48111	8.81101	8.77965	8.57183	8.30172	9.07139	8.4074
MRPL3	1902	0	P09001	39S ribosomal protein L3, mitochondrial	MRPL3	8.54879	8.72978	8.60334	8.62722	8.66819	8.45874	8.64027	8.34207	8.52711	8.46538	8.25948	8.66674	8.65963	8.54578	8.54713	8.86292	8.70265	8.30465	8.66243	8.46729	8.76641	8.60273	8.43044	8.60655	8.66453	8.82311	8.73256	8.69782	8.52424	8.59756	8.49299	8.57031	8.53307	8.72235	8.82703	8.83354	8.55209	8.58743	8.62088	8.60597	8.60042	8.54169	8.7704	8.66607
EEF2K	337	0	O00418	Eukaryotic elongation factor 2 kinase	EEF2K	8.51297	8.26629	8.40572	8.60734	7.98913	8.20361	8.15973	8.43843	9.08584	8.44018	8.63486	9.02324	8.82968	8.80878	8.41388	8.64049	8.70045	8.20321	8.34892	8.79294	8.90339	8.70716	8.60944	9.12623	8.78839	8.8582	8.69206	8.42264	9.02757	8.56247	8.77428	8.67861	8.57825	8.64723	8.94453	8.47257	8.57687	8.42692	8.85661	8.76867	8.93373	8.74833	8.81488	8.83017
SPC24	7251	0	Q8NBT2;Q8NBT2-2	Kinetochore protein Spc24	SPC24	7.94858	7.70522	8.46967	8.44085	8.35747	8.50435	7.86933	7.9299	7.57411	7.73447	7.64211	8.2791	7.93761	7.95864	8.3868	8.53989	8.19724	7.89685	7.68958	8.41423	8.75651	8.49289	8.45538	8.52158	8.61643	8.78681	8.3495	8.50178	8.12338	7.52648	8.88521	7.61344	7.73854	8.07759	7.98505	7.76547	8.10121	8.27659	8.31703	7.43215	7.3529	7.70566	8.26354	8.48931
KMT2D	452	0	O14686	Histone-lysine N-methyltransferase 2D	KMT2D	9.00901	9.02481	8.85944	8.86167	8.83943	8.95614	9.11912	9.10888	8.91266	9.12513	9.1113	9.00144	9.02335	8.97018	9.10817	8.85668	9.02941	9.14153	9.00059	9.06743	9.07271	9.04778	9.03814	8.97459	8.97346	9.08533	8.95353	8.98625	9.06551	8.97917	9.0453	8.9457	9.02421	9.123	9.00388	9.02349	8.90992	9.05316	9.10061	9.02291	9.14697	9.08702	9.08009	9.02394
RC3H1	5728	0	Q5TC82;Q5TC82-2	Roquin-1	RC3H1	7.64852	7.94125	7.88279	7.83829	7.8726	8.08197	7.91875	7.82403	7.72631	7.86039	8.06037	7.95756	7.8061	7.78055	7.79358	7.78154	8.08877	7.76042	7.75184	7.94861	7.76747	8.03136	7.95841	7.80602	7.712	7.97441	7.86309	7.71116	7.87944	7.84654	7.81622	7.91736	7.75205	7.64755	7.60981	7.8298	7.95846	7.71642	7.99074	7.78423	7.99589	7.94144	7.64386	7.88141
PSME1	4253	0	Q06323;Q06323-2;Q06323-3	Proteasome activator complex subunit 1	PSME1	10.2512	10.2472	10.3667	10.274	10.2559	10.2238	10.4632	10.0003	10.0894	10.3486	10.1963	10.2358	10.1315	10.3602	10.3551	10.1645	10.3971	10.2697	10.2534	10.197	10.2688	10.232	10.1926	10.2732	10.2095	10.1585	10.165	10.291	10.1697	10.3606	10.3303	10.0175	10.3217	10.2145	10.0725	10.0386	10.2518	10.3353	10.2914	10.1062	10.1749	10.237	10.3996	10.2539
SKA3	6856	0	Q8IX90;Q8IX90-3	Spindle and kinetochore-associated protein 3	SKA3	7.409					7.3506	7.34316	7.62342		7.28618	7.37278	7.35396			7.5723	8.15009	7.36072	7.51382		8.05824	7.97137	7.91487	7.62618	8.0608	8.20318	8.01958	7.52921	7.68185	7.61599	6.75673	8.65479	7.55961	7.42169	8.10879	7.95481	7.52475	6.96698	7.68537		7.63746	7.71218	6.8645	8.4326	7.64196
NUP37	7367	0	Q8NFH4	Nucleoporin Nup37	NUP37	8.40977	8.59562	8.4521	8.3969	8.51511	8.47518	8.32204	8.44493	8.63061	8.40911	8.02308	8.46532	8.38559	8.48882	8.34716	8.59441	8.45022	8.41646	8.4122	8.38057	8.48523	8.53764	8.17791	8.15883	8.58885	8.34306	8.54211	8.45443	8.48657	8.34437	8.24561	8.37913	8.43169	8.40264	8.48124	8.54184	8.37884	8.33997	8.22193	8.45848	8.59594	8.34496	8.37337	8.28458
RMND5A	9638	0	Q9H871;Q9H871-2	Protein RMD5 homolog A	RMND5A	8.2117	8.19937	8.27724	8.34539	8.10349	8.42787	8.43351	8.3608	8.47637	8.24728	8.26118	8.38317	8.30819	8.36221	8.2295	8.3912	8.28304	8.31772	8.33708	8.33347	8.16237	8.42539	8.13979	8.36758	8.20135	8.33835	8.30253	8.20378	8.32887	8.28323	8.41179	8.29617	8.34362	8.37448	8.50906	8.30034	8.22219	8.37634	8.20378	8.37702	8.31205	8.42674	8.36016	8.32981
BUB1B	923	0	O60566;O60566-3;O60566-2	Mitotic checkpoint serine/threonine-protein kinase BUB1 beta	BUB1B						7.80107		7.71808		7.04356		7.94492		7.56583	7.88881	8.32305	7.84256	7.56879		7.85778	8.33678	8.06606	7.69729	7.72361	8.48775	8.30681	7.86318	8.56724	7.73066		8.54134	7.76324	7.85392	7.53728	7.99504	8.00812		7.76776	8.26056	7.67185			7.36242
STT3A	3200	0	P46977;P46977-2	Dolichyl-diphosphooligosaccharide--protein glycosyltransferase subunit STT3A	STT3A	8.72379	8.68606	8.6547	8.72873	8.51223	7.98332	8.33519	8.87814	8.80087	8.17761	8.49191	8.74697	8.71713	8.6823	8.51536	8.66399	8.62681	8.58859	8.30658	8.68509	8.81051	8.54957	8.77899	8.42245	8.75497	8.42629	8.99085	8.49092	8.66826	8.68141	8.24617	8.62471	8.67493	8.78345	8.83686	8.75272	8.63911	8.49063	8.58346	8.6497	8.69824	8.71172	8.66454	8.94787
SASS6	6150	0	Q6UVJ0	Spindle assembly abnormal protein 6 homolog	SASS6	7.41171	7.59109						8.06655	7.90162	7.90672	7.7453	7.31705	7.65664	7.71666	7.8447	8.5498		7.32114	8.3935	8.00232		7.83131	8.06964	7.73611	8.47276	7.92551	7.33019	7.97961	7.74771	7.03876	8.40777	7.56632	7.7809	7.95344	7.8433	7.67506	7.64104	8.11201		7.45619		7.49504	7.86766
HMGN4	359	0	O00479	High mobility group nucleosome-binding domain-containing protein 4	HMGN4	9.11083	9.13224	8.95233	9.29379	8.98219	7.86121	9.29634	8.50739	9.10106	8.61347	8.50925	9.17374	8.63171	9.30212	8.74059	8.8922	8.79443		9.15574	8.66812	8.94596	8.80739	8.8526	9.02271	8.60975	9.01137	8.82273	8.66217	8.45664	9.07775	8.74118	8.94166	8.31696	8.6645	8.94686	8.54572	8.73828	8.84511	8.5026	8.82495	8.92352	8.1201	8.70064	9.06477
TPP1	472	0	O14773	Tripeptidyl-peptidase 1	TPP1	9.63779	9.38611	9.44475	9.41436	9.57623	9.56164	9.77856	9.62518	9.36649	9.60916	9.50464	9.59762	9.52542	9.6075	9.65001	9.37663	9.70755	9.80319	9.80993	9.51167	9.7438	9.54181	9.62519	9.88954	9.47466	9.73648	9.71751	9.53164	9.54592	9.79101	9.62003	9.89563	9.36729	9.58511	9.67437	9.75236	9.70362	9.53785	9.64895	9.65796	9.63086	9.74752	9.79017	9.75499
TMOD3	10296	0	Q9NYL9	Tropomodulin-3	TMOD3	9.49125	9.45887	9.55047	9.46434	9.44721	9.5365	9.42061	9.45962	9.58016	9.58551	9.60311	9.64231	9.45093	9.5863	9.5818	9.43557	9.52791	9.43169	9.5166	9.47148	9.59181	9.39653	9.62876	9.63704	9.39859	9.5013	9.59294	9.4811	9.36619	9.56194	9.64867	9.57674	9.43609	9.48154	9.39198	9.42127	9.61714	9.34529	9.55625	9.49646	9.48062	9.5847	9.53375	9.56445
MMRN1	4513	0	Q13201;Q13201-2	Multimerin-1;Platelet glycoprotein Ia*;155 kDa platelet multimerin	MMRN1	8.38527		8.44946	8.72425	8.39268	8.78214	8.02526	8.99935	8.78686	8.14214	8.96393	8.45805	7.25467	8.11926		7.84547	7.39869	7.47579	8.19014	8.18758	8.10585	7.08952	8.055	7.96442	7.90653	8.0167	8.03345	8.13862	9.06536	8.78103		8.25833	8.75351	7.58652	7.64627	8.24465	8.61962	8.38737	7.32408	9.22802	7.17307	8.20118	7.08027
PSMB9	2661	0	P28065;P28065-2	Proteasome subunit beta type-9	PSMB9	9.36333	9.12646	9.22106	9.25506	9.30032	9.52871	9.35946	9.15494	9.09538	9.61923	9.20534	9.05238	8.93522	9.2138	9.44567	9.22643	9.26484	9.3582	9.34825	9.34177	9.2503	9.06699	9.09276	9.28721	9.29905	9.40389	9.15075	9.45306	9.04615	9.41975	9.41507	9.03035	9.32865	9.00565	8.72275	9.10163	9.25136	9.16412	9.3471	9.14832	8.90112	9.28615	9.29916	9.28098
SCCPDH	7254	0	Q8NBX0	Saccharopine dehydrogenase-like oxidoreductase	SCCPDH	9.49195	9.32243	9.37925	9.49591	9.4301	9.54637	9.85258	9.4211	9.50885	9.42709	9.51396	9.71832	9.51537	9.54642	9.56232	9.56098	9.93393	9.84682	9.7643	9.79826	9.36374	9.85497	9.60889	9.68737	9.65516	9.69176	9.63949	9.54596	9.55606	9.56039	9.62205	9.68189	9.73389	9.49792	9.56392	9.58364	9.68807	9.79528	9.5052	9.46146	9.69996	9.65334	9.49835	9.65897
GBP2	2849	0	P32456	Interferon-induced guanylate-binding protein 2	GBP2	9.00039	9.06541	9.07313	9.03532	9.18014	8.89543	8.41669	9.03857	9.33995	8.89283	9.28604	9.13952	8.97663	9.13478	9.59402	8.60747	8.15391	9.14513	9.11803	8.90513	9.14084	8.97915	8.86945	9.12409	8.73867	8.85366	8.66624	9.37076	8.86332	9.23765	9.35524	8.94888	9.29824	9.10019	8.44258	9.04636	8.98587	8.33428	9.09582	8.74872	8.85361	8.8476	8.53724	9.3007
HERC2	1450	0	O95714	E3 ubiquitin-protein ligase HERC2	HERC2	8.26227	8.01362	7.96872	7.81459	7.94342	7.74154	8.06856	8.10542	7.90836	8.21887	7.93686	8.05228	8.25697	8.27669	7.89564	8.24229	8.09532	7.86168	7.88676	7.93935	8.10795	8.10358	8.27455	8.16799	8.35833	8.06583	8.24304	8.14694	8.2126	7.88998	7.88912	7.98357	7.97063	8.29272	8.14122	7.9697	7.79905	8.10217	7.98274	8.07317	8.03534	7.88815	8.19534	8.12573
EIF2AK4	10478	0	Q9P2K8;Q9P2K8-2;Q9P2K8-3	Eukaryotic translation initiation factor 2-alpha kinase 4	EIF2AK4	8.75695	8.86008	8.7543	8.73167	8.65666	8.79777	8.65349	8.95509	8.78201	9.08972	8.9288	8.88898	8.85357	8.85476	8.88658	8.877	8.78904	8.91971	8.83425	8.71318	8.80634	8.75256	8.84808	8.9161	8.81903	8.65744	8.9626	8.88908	8.80212	8.70539	8.80653	8.81671	8.82765	8.72089	8.83896	8.78467	8.7736	8.8023	8.82006	9.00684	8.69058	8.79123	8.73407	8.88226
TIMM8B	11326	0	Q9Y5J9	Mitochondrial import inner membrane translocase subunit Tim8 B	TIMM8B	8.59709	8.60444	8.55542	8.57241	8.58387	8.561	8.8173	8.76671	8.3709	8.53978	8.69939	8.52045	8.583	8.33297	8.61947	8.7341	8.76312	8.40145	8.75631	8.56053	8.83824	8.80667	8.78952	8.64532	8.53763	8.51371	8.6668	8.54883	8.69884	8.35223	8.39589	8.6937	8.73047	8.48666	8.85487	8.65742	8.55222	8.68178	8.62615	8.64162	8.55101	8.85161	8.69954	8.73149
CLASP2	1010	0	O75122-3;O75122-2	CLIP-associating protein 2	CLASP2	9.11187	9.01611	8.98478	8.94576	8.91658	9.07279	9.23565	9.16777	9.02664	8.75507	9.13131	9.15328	9.12093	9.14998	8.91039	9.23705	9.18327	9.21664	8.9726	9.1097	9.36648	9.29636	9.12469	9.22319	9.17223	9.05897	9.15308	9.05606	9.12329	9.07523	8.98351	9.12574	9.04856	9.03406	9.26409	9.04583	9.15204	9.04773	9.09005	9.12366	9.11617	9.14741	9.32941	9.16015
PSMD14	362	0	O00487	26S proteasome non-ATPase regulatory subunit 14	PSMD14	8.96715	9.00565	8.99316	8.93541	9.03595	9.06367	8.90842	8.97519	9.12135	8.96522	8.91043	9.05656	8.95604	9.01087	8.89546	9.0821	9.04484	8.79779	8.89059	8.84583	9.24398	8.93213	8.88897	8.84163	8.93552	8.88234	8.98183	8.94224	8.93489	8.92356	8.94495	8.99636	8.95328	8.86364	8.96477	9.01332	9.00897	8.84659	8.95311	8.87802	8.93465	8.90967	8.94935	8.94364
CTBP1	4557	0	Q13363	C-terminal-binding protein 1	CTBP1	9.55499	9.74015	9.67237	9.61578	9.73052	9.80025	9.85201	9.76815	9.71065	9.7771	9.61866	9.60092	9.64019	9.67795	9.85146	9.61824	9.69295	9.73007	9.70565	9.74054	9.4222	9.62757	9.52229	9.59412	9.59933	9.74182	9.61139	9.70366	9.65262	9.71952	9.63545	9.6982	9.62319	9.68858	9.60383	9.55122	9.61336	9.76135	9.69426	9.66445	9.68795	9.77515	9.80376	9.70023
DHPS	3279	0	P49366;P49366-2	Deoxyhypusine synthase	DHPS	8.18237	7.82582	7.78546	7.67795	7.94346	8.35668	8.1609	7.9856	7.58482	7.6282	7.809	8.02066	8.22464	8.11568	8.20255	8.54543	8.19274	7.79608	8.12845	8.19631	8.35837	8.12272	8.40952	8.28203	8.58708	8.15068	8.22832	8.21785	8.04112	7.75874	8.16808	8.08274	7.97641	8.33706	8.24643	8.24881	8.14359	8.12531	7.97922	8.07432	8.17605	8.24873	8.34307	8.00826
YKT6	649	0	O15498	Synaptobrevin homolog YKT6	YKT6	9.14097	8.31283	8.30269	8.37974	8.76409	8.28986	8.30238	8.51302	7.95088	8.15991	8.44566	8.72565	8.37724	8.32183	8.0929	8.46497	8.60828	8.1801	8.37753	8.11562	8.59089	8.44392	8.20199	8.23313	8.66133	8.06545	8.6163	8.34117	8.68775	8.25789	8.6656	8.56444	8.34843	8.67827	8.66267	7.94591	8.19975	8.2177	8.52799	8.48002	8.53446	8.12857	8.1721	8.07611
MGMT	2259	0	P16455	Methylated-DNA--protein-cysteine methyltransferase	MGMT	8.92052	8.97632	9.1478	9.21171	9.32945	8.48649	9.36726	9.10802	9.22818	9.17095	9.07135	9.01745	8.6833	8.52621	9.34877	9.11539	9.29591	9.5	9.2743	9.03762	8.86803	9.05143	9.27851	9.01146	9.00285	8.78441	8.85883	9.00383	9.00411	9.04225	9.27067	8.78651	9.11208	8.25371	8.81028	8.76283	9.03558	9.0246	9.33576	9.0921	8.62271	8.95401	8.62102	8.28552
2008-09-01	7816	0	Q92599;Q92599-4;Q92599-2;Q92599-3	Septin-8	2008-09-01	7.88502	7.73425	7.89508	7.77143	7.98652	8.0601	7.10507	8.33709	7.09932	7.80563	7.42269	7.71183	8.24608	7.60649	7.72621	7.97279	7.6715		7.13178	7.42988	7.62214	7.60013	8.31452	7.62072	7.8787	7.28001	7.96491		7.53254	7.93038	8.21701	7.7259	7.99456	8.37746	7.67246	8.3869	7.61136	7.25668	8.13175	7.39115	8.34352	8.25028	7.74854	8.16233
SS18	5083	0	Q15532;Q15532-2	Protein SSXT	SS18	8.74663	8.70988	8.74526	8.4041	8.27355	8.36564	8.73128	8.64974	8.51474	8.73857	8.68875	8.65461	9.02823	8.74621	8.50296	8.52058	9.00746	8.99902	8.7313	8.59677	8.75901	8.69088	8.5899	8.62306	8.59266	8.79915	8.78192	8.72993	8.75136	8.73284	8.78512	9.05724	8.68294	8.80253	8.7521	8.89721	8.78132	8.57076	8.67303	8.70032	8.82741	8.74806	8.73568	8.76135
PDCD2L	8879	0	Q9BRP1	Programmed cell death protein 2-like	PDCD2L	7.93728	7.82348	8.02961	7.9022	7.66584	8.12576	7.69666	7.92472	8.01439	7.81272	8.03659	7.69253	7.90911	8.10977	7.90339	8.25619	7.96339	7.89593	8.04173	7.8683	8.18489	7.86497	7.87944	8.02911	8.09141	7.87456	8.14516	8.11778	7.83032	7.80857	7.7121	7.93342	7.8301	8.12153	8.26236	8.0244	7.75408	7.84566	8.022	7.91548	7.97287	7.82972	8.12177	7.91278
RAC2	2193	0	P15153	Ras-related C3 botulinum toxin substrate 2	RAC2	10.1596	10.0016	10.2303	10.1212	10.1941	9.7929	10.4011	10.0113	9.88265	10.1243	10.2607	9.9949	10.037	10.0339	10.3574	9.92749	10.1105	10.1945	10.0715	10.0487	10.2265	10.1243	10.0481	10.289	10.0864	10.0748	9.9845	9.91491	10.0214	10.3239	10.3438	10.1303	10.0295	10.1416	9.97944	10.0213	10.1971	10.2213	10.3087	10.0492	10.0805	10.1461	10.2383	10.1693
PCYOX1	10644	1	Q9UHG3;Q9UHG3-2	Prenylcysteine oxidase 1	PCYOX1	8.3594	8.46006	8.31988	8.44324	8.2097	8.41833	8.34297	8.16188	8.52296	7.87074	8.47432	8.3285	8.35905	8.49058	8.15528	8.12496	8.19485	8.44799	7.99855	7.99043	8.21565	8.23554	8.10372	8.07866	8.23609	8.05687	8.32412	8.10578	8.2102	7.99914	8.47088	8.34197	8.45019	8.25043	8.43959	8.42821	8.29058	8.12957	8.41515	8.11837	8.42519	8.30989	8.47287	8.17792
RPL5	3184	0	P46777	60S ribosomal protein L5	RPL5	10.1955	10.1852	10.2048	10.2294	10.1159	9.78884	10.1457	10.1623	10.0217	10.0648	10.0909	10.2365	10.2242	10.1298	10.1676	10.2607	10.1968	10.2915	10.1305	10.0689	10.0219	10.1944	10.1478	10.0886	10.2257	10.0859	10.1213	10.0796	10.2189	10.0517	10.1246	10.2354	10.0958	10.1059	10.2933	10.2807	10.2932	10.0688	10.3399	10.1404	10.1983	10.132	10.2827	10.1942
SKP1	3916	0	P63208;P63208-2	S-phase kinase-associated protein 1	SKP1	9.08855	9.37551	9.4113	9.33476	9.39539	9.45393	9.26934	9.47781	9.74418	9.24642	9.20988	9.50243	9.26907	9.39734	9.39073	9.45118	9.2387	9.07199	9.45381	9.38018	9.11126	9.29462	9.28483	9.1067	9.37091	9.27495	9.32663	9.33148	9.36372	9.19568	9.25991	9.16617	9.39125	9.29316	9.27904	9.12429	9.03095	9.32022	9.21894	9.25374	9.42522	9.245	9.29815	9.4225
NFYC	4711	0	Q13952;Q13952-3;Q13952-6;Q13952-7;Q13952-2;Q13952-5;Q13952-4	Nuclear transcription factor Y subunit gamma	NFYC	8.835	8.88157	8.93695	8.79547	8.87062	8.6177	9.16759	8.90757	8.72806	8.83104	8.8891	8.80115	8.8823	8.81041	9.0565	8.74531	8.78747	8.99006	8.72626	9.02192	8.72531	8.72608	8.79522	8.67919	8.58747	8.8338	8.75673	8.76469	8.60568	8.81767	8.97037	8.65337	8.83963	8.8275	8.71386	8.71104	8.94714	8.81949	8.68243	8.71625	8.88818	8.8855	9.13983	8.71777
DEPTOR	7456	0	Q8TB45;Q8TB45-2	DEP domain-containing mTOR-interacting protein	DEPTOR	8.5877	8.6507	8.53396	8.44564	8.58822	8.64293	8.95296	8.78209	8.33375	9.18048	8.42054	8.4658	8.36142	8.3265	8.63177	8.53764	8.9458	8.61888	8.85468	8.60872	8.58029	8.54462	8.55044	8.3649	8.49205	8.60747	8.80134	8.4945	8.65492	8.03086	8.46381	8.30779	8.33276	7.81015	8.28934	8.30824	8.47458	8.86999	8.5551	8.71998	8.23141	8.62413	7.66286	8.47802
OMA1	8192	0	Q96E52	Metalloendopeptidase OMA1, mitochondrial	OMA1	7.72758	7.88104	7.9727	7.92303	7.91645	8.17677	8.28256	7.4844	8.03697	7.84873	8.11678	7.93178	8.01773	8.0616	8.09477	7.97613	8.26033	7.92901	8.03495	8.31901	7.61124	8.05197	7.95954	7.88229	8.00189	7.70899	7.99887	8.16405	7.88978	8.20248	7.7591	8.21222	8.32658	7.90484	8.24043	8.04929	8.18926	8.3338	8.03477	7.98837	7.80119	8.29574	7.95941	8.20765
FXR1	3407	0	P51114;P51114-2;P51114-3	Fragile X mental retardation syndrome-related protein 1	FXR1	9.36625	9.33502	9.29648	9.25272	9.24427	9.24061	9.26385	9.54556	9.404	9.07595	9.2421	9.29983	9.28064	9.24424	9.31112	9.31495	9.41097	9.394	9.24595	9.28363	9.35276	9.31214	9.31131	9.19448	9.48443	9.14977	9.38584	9.20583	9.29664	9.07228	9.23935	9.22887	9.24318	9.30359	9.3665	9.16016	9.21634	9.24372	9.28351	9.24817	9.29335	9.27709	9.27575	9.36907
DHX29	6445	0	Q7Z478	ATP-dependent RNA helicase DHX29	DHX29	8.76973	8.76429	8.78194	8.81153	8.83021	8.98511	8.50072	8.65896	8.57268	8.73418	8.65687	8.70422	8.7584	8.8493	8.61207	8.79289	8.63592	8.74802	8.54753	8.65351	8.76887	8.52258	8.75584	8.63394	8.87294	8.62575	8.75343	8.58286	8.677	8.7553	8.70595	8.67795	8.70105	8.83652	8.76898	8.73436	8.63194	8.55584	8.6353	8.77345	8.64282	8.68478	8.67749	8.6814
DHRS4	8982	0	Q9BTZ2-8;Q9BTZ2-4;Q9BTZ2-5;Q9BTZ2-6	Dehydrogenase/reductase SDR family member 4	DHRS4	9.34365	9.28016	9.35538	9.1668	9.33727	8.78507	9.41504	8.82774	8.82548	9.03648	9.3598	9.12897	9.29187	9.50656	9.22116	9.12633	9.00179	9.57007	9.2479	9.28672	9.09898	9.1125	9.30056	9.15195	9.29062	9.18098	9.27174	9.32665	8.87456	9.25072	9.22421	9.41886	8.99582	9.28586	8.99145	9.34048	9.40542	9.24881	9.25753	9.21867	9.24776	9.25944	9.21505	9.34823
SYNE1	7356	0	Q8NF91;Q8NF91-2;Q8NF91-8;Q8NF91-7;Q8NF91-11;Q8NF91-10;Q8NF91-6;Q8NF91-5	Nesprin-1	SYNE1	9.35146	9.36492	9.24858	9.3301	9.33281	9.36498	9.05416	9.50096	9.54953	9.66012	9.49331	9.18228	9.06191	9.35126	9.40118	9.18698	9.12508	9.45121	9.18608	9.09804	9.09667	9.12993	9.18693	9.22035	9.27943	8.9862	9.16648	9.16206	9.3985	9.53483	9.44285	9.02771	9.34033	9.17061	8.9356	9.04164	9.0449	9.16469	9.25745	9.34778	9.11875	9.15947	9.17905	9.19863
ZBED1	1513	0	O96006	Zinc finger BED domain-containing protein 1	ZBED1	8.58175	8.29907	8.4033	8.28596	8.32011	8.21644	8.65527	8.35176	8.31666	8.33588	8.33066	8.55467	8.23585	8.48327	8.85373	8.4704	8.39877	8.89955	8.58286	8.71875	8.62881	8.44505	8.49634	8.43304	8.32841	8.32716	8.42609	8.42584	8.29662	8.28708	8.37225	8.37074	8.70754	8.39819	8.23851	8.22753	8.56006	8.58728	8.36085	8.09237	8.33025	8.49243	8.3005	8.54567
SRI	2793	0	P30626;P30626-2;P30626-3	Sorcin	SRI	9.80044	9.64375	9.76817	9.58131	9.4892	9.28935	9.73549	9.22178	9.35839	9.52097	9.49872	9.40808	9.39117	9.63758	9.37662	9.40127	9.56513	9.45227	9.43344	9.35728	9.59774	9.40395	9.40258	9.59764	9.44466	9.51797	9.42141	9.49826	9.42325	9.53864	9.54945	9.67685	9.5324	9.24753	9.48967	9.53807	9.3997	9.50737	9.49721	9.54589	9.43925	9.79866	9.38023	9.70121
GMPS	3355	0	P49915;P49915-2	GMP synthase [glutamine-hydrolyzing]	GMPS	9.77803	9.88956	9.8385	9.89283	9.90016	9.89958	9.87872	9.9004	9.92913	9.49521	9.78757	9.86449	9.80279	9.82554	9.89774	10.0155	9.91846	9.77777	9.80644	10.0177	9.84505	9.85119	9.89239	9.87664	9.9642	9.84318	9.8581	10.0009	9.8299	9.73634	9.87126	9.80388	9.9079	9.94076	9.7988	9.84676	9.83306	9.91063	9.79569	9.84729	9.76732	9.8674	9.69792	9.88898
DDX19A	10103	0	Q9NUU7	ATP-dependent RNA helicase DDX19A	DDX19A	9.30555	9.4044	9.49662	9.44302	9.54167	9.45305	9.49715	9.40814	9.52971	9.42321	9.4595	9.40566	9.48961	9.39858	9.42192	9.59004	9.52851	9.26454	9.36095	9.43249	9.56684	9.47111	9.49821	9.50232	9.49566	9.39775	9.39368	9.45083	9.3565	9.25488	9.44971	9.41744	9.42656	9.42716	9.42703	9.29939	9.49553	9.41207	9.47082	9.40571	9.46914	9.3319	9.46396	9.22267
PLEKHA2	9738	1	Q9HB19	Pleckstrin homology domain-containing family A member 2	PLEKHA2	8.95	8.81719	8.81645	8.8707	8.78988	8.7124	8.94997	8.62665	8.6979	8.95665	8.73253	8.6652	8.69791	8.65567	8.97296	8.65631	8.75275	8.88946	8.84008	8.83537	8.78529	8.79376	8.92405	8.89251	8.59997	8.88131	8.95452	8.94401	8.71694	8.62677	8.9408	8.73898	8.57036	8.56384	8.47611	8.59171	8.9001	8.79997	8.6481	8.72074	8.59759	8.89754	8.68631	8.69938
ZADH2	7068	0	Q8N4Q0;Q8N4Q0-2	Zinc-binding alcohol dehydrogenase domain-containing protein 2	ZADH2	8.699	8.59848	8.47925	8.55569	8.59935	8.8192	9.46151	8.86052	8.91333	8.94315	9.00719	8.96454	8.93045	8.89135	8.83136	8.85425	9.18213	9.08113	9.12884	9.02742	8.73957	8.91502	9.07137	8.72254	8.45782	9.15716	8.85259	8.8983	9.04226	8.92105	8.85762	8.93512	9.11466	8.99012	8.96885	8.88805	9.04422	8.95197	9.09684	8.8879	8.95346	9.22132	9.16692	9.04603
AGO1	10826	0	Q9UL18	Protein argonaute-1	AGO1	9.04774	9.10916	9.05649	9.04991	9.09631	9.09644	9.23847	9.064	9.17028	8.95313	9.21686	9.1217	9.05708	8.91457	9.12658	8.81662	9.14531	9.35199	9.05905	8.99344	8.95751	9.20795	8.93126	8.84866	8.89957	8.89184	8.83233	8.79292	8.98807	9.05965	8.99749	9.04681	9.15522	8.95692	8.97002	8.97594	8.96346	9.24634	9.10421	8.99715	9.17619	8.99621	8.8092	9.24781
CHCHD6	8885	0	Q9BRQ6	MICOS complex subunit MIC25	CHCHD6	8.56787	8.49348	8.34849	8.34622	8.28803	8.28779	8.39539	8.5804	9.08336	8.7575	9.09841	8.41569	8.57609	8.69308	8.14469	8.10554	8.55388	8.66895	8.75246	8.38191	8.66652	8.15188	8.47554	8.57028	8.75094	8.55254	8.59813	8.57242	8.2855	8.76491	8.36595	8.66347	8.56786	8.68374	8.67235	8.91018	8.24515	8.34892	8.48311	8.71257	8.81167	8.72759	8.19755	8.523
CCNA2	2409	0	P20248	Cyclin-A2	CCNA2		7.12826	7.23599	7.38561	7.28838			7.43189	6.97754	6.98035		7.05342		7.39824		8.20659		7.03001		7.7848	7.66245	7.62775	7.49534	7.27235	8.07684	7.5088	7.41682	7.56221	7.47017	6.7481	8.50954	7.08811	7.39574	7.59738	7.573		7.19237	7.65125		7.30154			7.48683
CUL4A	4659	0	Q13619;Q13619-2	Cullin-4A	CUL4A	8.84232	8.99851	8.8212	8.9568	8.88624	8.99434	8.85444	9.04008	9.32836	9.09445	8.95137	8.84842	8.89674	8.87451	8.71499	8.99999	8.82326	8.72898	8.81207	8.90802	9.00395	8.91897	8.86378	8.91513	9.10925	8.84242	9.07657	8.91114	9.01016	8.84097	8.75198	8.94064	8.94686	9.01428	9.05953	8.86133	8.70759	8.85313	8.82124	8.95407	8.91103	8.92245	8.84069	8.81634
JAK2	937	0	O60674	Tyrosine-protein kinase JAK2	JAK2	7.74773	7.86741	7.96855	7.79571	7.87577	7.47991	8.20788	8.03715	7.99735	7.96142	8.27957	8.3048	7.9116	8.26847	8.30791	8.07594	7.94873	8.25255	8.02619	8.13415	8.13008	8.17436	8.16279	8.21911	8.08606	7.94999	8.03857	8.0596	7.84715	8.22576	8.12802	8.14625	7.83964	7.77535	7.88061	7.67739	8.45958	8.12346	8.03703	8.06177	7.87623	8.10943	8.01678	7.96037
WDR77	8835	0	Q9BQA1;Q9BQA1-2	Methylosome protein 50	WDR77	8.94201	8.94849	8.89612	8.95261	8.9977	8.93664	8.90273	8.99531	8.83102	9.13896	8.87791	8.7406	8.93175	8.72493	8.84322	9.01189	8.84263	9.01884	8.95584	8.84757	8.72398	8.99951	8.87135	8.86338	8.96825	8.94239	8.75544	8.84131	8.87356	8.41118	8.83683	8.56418	8.93925	8.96207	9.0125	8.91223	8.82314	8.81424	9.06597	8.97928	8.96679	8.7738	9.056	8.75044
SLC25A10	10560	0	Q9UBX3;Q9UBX3-2	Mitochondrial dicarboxylate carrier	SLC25A10	8.23679	8.51624	8.42159	8.26541	8.43254	8.51127	8.30799	7.99849	8.16029	8.04163	8.09297	8.2353	8.28937	8.26418	8.19763	8.33218	8.19498	8.19748	8.56814	8.23065	8.56617	8.37183	8.24561	8.07698	8.49317	8.16501	8.48697	8.58786	8.5027	8.40497	8.34514	8.42004	8.21672	8.37921	8.3802	8.42147	8.18712	8.12754	8.48686	8.39359	8.22513	8.31525	8.02041	8.6267
SHMT2	2883	0	P34897;P34897-3;P34897-2	Serine hydroxymethyltransferase, mitochondrial	SHMT2	9.73016	9.91633	9.76143	9.76441	9.68165	9.89585	9.95785	9.67236	9.74392	9.55018	9.71247	9.7268	9.78044	9.64673	9.72588	9.96376	9.88495	9.68614	9.85654	9.74981	9.76855	9.85964	9.7678	9.7833	9.93603	9.98909	9.77976	9.88866	9.83236	9.71132	9.80325	9.76687	9.59412	9.9649	9.70727	9.82083	9.95305	9.80537	9.76771	9.42846	9.61762	9.73979	9.89154	9.83546
CCDC47	8012	0	Q96A33;Q96A33-2	Coiled-coil domain-containing protein 47	CCDC47	9.25694	9.24419	9.1454	9.27408	9.28911	9.23906	9.23075	9.39723	9.25242	9.42932	9.14191	9.29393	9.27547	9.37048	9.13871	9.26101	9.23361	8.96597	9.14769	9.20791	9.26733	9.20508	9.28495	9.18153	9.25861	9.22227	9.23711	9.23926	9.20162	9.08928	9.18504	9.32657	9.18488	9.30449	9.36795	9.3325	9.30203	9.28902	9.21562	9.18953	9.37748	9.20333	9.27877	9.22983
VTA1	9855	0	Q9NP79;Q9NP79-2	Vacuolar protein sorting-associated protein VTA1 homolog	VTA1	9.07918	9.09817	9.06985	9.01706	9.1089	8.83009	9.05328	8.96482	9.12003	9.04403	8.95225	9.18497	9.08323	9.10927	9.03436	9.06062	9.13749	8.96558	8.9439	9.01551	9.07341	9.14063	8.9099	9.0337	9.15408	8.89839	8.99387	9.09333	9.11483	9.11836	9.26919	9.23822	9.12796	9.18166	9.24165	9.00519	9.01852	9.07411	9.19061	9.03083	9.13101	9.20754	9.18566	9.3403
NARFL	9574	0	Q9H6Q4;Q9H6Q4-3;Q9H6Q4-2	Cytosolic Fe-S cluster assembly factor NARFL	NARFL	8.47903	8.7394	8.73912	8.68603	8.5978	8.43389	8.54086	8.75103	8.64819	8.9514	8.41031	8.69905	8.4737	8.55324	8.73187	8.70194	8.51521	8.5568	8.66668	8.69511	8.74887	8.45519	8.77556	8.64136	8.60711	8.44449	8.66047	8.56738	8.33921	8.48111	8.58912	8.5553	8.66982	8.53883	8.62885	8.4209	8.67035	8.60134	8.53965	8.68548	8.46723	8.76585	8.56216	8.61954
ANXA1	1678	0	P04083	Annexin A1	ANXA1	10.5715	10.4861	10.4582	10.5162	10.5497	10.5442	9.99073	10.3805	10.367	10.8678	10.9054	10.8608	10.8687	10.8435	10.4778	10.7111	10.7437	10.6519	10.7378	10.6753	10.5301	10.5503	10.8542	10.7837	10.7382	10.7233	10.7143	10.781	10.3962	10.9286	9.63011	11.0171	10.636	10.8576	10.5876	10.8946	10.9899	9.97101	10.6103	10.9577	10.8635	10.6713	10.2632	10.7961
EYA3	8701	0	Q99504;Q99504-5;Q99504-3;Q99504-2;Q99504-4	Eyes absent homolog 3	EYA3	8.26347	8.30253	8.20359	8.12122	8.28126	8.37519	7.94781	8.20821	8.21037	8.34959	8.18355	8.06743	8.02392	7.98601	8.04334	8.26048	8.2008	7.77751	8.12896	7.99155	8.26555	8.32181	8.01616	8.04152	8.24706	8.1236	8.1404	8.0096	8.17636	8.11469	7.73807	8.01706	7.74825	8.27404	8.13822	7.85142	8.07697	7.91971	8.29965	8.04929	8.18474	7.76331	8.064	7.72115
TIMM17B	965	0	O60830;O60830-2	Mitochondrial import inner membrane translocase subunit Tim17-B	TIMM17B				7.54493			7.57588	7.81518	7.74865	7.46521	7.54943	7.66803	7.90762	7.59424	7.53127	7.92224	7.85219	7.50122	7.65076	7.66553	7.93915	7.7653	7.58235	7.82376	8.02529	7.47915	7.96487	7.52772	7.88398		7.40779	7.76625	7.84441		8.08586	7.52922		7.66276	7.96514	7.90197	7.72028	7.58083		7.45466
YIPF3	9288	0	Q9GZM5	Protein YIPF3;Protein YIPF3, 36 kDa form III	YIPF3	7.36511	7.10776					7.11626	7.24826		7.46022	7.13938	7.07593	7.15616	7.06444		7.47428	7.25423		7.13218	7.20226	7.24435		7.04716		7.44917		7.69669	7.19597	7.44252	7.06654	7.54872	7.45752	7.23473	7.28106	7.35337	7.50147	7.38203	7.30223		7.39285		7.39806		7.45737
CRIP1	3367	0	P50238	Cysteine-rich protein 1	CRIP1	9.28424	8.78737	8.96358	8.90232	9.00898	8.0847	8.68557	9.60738	9.35017	10.3396	9.77534	10.0585	9.84508	9.77186	9.79044	9.71767	9.29935	9.74197	9.56483	9.79839	8.50353	9.33099	9.99293	9.92947	9.66956	10.0773	9.8859	10.0186	9.1875	10.5559	9.40306	9.82692	9.17259	9.88735	9.20991	9.73772	9.93176	8.74804	9.24863	9.72615	9.59166	9.36001	9.61397	9.59499
MCCC1	8604	0	Q96RQ3	Methylcrotonoyl-CoA carboxylase subunit alpha, mitochondrial	MCCC1	9.55382	9.51399	9.48701	9.46668	9.53162	9.55538	9.70773	9.30923	9.61796	9.42359	9.66786	9.4799	9.62719	9.47039	9.52867	9.30615	9.41377	9.56917	9.67255	9.49538	9.55217	9.46849	9.38577	9.39068	9.14636	9.67581	9.67818	9.6033	9.29565	9.54825	9.29666	9.60059	9.7038	9.45537	9.70624	9.58473	9.48692	9.57955	9.66352	9.7696	9.46552	9.5532	9.48167	9.65209
PA2G4	11001	0	Q9UQ80;Q9UQ80-2	Proliferation-associated protein 2G4	PA2G4	10.1447	10.2543	10.262	10.2048	10.3103	10.2538	10.1819	10.09	9.96068	10.2428	10.0952	10.2038	10.2583	10.0271	10.1381	10.1829	10.1696	10.0194	10.1359	10.1476	10.0091	10.1917	10.2268	9.99782	10.1498	10.0937	10.0576	10.1859	10.1692	10.0604	10.2993	10.0868	10.225	10.2163	10.2166	10.1311	10.2252	10.1958	10.2702	10.1288	10.1193	10.1742	10.354	10.1705
SLC25A24	5980	0	Q6NUK1;Q6NUK1-2	Calcium-binding mitochondrial carrier protein SCaMC-1	SLC25A24	9.35099	9.25834	9.33627	9.3091	9.25406	8.82613	9.56516	9.37754	9.14995	9.50922	9.67231	9.62206	9.27879	9.43382	9.69519	9.28093	9.32274	9.61684	9.53931	9.7699	9.0798	9.19852	9.33287	9.31732	9.16119	9.43371	9.36879	9.61437	9.10319	9.50688	9.4798	9.44195	9.38691	9.5095	9.36763	9.14789	9.51623	9.30849	9.46622	9.18067	9.24601	9.41373	9.49809	9.60153
PRMT3	939	0	O60678;O60678-2	Protein arginine N-methyltransferase 3	PRMT3	8.03651	8.29785	8.27475	8.12875	8.05554	8.41985	8.16671	8.64021	8.12191	8.2406	8.07434	8.11676	8.26223	8.03586	8.03172	8.53025	8.27296	8.10327	8.1725	8.13061	8.11205	8.29556	8.3415	8.33716	8.37257	8.2369	8.16895	8.43853	8.07491	8.01145	8.2299	8.19929	8.19186	8.35904	8.41459	7.9963	8.14188	8.22687	8.24426	8.09927	8.09324	8.19998	8.4951	8.10121
EML3	5352	0	Q32P44;Q32P44-3	Echinoderm microtubule-associated protein-like 3	EML3	9.26083	9.20903	9.1961	9.14636	9.20047	8.91748	9.2006	9.16806	8.9366	9.12959	9.26599	9.09994	8.97754	9.1082	9.30559	8.83779	8.95028	9.08011	9.05905	9.03101	9.00689	9.08379	9.0788	9.11227	9.11991	9.06765	9.11339	9.00105	9.1336	9.25035	9.24458	9.1091	9.27085	8.89282	8.9182	8.84109	9.05374	9.20104	9.20172	9.14543	8.79639	9.21593	9.13485	9.17142
CASP6	3635	0	P55212;P55212-2	Caspase-6;Caspase-6 subunit p18;Caspase-6 subunit p11	CASP6	9.06087	9.14483	9.16065	9.02387	9.01979	9.06083	9.77571	9.04968	9.18135	9.28058	9.2553	9.18179	9.15226	8.77764	9.07077	9.24629	9.38756	9.14965	9.18286	9.2467	8.93047	9.34833	9.32822	8.88012	9.00384	8.92072	8.68488	9.01934	9.10905	8.65094	8.83374	8.88448	9.41181	8.87991	8.86621	9.01371	9.28334	9.64184	8.98933	8.8377	9.15024	9.35711	8.63117	9.11892
APBB1IP	6478	0	Q7Z5R6;Q7Z5R6-2	Amyloid beta A4 precursor protein-binding family B member 1-interacting protein	APBB1IP	9.25508	9.2413	9.41025	9.2956	9.18706	9.10692	9.13006	9.3413	9.22834	9.52879	9.2936	9.47981	9.17021	9.29955	9.24901	9.3041	9.3268	9.45051	9.28943	9.30571	9.37043	9.13004	9.37477	9.27067	9.3158	9.24238	9.44174	9.31096	9.18696	9.70585	9.51407	9.36681	9.42382	9.15945	9.33969	8.9916	9.5093	9.25209	9.26705	9.36686	9.14954	9.35799	9.43387	9.3299
MTPN	3721	0	P58546	Myotrophin	MTPN	9.37087	9.83222	9.94839	10.1182	10.1073	10.0035	9.66207	9.65613	9.65253	9.70253	9.49937	9.63991	9.59906	9.58393	9.70892	9.73685	9.85222	9.30725	9.71831	9.50712	9.59687	9.65976	9.55538	9.75192	9.80613	9.57247	9.83287	9.52188	9.8154	9.81004	9.78828	9.71264	9.62875	9.6328	9.53271	9.31785	9.64824	9.65791	9.69524	9.73453	9.71739	9.61115	9.6087	9.52805
NUF2	9213	0	Q9BZD4	Kinetochore protein Nuf2	NUF2	8.45035			8.33278			8.34322	7.72807		7.86099	7.66352	8.04908	8.0373	7.92362	8.09913	8.57648	8.00158	7.92585	8.00311	8.32042	8.79243	8.13362	8.01276	8.46015	8.74488	8.44105	7.82915	8.45953	8.01229	7.6073	8.37579	8.49079	8.23388	8.22284	8.51973			8.30724	8.47956	7.6214	7.51476	8.19732	8.5085	8.34961
SNUPN	1324	0	O95149	Snurportin-1	SNUPN	8.56434	8.50147	8.39249	8.56832	8.51216	8.0065	8.23506	8.47097	8.61512	8.6202	8.39495	8.26449	8.48047	8.34463	8.69451	8.5007	8.46151	8.67091	8.39867	8.41109	8.58794	8.70557	8.47611	8.56286	8.85761	8.62415	8.40927	8.7383	8.70183	8.16392	8.34293	8.47991	8.07255	8.4521	8.52268	8.48867	8.29612	8.40803	8.55933	8.27964	8.41753	8.53377	8.47643	8.6279
PREB	9821	0	Q9HCU5	Prolactin regulatory element-binding protein	PREB	8.67398	8.58446	8.5353	8.60225	8.63838	8.6407	8.71101	8.68187	8.62173	8.57973	8.69751	8.58251	8.67894	8.77815	8.58463	8.60958	8.81451	8.41348	8.70257	8.64414	8.73875	8.73131	8.58328	8.84432	8.72962	8.72516	8.74719	8.6206	8.77174	8.81628	8.56398	8.91383	8.56664	8.84398	8.81148	8.96553	8.78475	8.70369	8.43248	8.75628	8.92239	8.80494	8.7407	8.78709
NDUFA2	784	0	O43678;O43678-2	NADH dehydrogenase [ubiquinone] 1 alpha subcomplex subunit 2	NDUFA2	9.39808	9.22599	9.10488	9.14844	9.165	9.18592	8.91733	8.89432	8.98211	9.27357	9.24117	9.14018	9.18715	9.20083	9.15713	9.15982	8.84715	9.64333	9.34413	9.20588	9.20509	9.13622	9.18209	9.26573	9.0881	9.36044	9.26961	9.25522	8.99659	9.3062	9.03448	9.22241	9.20659	9.25757	9.05017	9.3929	9.28126	9.22852	9.25104	9.3829	9.28757	9.27381	9.13636	9.28169
ARID4A	2707	0	P29374;P29374-3;P29374-2	AT-rich interactive domain-containing protein 4A	ARID4A	8.64944	8.74561	8.63169	8.5668	8.64256	8.69595	8.90977	8.64505	8.60562	8.73376	8.68738	8.66422	8.70027	8.47798	8.8442	8.59975	8.58695	8.68879	8.75201	8.69771	8.76268	8.84006	8.72491	8.73015	8.6842	8.76697	8.61163	8.74886	8.75	8.62296	8.90228	8.60341	8.75042	8.66022	8.64301	8.74784	8.75076	8.78595	8.73243	8.67131	8.7772	8.7358	8.78051	8.67089
PRAM1	8578	0	Q96QH2	PML-RARA-regulated adapter molecule 1	PRAM1	9.03848	8.99865	9.15629	9.24555	9.2261	8.87989	9.41715	8.97714	8.44073	9.53502	8.98578	9.73228	9.34565	9.44861	8.99168	9.50544	9.39842	9.73172	9.37085	9.26872	9.22084	9.75455	9.63146	9.48799	9.08958	9.59009	9.56157	9.67537	9.55707	9.41281	8.98289	9.53309	9.64488	9.43442	9.3142	9.1835	9.66236	9.55719	9.3474	9.54743	9.18989	9.44785	8.3874	9.61484
GLYR1	5400	0	Q49A26;Q49A26-3;Q49A26-2;Q49A26-4	Putative oxidoreductase GLYR1	GLYR1	9.20653	9.20643	9.25577	9.31267	9.22185	9.27053	9.54439	9.2565	9.32734	9.29731	9.21836	9.28539	9.34117	9.28767	9.25984	9.14632	9.22857	9.18249	9.30809	9.33603	9.34193	9.09903	9.26711	9.23234	9.18277	9.2693	9.23952	9.28518	9.25129	9.34719	9.27732	9.23419	9.38159	9.26493	9.14967	9.38318	9.26222	9.44163	9.20109	9.16487	9.38031	9.38961	9.32188	9.23417
DOHH	8991	0	Q9BU89	Deoxyhypusine hydroxylase	DOHH	8.11145	7.80392	7.86598	7.93872	7.85361	8.17449	7.85052	8.0154	8.05966	7.98674	7.89587	7.9385	7.8587	7.94829	7.72468	8.18227	8.09517	7.89948	7.98054	7.92425	8.18078	8.287	8.33417	8.41957	8.36944	7.85674	8.1188	7.98031	8.28401	7.80238	7.95671	7.91479	7.93496	7.996	8.17096	8.08887	7.9221	7.9477	7.84564	7.95301	7.90994	7.89104	7.86815	7.98249
C17orf59	8300	0	Q96GS4	Uncharacterized protein C17orf59	C17orf59	8.61237	8.69934	8.7218	8.84667	8.72949	8.71603	8.8899	8.70352	8.59718	8.58261	8.60906	8.6129	8.6709	8.69735	8.51188	8.52023	8.53363	8.59299	8.61126	8.37604	8.51762	8.38879	8.60938	8.66488	8.43778	8.64374	8.5637	8.4693	8.51452	8.8754	8.42013	8.5964	8.70917	8.64226	8.55361	8.48861	8.45573	8.59605	8.57756	8.88734	8.64782	8.39974	8.44392	8.54363
LARP4B	7828	0	Q92615	La-related protein 4B	LARP4B	8.68639	8.67645	8.57771	8.58587	8.40603	8.74878	8.71134	8.80894	8.61193	8.8029	8.64841	8.72933	8.70604	8.67623	8.66728	8.87171	8.81577	8.62267	8.62976	8.79644	8.67721	8.77667	8.81355	8.8558	9.01837	8.69526	8.7697	8.72022	8.9149	8.56983	8.6891	8.643	8.73408	8.80999	8.8715	8.70325	8.7244	8.69014	8.87437	8.74168	8.66513	8.67755	8.99289	8.65294
SGTA	806	0	O43765	Small glutamine-rich tetratricopeptide repeat-containing protein alpha	SGTA	9.52944	9.44071	9.5057	9.57057	9.56791	9.2972	9.1535	9.50135	9.21443	9.71571	9.06297	9.24707	9.53131	9.37044	9.46693	9.3236	9.16768	9.42184	9.26836	9.14772	9.14776	9.4675	9.09563	9.20116	9.27788	9.28315	9.1807	9.35594	9.59543	9.33008	9.55089	9.49359	9.25	9.45348	9.35351	9.43822	9.45835	9.18408	9.4233	9.42028	9.46862	9.52547	9.31497	9.63771
ISYNA1	9881	0	Q9NPH2;Q9NPH2-3	Inositol-3-phosphate synthase 1	ISYNA1	9.08463	8.90832	8.84849	8.88161	8.80297	8.90523	8.71069	8.84863	8.91693	9.3293	8.74425	8.91158	9.02488	8.52941	8.98046	9.39369	8.28465	8.89076	9.04262	9.51556	9.08811	8.80107	9.32538	8.76318	9.30069	9.31319	9.18111	9.16228	8.50002	7.93165	8.7262	8.32953	9.38296	8.54582	9.17475	8.9659	9.03817	9.05766	8.84887	9.27168	8.80555	8.69989	8.85102	8.53832
CNOT10	9674	0	Q9H9A5;Q9H9A5-2;Q9H9A5-3;Q9H9A5-4	CCR4-NOT transcription complex subunit 10	CNOT10	8.82464	8.75516	8.84938	8.83835	8.80073	8.83488	8.82346	8.89998	8.80792	8.79251	8.80738	8.89946	8.92094	8.90987	8.8318	8.82768	8.92772	8.83424	8.78651	8.76419	8.96357	8.76102	8.81251	8.66185	8.85116	8.72214	8.84234	8.73043	8.86075	8.77531	8.85139	8.85546	8.85051	8.9705	8.76133	8.90724	8.66565	8.81433	8.88949	8.70791	8.81869	8.89366	8.89337	8.88825
FH	1851	0	P07954-2;P07954	Fumarate hydratase, mitochondrial	FH	9.85157	9.79741	9.86439	9.89168	9.9559	9.95302	9.96729	9.69331	9.87699	9.7797	9.89514	9.80268	9.84557	9.91193	9.85718	9.89236	9.84844	9.7312	9.96655	9.79397	9.74001	9.87542	9.81375	9.88777	9.80304	9.83478	9.943	9.9353	9.74373	9.83167	9.74633	9.93979	9.90449	9.85785	10.0455	9.89975	9.93395	9.89795	9.91488	9.87512	9.83072	9.95976	9.86423	9.78968
DEK	2939	0	P35659;P35659-2	Protein DEK	DEK	10.0414	9.90513	9.88422	9.87952	9.89009	9.82199	10.1448	9.81526	9.81434	9.91237	9.89962	9.97297	10.0189	9.91619	10.307	9.84594	9.96851	9.91489	9.84162	9.98246	10.0558	10.0128	9.89214	9.91042	9.98161	9.98652	9.95347	10.0659	9.8381	9.90876	10.2278	9.93215	9.97356	10.0051	9.88827	9.83762	10.0889	9.96012	10.0955	9.90117	10.0882	10.0575	10.0634	10.0106
HYPK	10226	0	Q9NX55;Q9NX55-3	Huntingtin-interacting protein K	HYPK	8.07042	8.13526	8.24681	8.46606	8.10397	8.55024	8.51838	8.28984	8.25081	8.2328	8.23543	8.26775	8.23158	8.07428	8.16027	8.4186	8.62105	8.0221	8.49663	8.35393	7.79609	8.26209	8.14908	8.16767	8.39073	8.08118	8.12392	8.21989	7.91884	7.98226	7.98767	8.19892	8.53333	8.17671	8.43665	8.18223	8.39049	8.03655	8.37521	8.18468	8.06262	7.99815	8.28689	8.20759
SURF1	5080	0	Q15526;Q15526-2	Surfeit locus protein 1	SURF1	7.99553	7.93399	7.83184	7.89963	7.80306	7.94347	8.17742	7.81978	8.03962	7.99587	7.71084	7.8557	7.86038	7.93045	8.07988	7.80629	7.735	7.91713	7.96455	7.8168	7.82325	7.99357	7.91165	7.98682	8.12662	7.73763	7.90556	8.03573	8.06874	7.99605	8.33405	7.9961	8.02864	7.92189	8.05501	8.15499	7.96758	8.06227	7.89203	7.98498	7.88902	8.00826	7.99419	8.19637
SUCLA2	10490	0	Q9P2R7;Q9P2R7-2	Succinyl-CoA ligase [ADP-forming] subunit beta, mitochondrial	SUCLA2	9.6533	9.61253	9.59262	9.54558	9.55529	9.28847	10.13	9.70461	9.57095	9.76629	9.91045	9.79087	9.79781	9.85127	9.81431	9.57448	9.7124	9.76986	9.83209	9.77993	9.54812	9.76113	9.64731	9.72225	9.56906	9.7759	9.69051	9.68191	9.74503	9.75903	9.70727	9.84242	9.65111	9.77066	9.8286	9.85246	9.72114	9.86261	9.65483	9.70525	9.81386	9.90164	9.82647	9.92184
ACAT2	9086	0	Q9BWD1	Acetyl-CoA acetyltransferase, cytosolic	ACAT2	9.46101	9.4856	9.60772	9.53506	9.65252	9.5658	9.30309	9.67923	9.45457	9.50682	9.45776	9.39082	9.64083	9.3781	9.49082	9.48674	9.36484	9.36345	9.56114	9.39595	9.48417	9.47312	9.29268	9.5623	9.51022	9.48452	9.47622	9.60129	9.53983	9.42159	9.65495	9.39987	9.2343	9.70034	9.36661	9.35298	9.46364	9.19339	9.4194	9.46255	9.44868	9.29385	9.65697	9.43791
AHCY	2546	0	P23526;P23526-2	Adenosylhomocysteinase	AHCY	9.90916	9.97466	9.87735	9.93309	9.86945	9.85209	9.90621	9.7788	9.77765	10.0018	9.74297	9.84503	9.9338	9.85876	9.74228	9.93484	9.83333	9.77976	9.82674	9.75491	9.96601	9.86594	9.8013	9.78668	9.84227	9.86871	9.9162	9.85911	9.78345	9.80357	9.87433	9.91063	9.88802	9.94464	9.96806	9.94395	9.93579	9.83983	9.99886	9.93785	10.1084	9.90763	10.1184	9.82444
ACY3	8321	0	Q96HD9	N-acyl-aromatic-L-amino acid amidohydrolase (carboxylate-forming)	ACY3	8.23612	8.1499	7.83974	7.83546	8.00131	8.12572	8.54981	7.84731	9.02771	7.7565	8.40731	8.21816	6.83813	8.3253	8.16359	7.16134	8.61072	9.4341	9.12159	7.84348	8.74653	8.97835	8.82457	8.68525	8.90134	8.21342	9.04454	8.34832	8.0688	8.52582	8.48603	7.87484	8.15791		8.09565	7.77224	8.44511	8.87064	8.63197	7.986		8.51385	7.28699
TUBB8	5391	0	Q3ZCM7	Tubulin beta-8 chain	TUBB8	9.32399	9.22158	9.23705	9.32111	9.20138	9.40946	9.09556	9.3501	9.14811	9.17146	9.20006	9.25485	9.25563	9.3921	9.16028	9.44991	9.38819	9.03999	9.39827	9.30314	9.591	9.4094	9.34035	9.67407	9.39585	9.30073	9.36569	9.24036	9.29078	9.21987	9.62133	9.23199	9.19918	9.33474	9.31984	9.45978	9.41284	9.23338	9.17416	9.41997	9.27484	9.19897	9.13418	9.19059
SNAPIN	1363	0	O95295	SNARE-associated protein Snapin	SNAPIN	8.53516	8.39151	8.37935	8.47879	8.46991	8.54574	8.62072	8.59058	8.6809	8.62301	8.51036	8.62417	8.53678	8.71042	8.43453	8.55279	8.4154	8.58095	8.54298	8.49238	8.60015	8.50939	8.43548	8.72346	8.57482	8.44588	8.52331	8.52351	8.41243	8.58826	8.454	8.52328	8.71255	8.29252	8.52452	8.43353	8.61174	8.48406	8.52036	8.60722	8.52615	8.47686	8.36264	8.51576
CIAPIN1	5917	0	Q6FI81;Q6FI81-3;Q6FI81-2	Anamorsin	CIAPIN1	9.08885	9.06597	8.93894	9.10618	9.02276	9.10585	8.84499	9.05451	9.03896	9.13927	8.95645	8.82341	9.05906	8.84142	8.91754	9.16108	9.1405	9.04165	9.0271	8.99378	9.10954	9.02743	8.96835	9.0597	8.97142	8.96426	8.95406	9.06759	9.09341	8.91503	9.18769	8.89202	9.00791	8.98494	9.0082	8.83585	8.91623	8.90254	9.0806	8.9907	9.10107	9.04666	9.15466	8.97351
FYTTD1	8572	0	Q96QD9;Q96QD9-2;Q96QD9-3;Q96QD9-4	UAP56-interacting factor	FYTTD1	8.48114	8.29026	8.3176	8.41545	8.33949	8.56815	8.74344	9.00909	8.98923	8.96455	9.03026	8.60093	8.73592	8.47195	8.70837	8.45472	8.80492	8.80831	8.7865	8.6643	8.21122	8.61803	8.56404	8.75366	8.8084	8.61535	8.62139	8.8488	8.29376	8.13119	8.7339	8.35083	8.78358	8.63986	8.55816	8.73425	8.46664	8.79733	8.56479	8.7772	8.60031	8.65271	8.75098	8.72517
TDRD7	7411	0	Q8NHU6;Q8NHU6-2;Q8NHU6-3	Tudor domain-containing protein 7	TDRD7	8.39838	8.43101	8.48903	8.52933	8.62956	8.84036	8.12522	8.27275	8.55376	8.38704	8.64245	8.69219	8.46033	8.85927	8.62125	8.47635	8.56653	8.49155	8.42545	8.59066	8.52969	8.70781	8.69541	8.71382	8.49588	8.47727	8.77435	8.50924	8.30822	8.81968	8.46936	8.43867	8.29748	8.54748	8.44115	8.40146	8.52086	8.43858	8.58754	8.31885	8.31961	8.52446	8.51575	8.25276
H1FX	7784	0	Q92522	Histone H1x	H1FX	10.3748	10.0346	10.0448	9.85874	9.87779	9.67034	10.4712	10.1889	9.85655	10.0455	10.1887	10.0258	10.1302	9.90122	10.5146	9.67775	10.039	10.2953	10.2274	10.0331	9.473	10.1358	9.83673	9.89948	9.96398	10.3575	9.43073	10.0939	10.1439	10.3531	10.3266	9.86883	10.0771	10.1989	9.75248	9.89827	10.0981	10.2583	10.3541	9.69807	10.3449	10.2182	10.5231	10.1921
CAD	2647	0	P27708	CAD protein;Glutamine-dependent carbamoyl-phosphate synthase;Aspartate carbamoyltransferase;Dihydroorotase	CAD	9.79514	9.92832	9.91444	9.9655	9.96087	10.0625	9.74538	9.85396	9.74113	9.72053	9.63404	9.74656	9.74453	9.73574	9.76504	9.97581	9.75096	9.60561	9.77776	9.81922	9.93931	9.9127	9.74856	9.66708	9.90323	9.74265	9.84782	9.83112	9.58601	9.61037	9.72809	9.66164	10.0282	9.63952	9.90502	9.71112	9.68014	9.76312	9.67916	9.80525	9.59188	9.6703	9.75894	9.83198
UBE2I	3923	0	P63279	SUMO-conjugating enzyme UBC9	UBE2I	9.35677	9.37954	9.26631	9.22949	9.38443	9.20542	9.86147	9.51467	9.58572	9.54283	9.61794	9.50044	9.44475	9.42396	9.70846	9.54765	9.53557	9.42076	9.5058	9.6586	9.32089	9.50299	9.38145	9.42351	9.49292	9.50965	9.30592	9.44276	9.26576	9.29848	9.56717	9.46242	9.54716	9.35894	9.38848	9.458	9.57519	9.47855	9.46968	9.42887	9.62307	9.44356	9.28341	9.5014
KIF14	4973	0	Q15058	Kinesin-like protein KIF14	KIF14	8.26442	8.24065	8.71283	8.12558	7.53665	7.59494		7.64232	7.57756	7.80533	7.74727	7.74875		7.78121		8.17727	7.75748	7.60859		8.06994		7.93914	8.33199	7.78199	8.18136	8.22483	7.77268	7.7503	8.38597	7.74917	8.38907	7.84559			8.00334	7.99019	7.89726		7.46841	7.94763	7.64534			8.17274
PPOX	3369	0	P50336	Protoporphyrinogen oxidase	PPOX	8.68647	8.76139	8.59609	8.6762	8.57749	8.65737	9.04454	8.56113	8.49217	8.83603	8.78656	8.67895	8.72787	8.79841	8.4107	8.75005	8.75885	8.5866	8.98564	8.77841	8.76389	8.50526	8.68855	8.90761	8.62887	8.93102	8.75335	8.78583	8.67038	8.69199	8.52467	8.76253	8.78925	8.64457	8.82353	8.92999	8.75901	8.979	8.58388	8.94012	8.69148	8.68602	8.57695	8.54615
MRPL13	9176	0	Q9BYD1	39S ribosomal protein L13, mitochondrial	MRPL13	8.5873	8.85263	8.76679	8.69875	8.79335	9.02276	8.71821	8.44691	8.74715	8.48518	8.42953	8.87201	8.94223	8.74196	8.43992	8.90061	8.78257	8.40087	8.88871	8.71568	8.76025	8.81173	8.77134	8.75104	8.81473	8.95555	8.82085	8.82786	8.74586	8.89611	8.75735	8.84403	8.71071	8.92521	9.00737	9.01915	8.72624	8.83674	8.63972	8.96344	8.81179	8.73118	8.73937	8.79418
DDX18	10148	0	Q9NVP1	ATP-dependent RNA helicase DDX18	DDX18	9.09074	9.22621	9.26652	9.24762	9.34712	9.39155	9.5518	9.41148	9.48778	9.22669	9.31153	9.3465	9.27108	9.34394	9.25766	9.39682	9.40915	9.1261	9.47261	9.43484	9.2866	9.52197	9.32955	9.3285	9.4533	9.39703	9.38164	9.37814	9.34175	9.10072	9.19842	9.27659	9.46157	9.32437	9.38793	9.3373	9.23607	9.37064	9.23917	9.25389	9.26515	9.36537	9.31057	9.33873
NF1	2458	0	P21359;P21359-2;P21359-6;P21359-4;P21359-5;P21359-3	Neurofibromin;Neurofibromin truncated	NF1	8.48088	8.71802	8.1266	8.63405	8.14845	8.36339		8.17369	7.80358	7.70972	8.16551	8.21274	8.30462	8.06047	7.64825	8.24766	7.97443	8.66057	8.06247	8.06405	8.13955	7.74174	8.20313	7.8687		8.31361	8.30648	8.00546	8.08833	8.05608	8.24089	8.2322	7.93933	8.63768	8.09435	8.40853	8.28035	7.89684	7.92778	8.06525	8.15237	8.27446	8.3788	8.19485
KPNA6	941	0	O60684	Importin subunit alpha-7	KPNA6	8.85706	8.95986	8.96709	8.98303	8.92051	9.17348	8.80319	9.0805	9.08114	8.95557	8.98456	9.15221	9.09708	9.14937	9.01086	9.18631	9.01615	8.94954	8.96661	9.0528	8.97627	9.07362	9.12891	9.11294	9.17049	9.13927	9.1496	9.111	8.99188	9.10488	9.07081	9.14487	9.02946	9.14165	9.1107	9.13869	9.00779	8.94906	8.92067	9.01628	9.05814	8.96183	9.15069	9.12898
THYN1	10378	0	Q9P016;Q9P016-2	Thymocyte nuclear protein 1	THYN1	9.44067	9.59078	9.53954	9.40801	9.49404	8.98325	9.89464	9.89773	9.80441	9.2353	9.6214	9.64074	9.69104	9.63789	9.47838	9.4023	9.70188	9.60925	9.60461	9.5474	9.50751	9.32079	9.48242	9.49647	9.33142	9.64427	9.62183	9.57073	9.41688	9.56227	9.46411	9.53357	9.69631	9.41468	9.35653	9.45393	9.39443	9.83794	9.48696	9.59585	9.71716	9.60764	9.43156	9.55678
OPLAH	489	0	O14841	5-oxoprolinase	OPLAH	7.89141	8.08289	7.93282	8.04707	8.09619	8.02785	7.53394	8.38293	8.23275	7.49288	8.21726	7.91502	7.83455	7.85841	8.12046	7.74091		7.22276	7.27234	8.05079	7.64419	7.02217			8.02682	7.77932	7.93283	7.97018		7.94429		7.74333	7.6508	7.49904	7.92425	8.1667		7.41056	7.74128	7.8583	8.19785
ZWILCH	9659	0	Q9H900;Q9H900-2	Protein zwilch homolog	ZWILCH	8.00516	8.02725	7.94708	8.05581	8.14889	8.32152	7.46095	8.07704	7.34264	7.98419	7.33957	7.92952	7.71458	7.717	7.38169	8.1889	7.83337	7.82151	7.74023	8.1907	8.02689	8.25963	7.90566	8.09118	8.11534	7.97015	7.9167	7.89395	8.13802	7.74448	8.19432	7.64848	8.11994	7.99583	8.01631	7.86377	7.87583	7.83474	7.91945	7.76455	7.67097	7.63178	7.93481	8.0657
GOLPH3L	9506	0	Q9H4A5;Q9H4A5-2	Golgi phosphoprotein 3-like	GOLPH3L	8.00241	8.26007	8.15121	8.21933	7.95008	8.25535	7.98719	8.40497	8.36065	8.05437	8.08286	8.17472	8.47008	8.33448	7.9892	8.48643	8.24791	8.15349	8.23742	8.19509	8.39138	8.2457	8.4516	8.23689	8.31277	8.23847	8.43314	8.3117	8.45786	8.26198	8.19311	8.4069	8.21309	8.39804	8.33852	8.42065	8.16712	8.08718	8.27454	8.34893	8.38316	8.31254	8.22188	8.19499
SBNO1	38	0	A3KN83-2;A3KN83;A3KN83-3	Protein strawberry notch homolog 1	SBNO1	8.84087	8.8513	8.73454	8.74797	8.84002	8.88231	8.91259	9.02465	8.82983	8.91205	8.92938	8.86343	9.10751	8.81156	9.01888	9.0503	8.89168	8.78842	8.90679	8.95872	8.9701	9.08917	9.00514	8.93655	8.95935	9.05751	8.85065	8.88227	9.03825	8.75482	8.90423	8.81335	9.00557	9.08861	9.10698	8.99735	8.82911	8.84984	8.97631	8.92489	9.01204	8.77956	9.09821	8.82925
RRM1	2557	0	P23921	Ribonucleoside-diphosphate reductase large subunit	RRM1	8.97936	9.20307	9.00854	9.11131	9.09725	9.34547	8.70767	9.21118	8.86428	9.27024	8.48433	9.00543	8.76642	8.96121	8.97876	9.51221	8.99721	8.88476	8.77367	9.29992	9.32941	9.21727	8.98661	9.28486	9.50918	9.02775	9.14593	9.19939	9.34954	8.78287	9.52914	8.89363	9.43856	9.15752	9.0116	9.04293	9.10348	9.149	9.07786	8.65487	8.62938	8.82456	9.13852	9.06558
RPL18A	4154	0	Q02543	60S ribosomal protein L18a	RPL18A	9.85018	10.0092	10.0102	10.0644	10.0507	9.91335	9.88727	9.9736	9.98013	9.72995	9.92637	10.0983	9.92891	10.0211	10.0074	10.139	9.86773	9.95271	9.99393	9.84754	9.99163	10.0431	9.9821	9.94178	9.9548	9.91012	10.0152	9.97028	9.94339	9.83932	9.90284	9.9784	9.97806	9.92459	9.93561	10.0662	9.90429	9.92902	10.0031	9.90544	9.84394	9.74859	9.99156	9.98766
ZZEF1	667	0	O43149;O43149-3;O43149-2	Zinc finger ZZ-type and EF-hand domain-containing protein 1	ZZEF1	8.8686	9.08882	9.13154	9.26928	9.16043	9.36441	9.06741	9.20224	9.04939	9.06585	9.18689	9.22424	8.84875	9.259	8.96922	9.14301	9.15651	9.20516	9.09571	9.09863	9.16542	9.06717	9.21073	9.2395	9.03189	9.09426	9.17944	9.16841	9.11171	9.32961	8.9595	9.0311	9.15732	8.93703	8.99689	8.98446	9.06899	9.1263	8.92274	9.06193	8.82548	9.00733	8.96608	8.97337
TFB1M	7680	0	Q8WVM0	Dimethyladenosine transferase 1, mitochondrial	TFB1M	7.90435	8.20402	7.89298	8.02093	7.93819	8.29556	8.25401	8.18772	8.39439	8.37238	8.15216	8.23197	8.52323	8.10091	8.00808	8.48978	8.50448	8.0407	8.28897	8.18447	8.25748	8.46059	8.26544	8.47731	8.33881	8.30855	8.36131	8.28705	8.42818	8.02921	7.86663	8.03858	8.2802	8.46289	8.78316	8.24995	8.23455	8.1498	8.30242	8.48131	8.26826	8.03737	8.68967	8.04988
CRYL1	11113	0	Q9Y2S2;Q9Y2S2-2	Lambda-crystallin homolog	CRYL1	9.25447	9.07157	8.94339	8.90985	8.97116	8.61464	8.79449	8.59262	8.68489	9.08775	8.77596	8.73374	8.73023	8.69052	8.42609	8.60248	8.41385	8.3774	8.3123	8.62475	8.59677	8.67379	8.78571	8.40429	8.64133	8.85521	8.58967	8.79581	8.6574	9.04648	8.88304	8.94703	9.27276	8.75952	8.5868	8.58751	8.37188	8.8683	8.92787	8.97066	8.35541	8.77804	8.45222	9.06181
NUP188	5631	0	Q5SRE5;Q5SRE5-2	Nucleoporin NUP188 homolog	NUP188	8.74785	8.94026	8.87107	8.9421	8.95856	8.91467	8.88398	8.8887	8.85686	8.94024	8.62166	8.93976	8.96473	8.88863	8.8585	8.96309	8.86459	8.73854	8.92329	8.94581	8.84956	8.93984	8.73846	8.75627	8.9453	8.84428	8.9254	8.88789	8.84526	8.83406	8.85569	8.86297	8.8378	8.90481	8.93074	8.93821	8.81784	8.86075	8.79722	8.83563	9.03449	8.81152	9.04992	8.8778
NQO1	2210	0	P15559-3;P15559;P15559-2	NAD(P)H dehydrogenase [quinone] 1	NQO1	7.59419	7.95168		7.59292			7.85987	7.34011	7.98523	6.95111	8.39335		7.59518	7.79818		7.87884	7.56901		7.64178	7.84233	7.65293	7.34858	7.72447	7.84005			8.06844	7.87249	7.83857	7.23119		7.72977	7.56653		7.62995		8.22363		7.4072	7.41659	7.54688		7.4751
NMD3	8149	0	Q96D46	60S ribosomal export protein NMD3	NMD3	8.44871	8.65144	8.67549	8.65411	8.604	8.95733	8.50453	8.71878	9.02364	8.42465	8.71461	8.71068	8.6222	8.75533	8.65388	8.89279	8.67864	8.50375	8.68498	8.78461	8.72661	8.77796	8.67129	8.67478	8.71181	8.7673	8.67193	8.73876	8.72222	8.47603	8.61013	8.65701	8.69458	8.65286	8.72899	8.48698	8.54569	8.74622	8.73683	8.627	8.70063	8.54599	8.52737	8.57629
PAICS	2485	0	P22234	Multifunctional protein ADE2;Phosphoribosylaminoimidazole-succinocarboxamide synthase;Phosphoribosylaminoimidazole carboxylase	PAICS	9.96958	9.91167	9.95649	9.91859	9.9468	10.1002	9.81647	10.046	9.9196	9.97806	9.95031	9.84677	9.87815	9.77675	9.7387	10.0872	10.0167	9.91685	10.0328	9.98621	9.93908	10.1241	9.95832	9.856	10.068	9.88015	9.95729	9.88763	10.0145	9.7656	10.0513	9.82895	10.0396	9.79576	10.0678	9.85369	9.896	9.91567	9.95606	9.87217	9.73827	9.92905	9.84761	9.92645
NR2C2	3267	0	P49116-2	Nuclear receptor subfamily 2 group C member 2	NR2C2	8.69329	8.74997	8.69192	8.75896	8.67014	8.77585	8.92232	8.76484	8.64571	8.75142	8.81413	8.59382	8.67527	8.61104	8.93112	8.66767	8.75699	8.87932	8.69577	8.78693	8.69109	8.62695	8.65786	8.56061	8.65535	8.67078	8.53332	8.81445	8.65321	8.6259	8.7572	8.50612	8.81324	8.6368	8.58365	8.72261	8.71006	8.78599	8.61537	8.64792	8.78177	8.61046	8.77567	8.83679
FES	1820	0	P07332;P07332-4;P07332-3;P07332-2	Tyrosine-protein kinase Fes/Fps	FES	9.01284	8.88499	9.03997	9.04343	8.99676	9.07849	9.32307	8.95952	8.83312	9.15002	8.9507	9.06771	8.84592	9.2824	8.72928	9.04684	9.01892	9.11878	9.1442	9.16465	9.18693	9.10247	8.93217	9.50531	8.91928	9.08392	9.23578	9.0039	9.14266	9.49265	8.80809	9.21753	9.03934	8.99882	9.17176	8.59775	9.02193	9.38655	9.0825	9.19331	8.82291	9.28479	8.79428	8.92858
NCOR1	1074	0	O75376;O75376-2;O75376-3;Q9H4R4	Nuclear receptor corepressor 1	NCOR1	9.38383	9.41611	9.3771	9.40167	9.35231	9.30082	9.50291	9.26935	9.38155	9.20138	9.40264	9.36562	9.3699	9.2948	9.4856	9.32507	9.30369	9.39701	9.34394	9.41752	9.41472	9.41079	9.39989	9.31694	9.39997	9.36756	9.37213	9.44048	9.25064	9.37912	9.33895	9.26126	9.49361	9.32541	9.42686	9.26238	9.41692	9.3883	9.32514	9.39482	9.34995	9.38558	9.55293	9.50192
CDC16	4463	0	Q13042;Q13042-3;Q13042-2;Q13042-4	Cell division cycle protein 16 homolog	CDC16	8.11647	8.43922	8.24866	8.29234	8.24095	8.24345	8.03811	8.37773	8.33986	8.26506	8.13667	8.34641	8.07228	8.40279	8.25337	8.52006	8.13237	8.07474	8.19964	8.2735	8.54747	8.3258	8.25157	8.19283	8.37952	8.3197	8.44512	8.3096	8.24714	8.13971	8.25861	8.05506	8.21923	8.24018	8.26439	8.18005	8.07541	8.18956	8.22467	8.18196	8.04341	8.10551	8.38356	8.24506
THAP11	8204	0	Q96EK4	THAP domain-containing protein 11	THAP11	8.21591	8.41003	8.33011	8.33231	8.32219	8.44715	8.48761	8.44426	8.48432	8.38667	8.40575	8.28782	8.39567	8.24049	8.6006	8.35833	8.2942	8.55566	8.31553	8.48785	8.25823	8.34376	8.15894	8.21505	8.50352	8.51998	8.27695	8.49892	8.35322	8.38695	8.51393	8.2987	8.47742	8.48201	8.25775	8.42165	8.39152	8.51105	8.28221	8.3315	8.40286	8.36307	8.31941	8.38792
PPFIA1	4493	0	Q13136;Q13136-2	Liprin-alpha-1	PPFIA1	8.57467	8.59558	8.6063	8.4937	8.61707	8.78679	8.50014	8.68401	8.49837	8.66644	8.56825	8.46739	8.4444	8.33121	8.45926	8.49629	8.44918	8.46835	8.5621	8.45593	8.52266	8.44793	8.65679	8.40869	8.58824	8.31713	8.2349	8.50459	8.59686	8.59351	8.63887	8.51355	8.12743	8.55117	8.45346	8.4417	8.55647	8.31798	8.679	8.49173	8.51232	8.56957	8.89518	8.44696
RPL6	4164	0	Q02878	60S ribosomal protein L6	RPL6	10.1979	10.1893	10.0955	10.121	10.1333	9.85577	10.0414	10.0943	10.0753	9.91617	10.1655	10.1365	10.1118	10.0589	10.0796	10.191	10.0856	10.2028	10.1303	10.0578	10.0416	10.1612	10.1938	10.0893	10.1738	10.0547	10.0606	10.0583	10.1784	9.95838	10.0176	10.0931	10.1153	10.0328	10.1397	10.2855	10.1464	10.0498	10.2751	10.1075	10.0416	10.1074	10.2051	10.2231
IPO11	10684	0	Q9UI26;Q9UI26-2	Importin-11	IPO11	8.05944	8.19502	8.22456	8.25383	8.23179	8.37162	7.98349	7.95298	8.27813	8.31783	7.8197	7.9794	8.01768	7.99527	8.14875	8.36221	8.26266	7.7915	8.16846	8.21918	7.94724	8.30174	8.018	8.16301	8.17264	8.19013	8.24137	8.20517	8.20376	7.89539	7.92034	8.13752	8.05449	8.13032	8.22143	7.96387	8.3186	8.11214	8.03158	8.15794	8.16369	8.02419	8.12002	8.16022
TCEAL1	5011	0	Q15170-2;Q15170	Transcription elongation factor A protein-like 1	TCEAL1	8.22202	8.02105	8.09453	8.22945	8.13117	7.85667	8.20919	8.30709	8.27087		8.12878	8.0786	8.14012	7.88789	8.08736	8.19453	8.2573		8.09644	8.2793	8.26012	7.94102	7.92764	7.96672	8.26083	7.88781	8.38441	7.96838	8.04826		8.10925	8.26974	8.35107	7.9502	8.13708	8.03444	8.27577	8.27638	8.24296	8.24412	7.87341	8.09734	8.31401	7.98353
CELF2	1371	0	O95319;O95319-5;O95319-2;O95319-4;O95319-3	CUGBP Elav-like family member 2	CELF2	9.67991	9.70897	9.67968	9.61351	9.66068	9.44541	9.95823	9.83187	9.72215	9.73332	9.81048	9.72566	9.82368	9.69766	9.99189	9.67258	9.70444	9.85006	9.79259	9.8473	9.54129	9.73877	9.73321	9.65759	9.59886	9.86242	9.67571	9.79876	9.80741	9.82109	9.72855	9.63398	9.74528	9.77494	9.72067	9.81235	9.7445	9.93859	9.77028	9.70925	9.89096	9.86643	9.95783	9.70834
NSUN2	4337	0	Q08J23	tRNA (cytosine(34)-C(5))-methyltransferase	NSUN2	9.54199	9.65829	9.61117	9.59091	9.59257	9.68094	9.59732	9.69217	9.67877	9.62548	9.60563	9.64613	9.68604	9.61751	9.70496	9.66758	9.68511	9.40943	9.75387	9.63017	9.52718	9.6864	9.65138	9.61914	9.57484	9.64281	9.58948	9.6805	9.78205	9.56915	9.66094	9.58274	9.63596	9.6773	9.78097	9.6327	9.66574	9.6696	9.68605	9.63999	9.67588	9.65006	9.85232	9.6856
LONP1	2967	0	P36776;P36776-2;P36776-3	Lon protease homolog, mitochondrial	LONP1	9.67329	9.77247	9.67028	9.7242	9.6568	9.81509	9.89143	9.49399	9.65425	9.55129	9.70432	9.66461	9.62069	9.80516	9.77245	9.73627	9.71028	9.40282	9.87411	9.72909	9.42175	9.82004	9.60278	9.66394	9.74246	9.78483	9.69369	9.71074	9.75061	9.61157	9.52915	9.84074	9.8089	9.66011	9.76763	9.64715	9.72357	9.77068	9.77565	9.59028	9.67067	9.79877	9.67192	9.89579
ARRB2	2838	0	P32121;P32121-3;P32121-4;P32121-5;P32121-2	Beta-arrestin-2	ARRB2	8.71742	9.02199	9.11299	9.03749	9.05464	9.07253	8.89684	9.21501	8.97174	9.03616	8.65043	9.2544	8.96203	9.02985	9.09871	8.98292	8.95336	8.94062	9.20323	9.34559	9.2787	9.24685	8.98544	8.97663	8.71467	9.03251	9.05024	9.16205	9.08451	9.28632	9.00225	8.98287	9.21072	9.11763	8.53146	8.72195	9.07697	9.21075	9.11281	8.73206	8.81074	8.9563	9.23947	8.63444
NCOA3	11448	0	Q9Y6Q9-5;Q9Y6Q9;Q9Y6Q9-2;Q9Y6Q9-3;Q9Y6Q9-4	Nuclear receptor coactivator 3	NCOA3	8.16752	7.98913	8.09054	7.99038	8.09391	8.14101	8.28279	8.21059	8.28351	8.51485	8.32578	8.28282	8.31314	8.27441	8.25962	8.18855	8.29532	8.52658	8.16947	8.32498	8.3679	8.21527	8.28661	8.27149	8.13381	8.1713	8.42367	8.21858	8.28039	8.19638	8.21226	8.21699	8.07849	8.27594	8.1529	8.18182	8.30472	8.22277	8.20157	8.28244	8.24077	8.26795	8.47134	8.36017
IKZF1	4574	0	Q13422-7;Q13422-3;Q13422-4;Q13422-5;Q13422-8;Q13422-6;Q9UKT9-16	DNA-binding protein Ikaros	IKZF1	9.38451	9.3008	9.33044	9.30358	9.28149	8.96665	9.58675	9.16907	9.19538	9.25893	9.21968	9.06083	9.43216	9.35657	9.65075	9.22877	9.39094	9.64081	9.44818	9.45187	9.40004	9.39326	9.2919	9.37549	9.42407	9.48872	9.27957	9.50327	9.39592	9.5022	9.51376	9.14416	9.36347	9.33692	9.30397	9.3193	8.98544	9.57752	9.47335	9.23286	9.43947	9.47304	9.75854	9.37769
PRKCI	3070	0	P41743	Protein kinase C iota type	PRKCI	7.96037	8.01184	7.99064	7.95104	8.0299	8.2517	7.93868	8.08781	8.03682	7.69064	8.00198	7.9091	8.09482	8.02051	7.88461	8.09522	8.16126	8.09948	7.77589	7.98478	7.87251	7.99455	8.01452	7.99144	8.12721	8.01531	7.86544	7.87704	7.91423	7.85618	7.83921	7.77922	7.98928	8.27642	7.86828	7.95446	7.70392	7.81277	7.90013	7.94813	7.91622	8.03081	7.9892	7.75813
ANKRD17	1036	0	O75179;O75179-2;O75179-7;O75179-6;O75179-4;O75179-3;O75179-5	Ankyrin repeat domain-containing protein 17	ANKRD17	8.71342	8.66775	8.60672	8.64841	8.59217	8.7861	8.72155	8.72984	8.77845	8.84852	8.79843	8.69302	8.73902	8.70539	8.65971	8.79581	8.7721	8.72649	8.74141	8.73876	8.76786	8.83134	8.74484	8.76191	8.86578	8.65667	8.7452	8.71316	8.76969	8.49904	8.69764	8.76941	8.58949	8.60975	8.76635	8.58996	8.61222	8.70811	8.684	8.62824	8.6487	8.7594	8.64219	8.67331
USF1	2495	0	P22415;P22415-2	Upstream stimulatory factor 1	USF1	8.27392	8.20234	8.3418	8.16929	8.33409	8.3448	8.576	8.46216	8.45676	8.3682	8.41564	8.43595	8.35611	8.51689	8.47599	8.35478	8.29001	8.3699	8.493	8.44465	8.5643	8.44043	8.48201	8.50414	8.56974	8.54521	8.43139	8.36494	8.35805	8.41188	8.5196	8.40307	8.48754	8.26206	8.34232	8.24453	8.36783	8.50314	8.16944	8.32092	8.47747	8.32445	8.47842	8.2451
PCYT2	8688	0	Q99447;Q99447-3;Q99447-4;Q99447-2	Ethanolamine-phosphate cytidylyltransferase	PCYT2	8.85619	8.93977	8.87091	8.75581	8.82907	8.62903	8.6826	9.1015	8.88916	8.75477	8.88769	8.6936	8.69997	8.74428	8.61432	8.74028	8.69395	8.83175	8.80215	8.68014	8.67388	8.67711	8.93343	8.67863	8.63212	8.67645	8.96989	8.76265	8.92659	8.82778	8.83138	8.75493	8.6538	8.88557	8.8492	8.64335	8.65492	8.55423	8.97484	8.85729	8.94862	8.7577	9.05244	8.55279
RUNX1	4095	0	Q01196-8;Q01196-9	Runt-related transcription factor 1	RUNX1	9.12159	9.05873	8.89141	8.95682	8.93063	9.1036	9.37347	9.2764	9.18399	9.40647	9.14967	9.24431	9.21116	9.11033	9.62585	9.18638	8.79686	9.29167	9.25949	9.28737	8.70563	8.99593	9.19922	9.06132	9.18668	9.2196	9.07097	9.46235	9.1729	8.81947	9.12591	9.19547	9.36261	9.15399	9.10063	9.24009	9.25957	9.37346	9.17265	9.17986	9.29714	9.21932	9.36431	9.31647
SEPHS1	3352	0	P49903;P49903-2;P49903-4;P49903-3	Selenide, water dikinase 1	SEPHS1	9.1811	9.05827	9.25322	9.12468	9.21578	9.23056	9.36962	9.2135	9.2089	9.33194	9.35293	9.1158	9.26741	9.18922	9.41729	9.08819	9.20173	9.24287	9.21022	9.11599	9.01881	9.13897	9.11592	9.14715	9.13052	9.22285	9.0283	9.11477	9.14672	9.21632	9.27758	9.23469	9.27295	9.26874	9.08817	9.16015	9.31191	9.21175	9.28831	9.35033	9.41557	9.19419	9.23709	9.01515
MRPL10	6520	0	Q7Z7H8;Q7Z7H8-2	39S ribosomal protein L10, mitochondrial	MRPL10	7.92996	8.08761	8.25817	7.99838	8.16539	8.10159	8.39238	7.98364	7.97032	8.09102	8.08889	8.2893	8.19131	8.12883	8.01847	8.4923	7.78227	7.62697	8.31554	8.17782	8.38638	8.23417	8.27562	8.48754	8.47863	8.44208	8.34961	8.28788	8.18834	8.15137	8.03667	8.16872	8.12612	8.23126	8.38381	8.04514	8.34834	8.06671	8.10471	8.06311	8.13724	8.11389	8.32081	7.73589
C11orf54	9379	0	Q9H0W9;Q9H0W9-2;Q9H0W9-3;Q9H0W9-4	Ester hydrolase C11orf54	C11orf54	9.19434	9.05804	9.28385	9.23694	9.31083	9.19527	9.38944	9.38968	9.35801	9.36541	9.33901	9.05209	9.35246	9.09387	9.3031	9.03272	9.22741	9.32863	9.40182	9.09863	8.93517	9.3455	9.00205	9.22118	9.11429	9.12065	9.25812	9.18919	9.06905	8.99011	9.30524	9.08242	9.47041	9.04311	9.21762	8.90373	9.13917	9.23577	9.23294	9.1652	9.45946	9.18296	9.13396	8.87945
PSMB3	3316	0	P49720	Proteasome subunit beta type-3	PSMB3	9.18984	9.32018	9.37575	9.45381	9.34221	9.58398	9.19692	9.17491	9.25849	9.25841	8.99003	9.24029	9.23522	9.34158	9.10876	9.36395	9.19581	9.01971	9.21161	9.18785	9.28139	9.20088	9.28029	9.33699	9.43845	9.17517	9.36202	9.24824	9.18388	9.37788	9.32121	9.19129	9.29788	9.33403	9.36065	9.3363	9.14329	9.16454	9.36315	9.31766	9.25704	9.28247	9.20891	9.23314
PIK3R4	8714	0	Q99570	Phosphoinositide 3-kinase regulatory subunit 4	PIK3R4	8.72607	8.7433	8.75512	8.75757	8.81105	8.99725	8.72677	8.82439	8.70597	8.62475	8.66233	8.7655	8.6933	8.75197	8.68653	8.75277	8.72033	8.83356	8.63418	8.75559	8.80971	8.94468	8.83415	8.82804	8.74445	8.5934	8.76712	8.79602	8.77863	8.8213	8.63699	8.75753	8.77444	8.82286	8.77803	8.60528	8.84391	8.7551	8.87117	8.67744	8.68566	8.67133	8.6332	8.87876
ADNP2	5953	0	Q6IQ32	ADNP homeobox protein 2	ADNP2	7.57758	7.68638	7.68938		7.86605	7.73578	7.69516	7.62201	7.62815	7.46222	7.356	7.37973	7.54338	7.48691	7.57573	7.64315	7.62827	7.43677	7.55123	7.65326	7.56346	7.47048	7.34065	7.46199	7.79001	7.52544	7.62131	7.56653	7.58438		7.60321	7.58605	7.61968	7.40151	7.54047	7.60759		7.67797	7.487	7.33372	7.7105			7.7575
NCKIPSD	10365	0	Q9NZQ3;Q9NZQ3-3;Q9NZQ3-4;Q9NZQ3-2;Q9NZQ3-5	NCK-interacting protein with SH3 domain	NCKIPSD		7.21303			7.83779		8.00456	7.67808	7.97209	7.68884	8.28152	8.03364	7.98076	7.78475	7.83609	8.16242		7.97553	7.64482	7.68072	7.95698	7.99375	7.92549	7.92975	8.16725	7.52711	7.87857	7.86858	8.05932	7.91767	7.43103		7.84359	7.86118	8.06826			7.42642	8.07924	8.08603	8.13798		7.98589
TRIT1	9469	0	Q9H3H1;Q9H3H1-4;Q9H3H1-5;Q9H3H1-2;Q9H3H1-3;Q9H3H1-6	tRNA dimethylallyltransferase, mitochondrial	TRIT1	9.45201	9.69413	9.37491	9.40054	9.45204	9.18444	9.09979	8.90974	8.87038	9.20732	8.93423	9.07605	8.95526	8.76345	8.81986	9.03757	8.80732	9.05997	9.16325	8.79092	8.7994	9.15042	9.02208	8.83378	8.92119	9.09048	8.77422	9.08493	9.23091	9.34678	9.0235	9.03935	9.0065	9.24532	8.97986	9.6182	9.23211	9.04528	9.06847	9.0234	9.19073	9.44779	9.41866	9.13277
RBBP7	5203	0	Q16576;Q16576-2	Histone-binding protein RBBP7	RBBP7	9.72563	9.75766	9.78705	9.75313	9.78084	9.88788	9.78481	9.79286	9.78968	9.72652	9.56289	9.7971	9.83482	9.65101	9.79344	9.87114	9.79877	9.66401	9.77283	9.84339	9.91156	9.84809	9.66779	9.77442	9.81904	9.84568	9.79971	9.84529	9.8373	9.66934	9.89927	9.76297	9.78779	9.86227	9.78663	9.792	9.76026	9.78388	9.82254	9.69355	9.77283	9.79315	9.72004	9.8765
BPHL	6652	0	Q86WA6;Q86WA6-2	Valacyclovir hydrolase	BPHL	8.65658	8.70275	8.43476	8.29523	8.32461	8.46585	8.79852	7.47838	8.56997	8.55476	8.77683	7.92702	8.59358	8.498	8.61743	8.56815	8.59162	8.63881	8.6262	8.51452	8.39161	8.5981	8.29669	8.53407	8.61052	8.74551	8.55288	8.37125	8.34824	8.39513	8.36645	8.54975	8.72319	8.49694	8.55494	8.69353	8.38633	8.66412	8.51049	8.42693	8.57514	8.75876	8.18037	8.72989
POGLUT1	7239	0	Q8NBL1	Protein O-glucosyltransferase 1	POGLUT1	8.54092	8.49635	8.65905	8.61085	8.30213	8.27775	9.01132	8.7588	8.71753	8.59815	8.78588	8.76707	8.88003	8.96692	8.57495	8.71844	8.85238	8.85198	8.76239	8.848	8.66252	8.546	8.66614	8.89266	8.53752	8.74963	8.80654	8.65324	8.73204	8.66966	8.33818	8.82258	8.71798	8.59177	8.76702	8.69766	8.69057	8.91835	8.58305	8.74273	8.65536	8.91232	8.40164	8.72126
COX7A2	2164	0	P14406	Cytochrome c oxidase subunit 7A2, mitochondrial	COX7A2	9.02009	9.04558	8.90776	8.88437	8.93236	9.33821	9.31492	8.87723	8.98963	9.14857	8.90812	9.07587	9.22262	8.98132	9.1198	8.90941	8.91757	9.09122	9.1512	9.10339	8.80442	8.87994	9.2069	9.10447	8.94564	9.10538	8.93988	9.24854	8.77817	9.36877	8.88224	9.14301	9.07202	9.05951	9.08385	9.07195	9.2411	8.90993	9.11042	9.20733	9.12097	9.0898	9.18813	9.00434
RPS27	3099	0	P42677	40S ribosomal protein S27	RPS27	9.17208	9.8155	9.78974	9.67563	9.62171	9.30902	9.09695	9.58516	9.25808	9.61079	9.05711	9.64299	9.39757	9.49628	9.21581	9.40398	9.1765	9.28194	9.13034	9.1615	9.65729	9.46467	9.26086	9.08894	9.17623	9.24348	9.58164	9.26812	9.41263	9.23408	9.0865	9.21959	9.32181	9.50937	9.33644	9.48874	9.00148	8.92402	9.45124	9.46359	9.16625	9.287	9.45048	9.42035
NDUFS8	304	0	O00217	NADH dehydrogenase [ubiquinone] iron-sulfur protein 8, mitochondrial	NDUFS8	9.13553	8.89858	9.0374	8.91379	8.99219	9.07708	9.12673	9.02423	9.15863	8.96321	9.30112	9.20564	9.2293	9.40924	9.20909	9.24991	9.10169	9.33932	9.23268	9.24141	9.11771	9.27418	9.18601	9.26558	9.19995	9.25379	9.29411	9.2228	9.13417	9.27807	8.94622	9.1957	9.08285	9.11719	9.24484	9.13823	9.14253	9.31479	9.31953	9.29513	9.23015	9.22284	9.37051	9.20314
TTC38	5618	0	Q5R3I4	Tetratricopeptide repeat protein 38	TTC38	8.8339	8.69195	8.75833	8.73596	8.65879	8.43908	8.57246	8.00439	8.87562	8.96649	8.9359	8.25389	8.73854	8.58902	8.28297	8.26467	8.59821	9.23558	8.45359	8.6752	8.79977	8.67896	8.49467	8.75987	8.76483	8.72934	8.68206	8.69548	8.48901	8.96675	8.60446	8.83764	8.7862	8.70991	8.83049	8.89106	8.32717	8.49959	8.74501	8.71762	8.75307	8.89231	8.50033	8.7586
PTCD3	8231	0	Q96EY7;Q96EY7-2	Pentatricopeptide repeat domain-containing protein 3, mitochondrial	PTCD3	8.71033	8.83133	8.65915	8.71071	8.64765	8.79206	8.70504	8.23608	8.64489	8.51517	8.42301	8.54132	8.64268	8.48924	8.40075	8.78859	8.71524	8.52766	8.75383	8.69683	8.76976	8.63258	8.57668	8.73039	8.71323	8.65149	8.81392	8.90482	8.68763	8.34152	8.38433	8.62001	8.68754	8.75937	9.02216	8.85466	8.69866	8.64609	8.62856	8.67494	8.7247	8.69309	8.74701	8.61575
SARNP	4013	0	P82979	SAP domain-containing ribonucleoprotein	SARNP	9.91349	9.80596	9.75165	9.72787	9.74268	9.58956	9.94054	9.8528	9.73357	9.95635	9.83906	9.75499	9.89852	9.81555	10.0224	9.63302	9.84149	9.86123	9.70844	9.81593	9.71344	9.69525	9.78223	9.70506	9.77097	9.85315	9.69814	9.79715	9.75681	9.78688	9.83833	9.74317	9.65606	9.73276	9.69569	9.68109	9.86355	9.84376	9.80461	9.76784	9.9675	9.81559	9.92906	9.88714
ZNF740	7319	0	Q8NDX6	Zinc finger protein 740	ZNF740	8.5557	8.40278	8.62638	8.42274	8.26203	8.43647	8.89673	8.45721	8.5376	8.42772	8.4823	8.4866	8.51504	8.57209	8.9153	8.35821	8.74215		8.60643	8.4464	8.53118	8.21659	8.36763	8.35832	8.37682	8.68386	8.50756	8.4568	8.40684	8.27636	8.72878	8.62437	8.6268	8.95171	8.36209	8.53734	8.30812	8.74473	8.33849	8.47959	8.51907	8.71629	8.64246	8.6244
PGAM1	2354	0	P18669;P15259	Phosphoglycerate mutase 1	PGAM1	10.1709	10.0888	10.2525	10.2833	10.3606	10.2801	9.85759	9.9912	10.08	9.99248	9.9694	10.1304	9.98305	10.1334	9.93558	10.1659	10.3129	10.1463	9.96646	9.9938	10.1816	10.2526	10.1195	10.291	10.1871	9.8861	10.179	9.98576	10.1762	10.3511	10.1678	10.2248	9.9533	10.1647	10.2657	10.2054	10.218	9.8496	10.04	10.0564	10.057	10.0976	9.96265	10.1412
FAM101B	7121	0	Q8N5W9	Protein FAM101B	FAM101B	8.43728	8.25007	8.48156	8.23833	8.45974	8.53645	7.7927	8.69135	8.49168	8.34528	8.51495	8.74744	8.55069	8.56176	9.07935	8.60538	8.53176	9.21929	8.77372	8.76479	8.92961	8.52923	8.78331	8.77536	9.04679	8.86503	8.57373	8.49914	8.42599	8.98601	8.77992	8.6377	8.42144	8.66442	8.50864	8.68414	8.70636	8.37011	8.6703	8.51595	8.74066	8.38851	8.48414	8.08101
RECQL4	1239	0	O94761	ATP-dependent DNA helicase Q4	RECQL4	7.84725	7.88006	7.89183	7.80382	7.82111		7.86044	7.9019	7.78834	7.82475	7.64587	7.95282	7.44156	7.69493	7.77671	8.19406	8.10831	7.70555	7.86977	8.04845	8.43907	8.15398	8.14164	7.89602	8.05373	8.04054	7.96221	7.98384	8.00068	7.79326	8.14281	7.937	7.97227	8.32225	8.10266	8.20836	7.9988	7.71762	7.53683	7.63458	7.56624		8.05581	7.77755
GOT1	2289	0	P17174;P17174-2	Aspartate aminotransferase, cytoplasmic	GOT1	9.35957	9.36342	9.45838	9.35834	9.41346	9.38225	9.10192	9.11942	9.17766	8.99119	9.11287	8.92682	9.24051	9.07205	8.97152	9.17103	9.13227	9.04182	8.98526	8.91568	9.10969	9.16161	9.00327	9.13164	8.96545	8.92279	9.2287	9.03945	9.01099	9.1155	9.18278	9.17921	9.19038	9.31343	9.23825	9.22453	8.99888	9.09567	9.21548	9.27597	9.21295	9.1786	9.11444	9.17243
COA7	8083	0	Q96BR5	Cytochrome c oxidase assembly factor 7	COA7	8.66159	8.91862	8.73428	8.85115	8.83417	8.85487	8.50132	8.96406	9.03187	8.96297	8.77554	8.97535	8.69321	8.92763	8.55746	8.94444	8.74489	8.83911	8.90086	8.87381	9.22604	9.04984	8.94546	8.79141	9.01258	8.71944	9.39694	8.9683	8.99288	8.93637	8.63523	9.06093	9.11017	8.97109	9.29856	9.0506	8.97604	8.79493	9.02156	9.25425	8.75834	9.12926	9.01249	9.03616
ATE1	1359	0	O95260-2	Arginyl-tRNA--protein transferase 1	ATE1	8.70857	8.69378	8.83217	8.7768	8.80143	8.90991	8.98465	8.72277	8.81244	8.88059	8.83233	9.05799	8.74207	8.7643	8.86991	8.73666	8.91912	8.85645	8.88637	8.84188	8.64883	8.91743	8.71455	8.79554	8.74749	8.63393	8.79442	8.83815	8.85073	8.76301	8.81325	8.85739	8.8578	8.73429	8.76506	8.69815	8.92647	8.8272	8.72236	8.82294	8.74522	8.781	8.84939	8.86088
PSMB4	2665	0	P28070	Proteasome subunit beta type-4	PSMB4	9.17034	9.34242	9.32232	9.36096	9.41076	9.50842	9.06075	9.08705	9.24213	9.38232	8.92517	9.13145	9.2006	9.09031	9.27363	9.32921	9.18179	8.80664	9.20161	9.11719	9.24995	9.24404	9.13837	9.16001	9.37081	9.16111	9.25176	9.2759	9.1958	9.20324	9.2325	9.12698	9.18435	9.24378	9.14523	9.26907	9.05284	9.15043	9.23666	9.26806	9.20806	9.08433	9.2021	9.2684
ATP6V0D1	3787	0	P61421	V-type proton ATPase subunit d 1	ATP6V0D1	8.52684	8.44965	8.66754	8.67396	8.96099	8.80933	7.94334	8.33957	8.1707	7.88656	7.91757	8.66671	8.33496	8.60329	7.94027	8.45463	8.3999	8.38764	8.24288	8.56574	8.55365	8.53633	8.409	8.54971	8.60317	8.4985	8.56055	8.38257	8.36403	8.91059	8.36618	8.7332	8.37773	8.62865	8.57498	8.8059	8.58726	8.2707	8.16897	8.37826	8.50012	8.36199	8.19596	8.39668
CD99	2155	1	P14209;P14209-3;P14209-2	CD99 antigen	CD99	9.34589	9.10773	8.83359	8.74112	8.73389	8.7784	9.57839	8.98027		9.4853	9.34954	9.51789	9.44003	9.30543	9.75569	9.32233	9.25466	9.22733	9.22881	8.89389	8.80708	8.88443	9.40951	9.09581	8.68443	9.23665	8.92123	9.03214	8.55061	8.99337	9.4156	9.56357	9.08278	9.58846	8.889	9.622	9.59043	9.56604	9.03992	8.82002	9.48778	9.0773	8.95559	9.38237
RPS15	3875	0	P62841	40S ribosomal protein S15	RPS15	9.60904	9.56848	9.69829	9.61545	9.61841	9.51021	9.37904	9.39264	9.4989	9.32298	9.56761	9.58447	9.5603	9.5283	9.46307	9.56131	9.68207	9.40947	9.63136	9.50558	9.37181	9.63894	9.56553	9.67336	9.56896	9.42253	9.58097	9.45449	9.54488	9.32096	9.64723	9.69453	9.46259	9.35885	9.40212	9.51387	9.78033	9.52401	9.80589	9.48413	9.47598	9.56501	9.68641	9.54896
MECP2	3439	0	P51608-2	Methyl-CpG-binding protein 2	MECP2	9.59551	9.57649	9.57249	9.59944	9.54565	9.04913	9.64284	9.34204	9.51494	9.43557	9.60352	9.29694	9.26256	9.32448	9.5213	8.80196	9.32997	9.39791	9.31733	9.30414	8.80491	9.23184	9.03702	9.10557	8.99671	9.26289	9.04882	9.03973	9.31898	9.74475	9.36658	9.37132	9.5157	9.40099	9.21268	9.142	9.04689	9.53239	9.53207	9.31984	9.61751	9.26367	9.17999	9.51479
TAF2	6028	0	Q6P1X5	Transcription initiation factor TFIID subunit 2	TAF2	8.23011	8.45021	8.07233	8.34825	8.36884	8.54187	8.35672	8.4109	8.32655	8.10037	8.14366	8.35896	8.11846	8.29827	8.07567	8.38425	8.44853	8.20368	8.10418	8.2202	8.35145	8.28576	8.24155	8.30398	8.38436	8.28917	8.39811	8.01923	8.28108	8.06902	8.0815	7.97882	8.20934	7.94173	8.17896	8.14223	8.01965	8.25193	8.29153	8.20191	8.27233	8.33902	8.23392	8.12433
C5orf22	5406	0	Q49AR2;Q49AR2-2;Q49AR2-3	UPF0489 protein C5orf22	C5orf22	8.01419	7.7787	8.06123	8.02269	8.02078	8.18128	8.0281	7.93314	8.13558	7.76949	7.86553	7.80368	7.94088	7.9514	7.97196	7.97755	8.25423	7.85645	8.08766	7.89514	8.06045	7.79708	7.78436	8.05333	7.91707	7.81466	8.03206	7.80592	8.14969	7.88514	8.12324	8.05416	7.99143	8.03032	7.8672	8.07611	7.86476	8.00906	8.13765	8.07037	8.00235	8.03157	8.00578	7.90963
RBM5	3515	0	P52756;P52756-4;P52756-2;P52756-5	RNA-binding protein 5	RBM5	8.82119	8.83376	8.69739	8.67359	8.82563	8.68935	8.74032	9.02112	8.95176	8.83932	8.82019	8.82456	8.84466	8.70783	8.89775	8.78512	8.72011	8.99845	8.72974	8.881	8.95581	8.77243	8.73144	8.65707	8.79426	8.80229	8.95551	8.89491	8.80438	8.92345	8.95104	8.79142	8.85303	8.83792	8.88017	8.9002	8.91122	8.91403	8.83433	9.0568	8.94484	8.89139	8.86385	8.98737
ACTR5	9683	0	Q9H9F9	Actin-related protein 5	ACTR5	8.51816	8.5784	8.40204	8.42256	8.51327	8.62514	8.7101	8.47251	8.55277	8.56638	8.50077	8.59787	8.66305	8.50019	8.76142	8.43304	8.66026	8.66679	8.64629	8.58684	8.38647	8.55756	8.49829	8.5819	8.38605	8.68429	8.52764	8.54206	8.56352	8.46681	8.57434	8.56425	8.67686	8.48075	8.49812	8.76474	8.5886	8.60275	8.51722	8.5388	8.64361	8.57666	8.61947	8.62467
SRM	2387	0	P19623	Spermidine synthase	SRM	9.09018	9.10452	9.08149	9.09542	9.17296	9.29768	8.98486	8.88048	9.0889	8.90237	9.05686	9.11804	9.06011	9.02562	9.05728	9.33127	9.23845	8.98763	9.08129	9.07187	9.44974	9.02748	9.1959	9.27507	9.32062	8.84719	9.35168	9.02935	9.20106	8.9458	9.07442	9.08097	9.17511	8.94032	9.22355	9.04522	9.2336	8.92249	9.06774	9.08707	8.93632	9.07665	9.22514	9.08023
SLC2A1	2030	0	P11166	Solute carrier family 2, facilitated glucose transporter member 1	SLC2A1	7.72346	7.83106	7.5195	7.58336	7.61844	7.6857	7.06819	7.82474	8.03189	7.37425	7.655	7.82874	7.52177	7.78199		8.18398	7.63371	6.53034	7.18986	7.55029	7.84187		7.80217	7.95154	7.96884	7.16429	8.103	7.87144	8.20949	7.81258	7.84044	8.38322	7.2749	8.36203	8.19706	8.33506	7.73809	7.12678	7.64577	8.0719	7.64267	7.79528	7.48131	7.8902
RPL15	3784	0	P61313;P61313-2	60S ribosomal protein L15	RPL15	10.1131	10.0442	10.054	10.0291	10.1025	9.55777	9.92819	10.0804	9.93027	9.81265	10.1549	10.1899	10.1426	10.0234	9.79793	10.1516	10.0194	10.0212	10.0544	9.9201	10.0422	10.1136	10.0637	10.1242	10.1159	9.8167	10.0641	10.0061	10.1704	9.99385	9.87591	10.0499	10.1088	10.0033	10.219	10.2775	10.131	10.0214	10.0252	10.0582	9.91338	9.88334	10.0992	10.0912
VPS4B	1062	0	O75351	Vacuolar protein sorting-associated protein 4B	VPS4B	9.30289	9.19577	9.2779	9.16094	9.18408	9.33494	9.44637	9.37847	9.26132	9.45129	9.46949	9.3205	9.36005	9.36695	9.45687	9.22137	9.51836	9.39207	9.21022	9.34968	9.22057	9.30293	9.35688	9.4167	9.13296	9.30794	9.23327	9.40209	9.17813	9.43668	9.43422	9.47827	9.26785	9.30952	9.22755	9.33259	9.44634	9.34643	9.39677	9.36639	9.29289	9.36542	9.46646	9.27459
BAG4	1399	0	O95429;O95429-2	BAG family molecular chaperone regulator 4	BAG4	8.44481	8.82771	8.75921	8.81175	8.69853	8.53436	8.30697	8.67363	8.59633	8.40289	8.13871	8.48156	8.616	8.51032	8.44644	8.60502	8.35833	8.29216	8.3218	8.3619	8.65324	8.56526	8.10967	8.51393	8.47691	8.40618	8.95763	8.3469	8.54999	8.77811	8.59152	8.80104	8.56821	8.47174	8.76053	8.34089	8.86746	8.31787	8.65446	8.68183	8.71257	8.68808	8.51021	8.83245
CKS1B	3762	0	P61024	Cyclin-dependent kinases regulatory subunit 1	CKS1B				7.22965				7.83398	7.30502	7.02686	7.34933	7.548	7.10588		7.41126	8.1708	8.02415	6.96105	7.33155	8.10041	8.38111	8.05016	7.52245	8.0799	8.2205	7.86191	7.63009	7.62363	7.75687	6.77061	8.22476	7.63868	8.14882	7.54461	7.82521		7.45676	8.00925	7.05068	6.96589				7.32969
MED6	1137	0	O75586;O75586-3	Mediator of RNA polymerase II transcription subunit 6	MED6	8.35848	8.28501	8.12191	8.29124	8.20049	8.20573	8.40324	8.35436	8.29174	8.32974	8.23792	8.21422	8.29577	8.20907	8.47537	8.19903	8.38368	8.27361	8.34598	8.13903	8.11845	8.3509	8.41246	8.25671	8.12021	8.41782	8.20322	8.4394	8.26895	8.33109	8.25861	8.2543	8.38052	8.21545	8.14334	8.33008	8.1983	8.409	8.33724	8.23127	8.2309	8.35519	8.44621	8.34966
PPP2R5C	4556	0	Q13362-4	Serine/threonine-protein phosphatase 2A 56 kDa regulatory subunit gamma isoform	PPP2R5C	7.93078	8.25676	8.39484	8.44259	8.4653	8.80102	7.98432	8.25434	8.17614	8.12396	8.09251	8.14719	7.97703	8.13153	8.34259	8.09051	8.14757	8.41947	8.016	7.96193	7.83829	7.87188	7.9733	8.04356	7.93837	7.96298	8.1332	8.10332	7.89655	7.94878	8.22031	7.85758	8.09522	8.25815	8.07314	7.76513	7.67658	8.03314	7.90415	8.00877	7.99548	8.09	8.49233	8.08524
HSCB	6823	0	Q8IWL3	Iron-sulfur cluster co-chaperone protein HscB, mitochondrial	HSCB	8.2717	8.05811	8.11712	8.18366	8.08172	8.27962	8.59464	7.80248	8.41007	8.22973	8.45754	8.18916	8.21107	8.40315	8.27261	8.16594	8.75704	8.37465	8.31676	8.28713	8.25283	8.52707	8.33069	8.21792	8.0664	8.06878	8.38494	8.24932	8.06337	8.41763	8.10551	8.43932	8.54949	8.26517	8.49323	8.27016	8.27099	8.4228	8.26668	8.39633	8.15616	8.42378	8.17262	8.44166
CALU	831	0	O43852-3;O43852-15	Calumenin	CALU	9.07622	9.23296	9.15453	9.13795	8.90017	8.73938	8.92666	9.18249	9.14758	8.95043	8.84526	9.48618	9.15783	9.27803	8.9283	9.32377	8.72568	9.12144	9.10252	9.19756	8.92997	8.86844	9.36095	9.2385	9.50957	9.08111	9.17838	9.26518	9.17747	8.59272	9.27379	9.37355	9.14526	8.99689	9.2154	9.27171	9.38539	9.1815	8.91098	9.24081	8.7144	9.33536	9.21173	9.13883
ANKRD44	7163	0	Q8N8A2;Q8N8A2-4;Q8N8A2-3;Q8N8A2-5	Serine/threonine-protein phosphatase 6 regulatory ankyrin repeat subunit B	ANKRD44	9.16094	9.14466	9.31321	9.32172	9.26623	9.13763	9.26556	9.0955	9.28777	9.3653	9.41095	9.15042	9.05783	9.3856	9.29844	8.85538	9.23814	9.42362	9.18896	9.02728	9.23071	9.44979	9.21698	9.37461	8.99318	9.23598	9.17907	9.14312	9.21581	9.63505	9.41006	9.28884	9.04666	9.40886	9.10261	9.07931	9.08018	9.28763	9.15238	9.01303	8.95808	9.19554	9.20308	9.31364
C1orf50	9027	0	Q9BV19	Uncharacterized protein C1orf50	C1orf50	7.80966	7.90172	7.9424	7.93084	7.96857	8.2688	7.87988	8.16259	8.50023	8.17681	8.10111	8.0557	8.07058	8.17382	7.88496	8.10511	7.77238	7.63807	7.93529	7.92799	8.09437	7.99465	8.04468	8.09407	8.16036	7.89606	8.2543	7.91041	8.05351	8.0063	8.14731	8.03771	7.95598	7.82047	8.13141	8.06737	7.99392	7.947	7.96564	8.08749	8.01757	8.00578	8.03058	7.8745
CLPTM1L	8424	0	Q96KA5;Q96KA5-2	Cleft lip and palate transmembrane protein 1-like protein	CLPTM1L		7.66545	7.91156	8.01215	8.08626	8.02018	7.62298	7.59806	7.85918	7.34086	7.73723	7.74569	7.61369	7.79062	7.55973	7.76254	8.3361		7.80912	7.82505	7.9697	7.94582			7.77505		8.00126	7.70406	7.68883	7.74488	7.62977	7.94151	7.59718	7.65691	7.94615	7.50876	7.80017	7.83736	7.70839	7.80208	7.85514	7.80863	8.23822	7.60821
MRPL16	10220	0	Q9NX20	39S ribosomal protein L16, mitochondrial	MRPL16	8.92025	8.94226	8.97618	8.87556	8.94671	8.58415	9.04674	8.61579	8.70589	8.59806	8.69559	8.8874	8.81992	8.82041	8.86565	8.89743	8.85841	8.88503	8.85797	8.79345	9.0037	8.78391	8.84557	8.79828	8.72565	8.99663	9.02812	8.90348	8.83471	8.74829	8.8028	8.96131	8.73928	8.91453	9.04753	8.92349	8.94847	8.84707	8.90355	8.87752	8.83881	8.9542	8.89746	8.92878
UBE2T	9871	0	Q9NPD8	Ubiquitin-conjugating enzyme E2 T	UBE2T	7.39579	7.53534	7.37276		7.3344	7.39454	7.21116	7.60405	7.04001	7.0562		7.31125		7.10452	7.50632	8.25069	7.31849	7.37155	7.51314	8.07853	8.13226	7.67542	7.75702	7.88419	8.02834	7.71122	7.29372	7.65908	7.7536	6.97735	8.35821	7.51179	7.582	7.58025	7.51333	7.43228	7.39782	7.87638	7.33933	6.99807	7.65376	7.18974	8.12755	7.37786
AUH	4690	0	Q13825;Q13825-2	Methylglutaconyl-CoA hydratase, mitochondrial	AUH	8.42875	8.08678	8.18969	8.12249	8.08787	8.12244	8.0471	8.26308	8.26799	8.1065	8.45174	8.4422	8.46121	8.42861	8.33965	8.11331	8.42852	8.52674	8.46417	8.22918	8.45982	8.16322	8.3481	7.99618	8.21734	8.11638	8.30091	8.34039	7.92743	8.29828	8.20975	8.39396	8.37274	8.30819	8.1537	8.51194	8.57259	8.47912	8.26111	8.08084	8.55201	8.67214	8.36717	8.25039
NOSIP	11147	0	Q9Y314	Nitric oxide synthase-interacting protein	NOSIP	8.7352	8.82112	8.79777	8.87501	8.6776	8.77384	8.93819	9.09674	8.97793	8.86988	8.79422	8.90146	8.92557	8.90954	9.01966	8.9181	8.8218	8.65333	8.7928	9.07672	8.74758	9.07172	8.83023	8.82348	8.99473	8.86508	8.72619	8.9892	9.00805	8.80702	9.09241	8.80764	8.67778	8.9674	8.8819	8.78439	8.6976	8.7904	8.94744	8.86879	8.99836	8.92115	9.00343	8.66719
UBE2N	3768	0	P61088	Ubiquitin-conjugating enzyme E2 N	UBE2N	9.54799	9.6442	9.60033	9.6206	9.62547	9.62978	9.2639	9.63515	9.70326	9.02354	9.28507	9.56062	9.50425	9.429	9.47988	9.71936	9.20816	9.62257	9.44536	9.41466	9.37617	9.52808	9.62232	9.24377	9.39314	9.43686	9.46906	9.51779	9.595	9.84014	9.44339	9.3595	9.4954	9.58174	9.54969	9.78035	9.27407	9.31944	9.59859	9.48583	9.54627	9.39787	9.59046	9.37723
C9orf89	8458	0	Q96LW7-2;Q96LW7	Bcl10-interacting CARD protein	C9orf89	8.43685	8.42449	8.50029	8.38653	8.42094	8.40972	8.69386	8.35228	8.39776	8.42765	8.63238	8.4756	8.3755	8.7443	8.70778	8.1889	8.83288	8.70108	7.42908	8.61842	8.59758	8.5546	8.38601	8.72323	8.76796	8.84739	8.73967	8.80822	8.40493	8.90406	8.298	8.81602	8.64413	8.28429	8.5686	8.57488	8.51406	8.72692	8.44288	8.6315	8.62051	8.71622	8.46442	8.95822
SF3B4	5068	0	Q15427	Splicing factor 3B subunit 4	SF3B4	8.7462	8.68888	8.83924	8.79036	8.42003	8.62967	8.49562	9.06282	9.06553	8.29539	8.36228	8.92271	8.58731	8.76573	8.61014	8.87126	8.7735	8.96994	8.74167	8.661	9.13214	9.07741	8.75128	8.453	8.60232	8.6328	9.03557	8.67457	8.87645	8.89947	8.87861	8.68336	8.75564	8.87963	9.05923	8.93065	8.32406	8.71497	8.39143	8.66211	8.90355	8.75713	8.6769	8.91981
CARM1	6679	0	Q86X55;Q86X55-1;Q86X55-2	Histone-arginine methyltransferase CARM1	CARM1	8.76363	8.78536	8.90852	8.87673	8.86546	9.24133	8.5777	8.76346	8.94036	8.98661	8.88563	8.53659	8.62209	8.74681	8.82449	8.84179	8.35667	8.54179	8.79153	8.66382	8.75465	8.84218	8.54015	8.90183	8.91196	8.64286	8.5474	8.74031	8.82691	8.51607	8.73902	8.5054	8.81258	8.66892	8.55566	8.57316	8.76461	8.62707	8.82628	8.62701	8.62863	8.74557	8.76395	8.41434
PPP2R1A	2748	0	P30153	Serine/threonine-protein phosphatase 2A 65 kDa regulatory subunit A alpha isoform	PPP2R1A	9.85475	9.80142	9.81999	9.85344	9.86812	9.86271	9.76695	9.79137	9.84624	9.83834	9.90755	9.86681	9.80397	9.82853	9.83798	9.92628	9.83901	9.77008	9.83002	9.79637	9.79557	9.85323	9.8985	9.96316	9.89442	9.8118	9.89416	9.82079	9.75119	9.85932	9.96933	9.92662	9.80253	9.89991	9.77265	9.84564	9.99887	9.80642	9.8196	9.78983	9.78959	9.84486	9.92672	9.85456
ZBTB1	11087	0	Q9Y2K1;Q9Y2K1-2	Zinc finger and BTB domain-containing protein 1	ZBTB1	8.10883	7.9708	7.78875	7.78705	8.04718	7.84722	8.21298	8.12306	8.14551	8.03939	7.87831	8.156	8.01005	8.13035	8.05696	8.12069	8.03913	8.1977	7.94568	8.34274	8.208	7.97766	8.11732	7.96657	8.02732	8.06982	7.91347	7.89962	8.04309	7.95085	8.03101	8.03284	7.92995	8.08406	8.02821	8.32348	7.92476	8.3203	7.8491	7.90935	8.01707	8.12746	8.13393	8.03221
SLC16A1	3569	0	P53985;P53985-2	Monocarboxylate transporter 1	SLC16A1	8.29078	8.36659	8.33979	8.52155	8.36282	8.20328		8.28506	8.4774		8.39946	8.17912	7.8674	7.86503	8.53263	8.59746		7.99891			8.71413	7.69758	7.99685	8.30915	8.61302		8.20011	8.46368	7.90279		8.29366	7.92169	8.14788	8.38769	8.04863	8.19577	7.8671	7.40625	8.11744	7.93297		8.40889	8.69101	8.38395
CGGBP1	10591	0	Q9UFW8	CGG triplet repeat-binding protein 1	CGGBP1	9.37664	9.30715	9.37797	9.2773	9.30463	9.13161	9.62474	9.41235	9.26206	9.13802	9.34731	9.27575	9.35443	9.31541	9.69006	9.31053	9.15472	9.53625	9.27548	9.47958	9.1083	9.18095	9.23763	9.23554	9.16651	9.49268	9.19381	9.44214	9.2671	9.24374	9.37486	9.06403	9.34517	9.3401	9.21776	9.0871	9.22946	9.4229	9.42904	9.20872	9.43571	9.31645	9.48077	9.42398
HAUS8	8946	0	Q9BT25;Q9BT25-2;Q9BT25-3	HAUS augmin-like complex subunit 8	HAUS8	7.90596	7.90446	8.03578	8.02993	8.1772	8.16832	8.06257	8.30364	7.99167	8.1561	8.01952	8.17542	7.95325	7.90591	8.4446	8.3629	8.2497	7.77773	7.99315	8.12363	7.85683	8.51345	8.38944	8.32504	8.21195	8.24217	7.83908	8.20743	8.21702	8.02637	8.41238	7.97224	8.26895	8.31018	8.31509	7.83249	8.18	8.08933	8.18995	8.09197	8.07516	7.7863	8.27969	8.0778
GALNT7	6534	0	Q86SF2	N-acetylgalactosaminyltransferase 7	GALNT7	8.64975	8.53871	8.53592	8.57522	8.42986	8.10668	9.05344	8.78623	8.8127	8.7783	8.73957	8.9975	8.99566	8.9127	8.61931	8.87302	9.01069	8.84136	9.0574	8.95283	8.71258	9.00706	9.10067	9.05873	8.9653	8.97829	8.84095	8.86799	8.99985	8.80942	8.77724	8.92851	8.54696	8.82713	9.12083	8.92333	8.68722	8.90667	8.75805	8.91749	8.72058	8.96451	8.92079	8.97465
TIPRL	1147	0	O75663;O75663-2	TIP41-like protein	TIPRL	8.79117	8.69506	8.8274	8.88708	8.92708	8.92285	8.86596	8.93365	8.95695	8.95623	8.74361	8.71097	8.69181	8.59752	8.68143	8.83201	8.89687	8.64017	8.69441	8.71971	8.90649	8.79008	8.72285	8.84273	8.8967	8.53362	8.86108	8.67775	8.84005	8.70199	8.81303	8.67957	8.76723	8.7852	8.87351	8.54152	8.78616	8.72355	8.74662	8.71617	8.91638	8.73634	8.78274	8.76876
DYNC1LI1	11415	0	Q9Y6G9	Cytoplasmic dynein 1 light intermediate chain 1	DYNC1LI1	9.26886	9.33157	9.25144	9.25789	9.32671	9.28681	9.08048	9.3328	9.17126	9.11152	9.373	9.43008	9.30327	9.16139	9.19144	9.22416	9.2355	9.29415	9.20659	9.30574	9.24064	9.36127	9.31676	9.24129	9.26097	9.21918	9.29262	9.23442	9.19385	9.24343	9.31787	9.30579	9.20042	9.19538	9.3192	9.14901	9.46473	9.15912	9.23113	9.38806	9.34126	9.21893	9.10068	9.28543
FOXRED1	8137	0	Q96CU9;Q96CU9-3;Q96CU9-2	FAD-dependent oxidoreductase domain-containing protein 1	FOXRED1	8.09569	8.34158	8.06594	8.12233	8.24654	8.48108	8.38784	8.0227	8.30458	8.39454	8.13586	8.10855	8.21169	7.99435	7.86771	8.31629	8.50949	8.1206	8.40367	8.23022	8.27859	8.3095	8.04354	8.16633	8.18165	8.20367	8.22294	8.18506	8.36639	7.938	8.28844	8.27956	8.35034	8.33288	8.27847	8.28576	8.22628	8.33375	8.3058	8.26791	8.16325	8.26176	8.62106	8.43843
PEX11B	1516	0	O96011;O96011-2	Peroxisomal membrane protein 11B	PEX11B	7.78599	8.03852	8.23502	8.04058	8.22624	7.48326	8.60215	8.1306	8.05215	7.98748	8.27564	8.28659	8.16584	8.44303	7.87824	8.2296	8.08229	7.9456	8.41432	8.18983	8.61462	7.96936	8.28369	8.08755	8.24176	8.04232	8.41042	8.13723	8.15897	8.29505	8.05051	8.25833	8.22518	8.2737	8.05791	8.23694	8.22194	8.17386	7.97802	7.98182	8.20701	8.2346	8.20303	8.25372
AHCTF1	7760	0	Q8WYP5;Q8WYP5-2;Q8WYP5-3	Protein ELYS	AHCTF1	9.17434	9.18792	9.11918	9.08869	9.13872	9.27958	9.14162	9.16693	9.1133	9.16118	9.14556	9.2167	9.22048	9.14487	9.40963	9.22559	9.15952	9.1208	9.1956	9.27157	9.15582	9.24767	9.22553	9.18037	9.24275	9.20695	8.9667	9.30457	9.14518	9.09361	9.30875	9.1671	9.22078	9.24048	9.22124	9.24992	9.24212	9.16238	9.19363	9.12651	9.34195	9.12799	9.43165	9.17156
DMAP1	9877	0	Q9NPF5	DNA methyltransferase 1-associated protein 1	DMAP1	8.86851	8.79155	8.89833	8.991	8.7817	9.01813	9.05462	8.93593	8.90958	8.99715	8.86965	8.87858	8.93733	8.84708	9.10241	8.8155	8.87088	8.96695	8.94736	8.98707	8.87364	8.74651	8.79904	8.83725	8.90548	8.91887	8.79296	8.96318	8.88199	8.77881	8.88722	8.68869	8.98522	8.84586	8.72834	8.95134	8.77088	8.96396	8.7828	8.72822	8.83377	8.82669	8.99144	8.96972
PSMB7	8685	0	Q99436;Q99436-2	Proteasome subunit beta type-7	PSMB7	9.25026	9.1063	8.82952	8.89897	8.82303	9.06328	9.14445	9.03446	8.9919	9.03132	9.15155	9.26002	9.40028	9.10182	8.86533	9.34332	9.17725	9.38244	9.07781	9.1973	8.77262	9.25949	9.34122	9.24211	9.30926	9.2462	9.05495	9.00669	9.1801	9.031	8.87016	9.07266	9.07768	9.52958	9.58251	9.31693	9.41135	9.14176	9.27712	9.42959	9.44575	8.91187	9.24167	8.97744
PSMD6	4935	0	Q15008	26S proteasome non-ATPase regulatory subunit 6	PSMD6	9.62089	9.44034	9.38347	9.27178	9.43769	9.16641	9.31361	9.39924	9.42351	9.39548	9.45887	9.3591	9.34972	9.4001	9.30524	9.41749	9.39335	9.54742	9.26391	9.23456	9.55682	9.41032	9.35007	9.43051	9.41766	9.3755	9.44064	9.36594	9.45409	9.35615	9.38148	9.41648	9.35092	9.44612	9.49092	9.56501	9.42245	9.31181	9.44743	9.4367	9.36145	9.42711	9.38066	9.50351
ZBTB40	10074	0	Q9NUA8;Q9NUA8-2	Zinc finger and BTB domain-containing protein 40	ZBTB40	8.25351	8.30858	8.2021	8.08698	8.15642	8.25068	8.74202	8.39443	8.45952	8.40023	8.49058	8.52201	8.42167	8.43759	8.64499	8.46886	8.21554	8.50256	8.55375	8.56319	8.45931	8.41955	8.54051	8.36508	8.46917	8.38723	8.40612	8.57355	8.37394	8.18038	8.3318	8.24966	8.51966	8.403	8.14739	8.29921	8.31228	8.51558	8.33137	8.32239	8.44717	8.41282	8.5401	8.4769
UBR3	6260	0	Q6ZT12;Q6ZT12-4;Q6ZT12-2;Q6ZT12-3	E3 ubiquitin-protein ligase UBR3	UBR3	7.38569		7.9206	7.80709	7.91194	8.14448	7.72631	8.01367	7.78249	7.9016	7.80499	7.74577	7.72079	7.77988	7.50026	7.81282	7.69185	7.56441	7.56436	7.60204		8.17705	7.87358	7.67744	7.53694	7.34104	7.55741	7.62135	7.91758	7.93041	7.47159	7.46339	7.58407	7.66563	7.72892	7.47254	7.57917	7.70962	7.97149	7.64346	7.89654	7.85317	7.86733
ACTC1;ACTA1;ACTG2	3931	0	P68032;P68133;P63267-2	Actin, alpha cardiac muscle 1;Actin, alpha skeletal muscle;Actin, gamma-enteric smooth muscle	ACTC1;ACTA1;ACTG2	9.39104	9.63881	9.9015	9.95814	10.1788	10.1228	9.53309	9.80084	9.92844	9.52289	9.49309	9.92325	9.4207	9.76349	9.38649	10.0017	9.98198	9.29396	9.61019	9.53686	9.37158	9.56241	9.57302	9.67793	9.61141	9.4856	9.82806	9.44782	9.51544	10.0159	9.83624	9.81513	9.53393	9.51151	9.54128	9.62806	9.74175	9.66118	9.4983	9.58928	9.5961	9.82838	9.37789	9.74286
ERGIC2	8603	0	Q96RQ1	Endoplasmic reticulum-Golgi intermediate compartment protein 2	ERGIC2	7.77268		7.60269		7.57624		7.59176	7.61691	7.37602		7.60189	7.56976	7.63396	7.85378	7.42931	7.61994			7.42739	7.74428	7.89989	7.985	7.64914		7.66377	7.54085	8.0081	7.58619	7.57957		7.49267	7.83817	7.55264	7.81105	8.04087	8.12199	7.86458	7.38105	7.40597	7.75094	7.53423	7.71051	7.70155	8.06384
ZPR1	1049	0	O75312	Zinc finger protein ZPR1	ZPR1	8.85993	8.8962	9.02822	8.87606	8.90579	9.05331	8.98253	9.35094	8.89243	8.82494	8.91348	8.94029	8.9701	9.00547	9.03195	9.00686	9.06541	8.92815	8.91411	8.95786	8.83206	9.05477	9.05531	9.05215	9.07106	8.95578	8.94107	8.98358	8.99968	8.79984	9.02752	8.97806	9.01115	8.89133	8.95422	8.79808	8.94587	8.94246	9.02905	8.86867	8.8929	9.03375	8.99782	8.87261
TERF2	5088	0	Q15554;Q15554-4	Telomeric repeat-binding factor 2	TERF2	8.88692	8.863	8.87717	8.92508	8.8427	9.00781	9.16973	9.04833	9.01791	9.04032	8.86899	8.93813	8.98183	9.12888	9.41911	8.95014	9.04482	9.02645	9.10753	8.92677	9.12674	8.87731	8.83035	9.10935	8.94521	9.15855	9.18621	9.14352	8.98938	8.99294	9.11825	9.00939	8.95837	8.98221	9.01077	8.85612	8.87328	8.95575	8.97586	8.98081	8.99477	8.85819	9.26847	9.07863
ATG7	1376	0	O95352;O95352-3;O95352-2	Ubiquitin-like modifier-activating enzyme ATG7	ATG7	8.7326	8.55343	8.8686	8.89272	8.8188	8.9126	8.17346	8.57274	8.61796	8.54204	8.63953	8.69908	8.69656	8.69132	8.29502	8.60754	8.80961	8.62513	8.55449	8.56852	8.75092	8.86155	8.82195	8.82069	8.44601	8.50498	8.74523	8.34299	8.63697	9.08283	8.57304	8.69808	8.51289	8.81	8.9304	8.73682	8.59351	8.26668	8.83505	8.80728	8.6657	8.50207	8.72791	8.45336
STK38L	11076	0	Q9Y2H1;Q9Y2H1-2	Serine/threonine-protein kinase 38-like	STK38L	8.48573	8.42408	8.43424	8.48511	8.49756	8.514	8.72139	8.56411	8.64619	8.44434	8.7606	8.52016	8.51203	8.50019	8.58542	8.45262	8.65389	8.62702	8.48098	8.58362	8.54229	8.7205	8.44747	8.57527	8.52014	8.5208	8.47758	8.59018	8.58615	8.69772	8.74562	8.62502	8.38456	8.53905	8.56856	8.57019	8.62972	8.69645	8.43339	8.55298	8.46191	8.66424	8.28718	8.54739
FLII	4466	0	Q13045-2	Protein flightless-1 homolog	FLII	7.84917	7.70235	7.68342	7.73763	7.70363	7.97263	7.85723	7.89322	7.86591	7.96096	8.121	8.00336	7.85336	7.90514	7.89601	7.8503	8.27249	8.08882	8.00172	7.93857	7.83694	7.86086	7.83781	7.84402	7.66309	8.12484	7.95992	7.94601	7.8486	8.102	8.0126	8.09012	8.09192	7.81947	7.66561	7.72297	8.19167	7.75777	7.391	8.05249	7.99465	7.70741	7.77835	7.95333
C12orf57	8734	0	Q99622	Protein C10	C12orf57	8.13011	8.157	7.88155	8.02058	7.9892	8.51903	7.81948	8.01599	8.33998	8.35045	8.24235	8.11152	8.16932	7.70511	7.60933	8.24642	8.10636	8.17207	7.89258	8.13949	8.2559	8.02976	8.11979	8.11524	8.23701	8.19142	7.95081	7.88585	8.02592	7.75894	8.1396	8.02013	8.29198	8.02062	8.06825	8.15599	8.05758	7.94714	8.25535	7.83365	8.25594	8.06138	7.90189	8.10508
CKAP5	4715	0	Q14008;Q14008-2;Q14008-3	Cytoskeleton-associated protein 5	CKAP5	9.41294	9.58169	9.51584	9.57572	9.55008	9.66822	9.51295	9.8767	9.61297	9.43197	9.47155	9.58429	9.51293	9.60649	9.54335	9.7366	9.64871	9.45148	9.49862	9.58725	9.59285	9.59108	9.59894	9.55952	9.6915	9.52331	9.61749	9.60177	9.52833	9.54224	9.69879	9.52963	9.64895	9.65563	9.47624	9.52137	9.41226	9.53224	9.45014	9.49414	9.49188	9.58704	9.56367	9.62462
TANGO6	9263	0	Q9C0B7	Transport and Golgi organization protein 6 homolog	TANGO6		7.14107		7.45386	7.20794	7.66727	7.18307	7.33099	7.36416	7.24202		7.76112	6.99098		7.36824	7.77429	7.54516	7.22776	7.30856	7.53573	7.46453	7.88226	7.75935	7.66509	7.19263	7.06319	7.52717	7.79968	7.56794	7.41217	7.37187		7.0741	7.45169	7.1853			7.24642		7.20256	7.05951
TTC1	8731	0	Q99614	Tetratricopeptide repeat protein 1	TTC1	9.18613	9.0448	9.02521	9.19629	9.21922	9.0273	8.86321	8.98762	9.25747	8.99608	9.12481	9.21633	9.10717	9.32717	9.13366	9.34286	9.24453	9.16586	9.06842	9.13841	9.33325	9.16395	9.15368	9.1008	9.18092	9.12142	9.10615	9.26943	9.08747	8.98342	9.0524	9.13015	9.20501	9.07578	9.11248	9.04927	8.94243	9.07517	9.17965	9.14331	9.1733	9.13868	9.1644	9.19966
QDPR	1917	0	P09417;P09417-2	Dihydropteridine reductase	QDPR	9.39115	9.30185	9.3008	9.29231	9.37764	9.338	9.38244	9.13844	9.31989	9.59362	9.38516	9.14766	9.24166	9.38231	9.25484	9.17531	9.17599	9.35864	9.26564	8.84666	9.36908	9.1954	9.17991	9.28715	9.38839	9.2931	9.4181	9.18751	9.22341	9.38314	9.20747	9.40848	9.44602	9.24203	9.22399	9.3309	9.2037	9.09906	9.36058	9.36369	9.25324	9.38135	9.30509	9.21816
SIRT5	10234	0	Q9NXA8;Q9NXA8-3;Q9NXA8-2	NAD-dependent protein deacylase sirtuin-5, mitochondrial	SIRT5	8.83007	8.75867	8.69426	8.63058	8.64397	8.7859	8.96928	8.26142	8.859	8.93641	8.95948	8.65794	8.87799	8.63327	8.37463	8.57797	8.63901	8.7984	8.69131	8.67695	8.54831	8.41569	8.75688	8.56419	8.36509	8.70995	8.76637	8.76362	8.42942	8.63187	8.33669	8.72106	8.66989	8.56226	8.67438	8.61614	8.80895	8.95347	8.83307	8.92204	8.83445	8.77745	8.69105	8.3242
ASMTL	1442	0	O95671;O95671-2	N-acetylserotonin O-methyltransferase-like protein	ASMTL	9.40216	9.36184	9.37447	9.3039	9.30337	9.38003	9.42173	9.3492	9.48244	9.45327	9.65477	9.21089	9.37937	9.11127	9.38487	9.39483	9.6823	9.61382	9.38146	9.23908	9.56803	9.55123	9.40805	9.3649	9.52901	9.33882	9.38034	9.52104	9.35929	9.34075	9.45869	9.4836	9.25175	9.3309	9.23181	9.17831	9.25973	9.38538	9.3789	9.57762	9.42129	9.46264	9.5202	9.32859
ITGA6	2526	0	P23229-2;P23229-4;P23229-6;P23229-9;P23229;P23229-5;P23229-3;P23229-7	Integrin alpha-6;Integrin alpha-6 heavy chain;Integrin alpha-6 light chain;Processed integrin alpha-6	ITGA6	8.16889	7.82719	8.27049	8.29397	8.3	8.20882	8.66107	8.42188	8.3735	8.37192	8.74868	8.81472	8.38537	8.3396	8.42318	8.42172	8.00192	8.16731	8.05577	8.79684	8.37099	8.10578	8.71746	8.33106	7.98738	8.57563	8.11984	8.2128	9.22242	8.45493	8.49084	8.70179	8.43372	8.10719	7.98538	8.58345	8.72496	8.76378	8.19745	8.8593	7.45395	8.43034	7.29655	8.59839
VRK1	8805	0	Q99986	Serine/threonine-protein kinase VRK1	VRK1	8.94623	9.29435	9.22394	9.30567	9.25086	9.37832	9.36074	9.20764	9.32527	9.09609	9.00066	9.26077	9.16116	8.82123	8.89716	9.28309	9.12087	9.24163	9.15876	9.08566	9.16212	9.3015	9.20931	8.88771	8.94958	9.30539	9.06732	9.20215	9.26974	9.11373	9.03269	8.80834	9.04865	9.27747	9.1113	8.96145	9.02294	9.32379	9.07031	9.03217	9.24349	9.14172	9.43554	9.05029
MRPL22	10200	0	Q9NWU5;Q9NWU5-2;Q9NWU5-3	39S ribosomal protein L22, mitochondrial	MRPL22	8.23208	8.60762	8.644	8.60564	8.35983	8.53141	8.46629	8.13402	8.39023	8.30329	8.16559	8.5123	8.43262	8.50462	8.44329	8.64415	8.26757	8.00335	8.48124	8.38915	8.55322	8.26113	8.3716	8.25389	8.50744	8.54887	8.69963	8.47848	8.28961	8.34947	8.11031	8.44426	8.36311	8.44528	8.53706	8.44239	8.31085	8.49796	8.41179	8.43457	8.34752	8.27184	8.58258	8.50122
GRSF1	4411	0	Q12849;Q12849-5	G-rich sequence factor 1	GRSF1	8.64216	8.40763	8.19281	8.29886	8.32876	8.31463	8.5974	8.46656	8.47639	8.59089	8.62446	8.43086	8.52131	8.59525	8.53955	8.7022	8.71261	8.31138	8.62634	8.62536	8.49179	8.54812	8.60039	8.6102	8.78382	8.58125	8.51887	8.58506	8.37891	8.42431	8.56179	8.60812	8.43505	8.6385	8.51541	8.54411	8.55615	8.62174	8.59997	8.25363	8.45029	8.69299	8.75039	8.58756
SHC1	2703	0	P29353;P29353-6;P29353-3;P29353-5	SHC-transforming protein 1	SHC1	8.35994	8.42225	8.32043	8.3697	8.2453	8.33624	8.17859	8.1092	8.23829	8.35242	8.51224	8.04636	8.24173	8.166	8.13349	8.3897	8.10171	7.86492	8.20099	8.2833	7.93902	8.10943	8.34744	8.18907	8.17248	8.20375	8.21138	8.12866	8.15908	8.35824	8.35735	8.345	8.03607	8.29994	8.09416	8.21543	8.07341	8.08426	8.18742	8.20573	8.31775	8.19909	8.30225	8.20611
LSS	3234	0	P48449;P48449-3;P48449-2	Lanosterol synthase	LSS	8.41005	8.60243	8.63441	8.6132	8.55383	8.49672	8.23981	8.5866	8.85633	8.49735	8.28403	8.32169	8.49102	8.76132	8.26669	8.54575	8.43301	8.24675	8.57592	8.32938	8.54537	8.43688	8.45252	8.70656	8.68197	8.63151	8.73093	8.43331	8.62682	8.45893	8.64987	8.71635	8.34076	8.73228	8.6048	8.91836	8.3375	8.19579	8.30393	8.84496	8.6061	8.4779	8.55978	8.72453
NNT	4575	0	Q13423	NAD(P) transhydrogenase, mitochondrial	NNT	9.77425	9.8796	9.79122	9.79774	9.81261	9.83256	10.2411	9.8714	9.82393	9.89241	9.8997	9.85587	9.82219	10.0224	9.76367	9.76489	10.1074	10.0128	10.0638	9.92623	10.0368	9.77852	9.79683	9.92924	9.7525	9.73343	10.0284	10.0327	9.82561	9.99428	9.65951	9.90796	9.83375	9.81658	9.88996	9.92112	9.89203	10.0551	10.0724	9.83123	9.78113	9.92052	10.0467	9.97623
NSUN5	8523	0	Q96P11-2;Q96P11;Q96P11-4;Q96P11-5;Q96P11-3;Q63ZY6-5;Q3KNT7;Q3KNT7-2;Q63ZY6-2	Probable 28S rRNA (cytosine-C(5))-methyltransferase	NSUN5	8.57065	8.83856	8.74048	8.71881	8.74563	8.8931	8.88826	8.70494	8.5724	8.47133	8.38983	8.6521	8.67891	8.562	8.71383	8.81793	8.93227	8.60952	8.80604	8.78425	8.68314	9.0188	8.68797	8.79057	8.81017	8.79195	8.61342	8.65588	8.92496	8.62834	8.63132	8.68322	8.82299	8.82191	8.98508	8.71784	8.6918	8.82371	8.78951	8.62555	8.64353	8.72953	9.11805	8.6307
GCLM	3238	0	P48507;P48507-2	Glutamate--cysteine ligase regulatory subunit	GCLM	8.73624	8.42979	8.49634	8.63168	8.506	8.47979	7.73014	8.32003	8.64159	8.44565	8.27274	7.56777	8.16872	8.44794	8.13473	7.87187	8.60366	8.44492	8.583	7.73307	8.36956	8.36165	8.06172	8.25342	8.38249	7.75735	8.20784	7.56544	8.50698	8.01398	8.61491	8.4978	8.57416	8.50867	8.30453		8.11261	7.68422	8.72115	8.67137	8.41997	8.33475	7.73247	8.27564
MSL2	9801	0	Q9HCI7	E3 ubiquitin-protein ligase MSL2	MSL2	8.44077	8.32591	8.24646	8.11224	8.18863	7.63051	8.46192	8.34416	8.24307	8.31496	8.42302	8.19671	8.37934	8.25686	8.47838	8.21243	8.27947	8.53972	8.40266	8.44617	8.24958	8.20307	8.23613	8.20422	8.39774	8.45952	8.24072	8.3609	8.3259	8.10503	8.35121	8.15439	8.4375	8.38502	8.00747	8.47474	8.23368	8.38256	8.3866	8.18074	8.46821	8.42285	8.18858	8.4688
COQ5	5557	0	Q5HYK3	2-methoxy-6-polyprenyl-1,4-benzoquinol methylase, mitochondrial	COQ5	8.85301	9.01691	8.88391	8.92036	8.8541	8.48011	9.09435	8.66214	8.96347	9.20534	8.86162	8.76365	8.87706	8.96688	9.04328	8.8018	8.87381	8.76683	9.11339	8.94498	9.04304	9.02703	8.72874	8.79672	8.86863	9.0563	8.95148	9.02181	9.01374	9.00691	8.60543	8.96738	9.13123	8.95393	9.03007	9.00851	8.86357	9.03371	8.97228	9.16092	8.98257	8.79984	8.61961	9.07974
MTFR1L	9324	0	Q9H019;Q9H019-3;Q9H019-2	Mitochondrial fission regulator 1-like	MTFR1L	8.60408	8.3602	8.41828	8.47029	8.62482	8.56571	8.81038	8.43887	8.57603	8.52528	8.68725	8.61222	8.51407	8.54511	8.60761	8.48354	8.7034	8.74388	8.56573	8.70103	8.47138	8.65647	8.62494	8.61751	8.51276	8.78601	8.58184	8.64344	8.58209	8.64612	8.59753	8.63914	8.50338	8.50792	8.51882	8.55452	8.59946	8.54765	8.56018	8.54185	8.4973	8.68247	8.47639	8.52683
ACLY	3540	0	P53396;P53396-2;P53396-3	ATP-citrate synthase	ACLY	10.0624	10.111	10.1408	10.1031	10.1324	10.0911	9.84773	10.1301	9.86576	9.76889	9.97812	10.1154	10.1045	10.2247	10.1631	10.2198	9.97538	9.93199	10.1056	10.0315	10.0037	10.1045	10.0632	10.2554	10.1537	10.1381	10.067	10.0476	10.1112	10.1987	10.2158	10.272	9.87501	10.071	10.097	10.0659	10.1919	10.0982	10.0926	10.1197	10.1066	10.101	10.0326	10.197
HK1	2372	0	P19367;P19367-4;P19367-3;Q2TB90-3	Hexokinase-1	HK1	9.84172	9.72582	9.79202	9.77726	9.79137	9.71482	8.84403	9.90666	9.8206	10.1369	9.86971	9.64079	9.4637	9.70938	9.87825	9.61	8.83856	9.87587	9.88143	9.6621	9.43689	8.97768	9.74202	9.56267	9.72143	9.7478	9.67574	9.83	9.66295	10.0821	9.7756	9.64285	9.93754	9.51969	9.43782	9.7425	9.64481	9.20202	9.74553	9.81871	9.39501	9.7642	9.52627	9.42546
SAFB	5067	0	Q15424;Q15424-3;Q15424-2;Q15424-4	Scaffold attachment factor B1	SAFB	9.50516	9.42129	9.41337	9.39528	9.44083	9.57498	9.73704	9.58476	9.61886	9.6041	9.55584	9.45442	9.73422	9.54048	9.56564	9.49264	9.56919	9.56531	9.56856	9.53584	9.62062	9.45519	9.44532	9.50172	9.57713	9.53032	9.54581	9.5223	9.56719	9.5501	9.69186	9.52526	9.60684	9.53155	9.53918	9.62289	9.48712	9.58544	9.62877	9.54902	9.79339	9.63633	9.62465	9.59849
BBX	7749	0	Q8WY36;Q8WY36-2	HMG box transcription factor BBX	BBX	8.44558	8.38719	8.36804	8.31299	8.35456	8.46674	8.37036	8.18492	8.33288	8.34757	8.39459	8.09771	8.144	8.16908	8.25101	8.07084	8.32901	8.48495	8.22861	8.26223	8.24109	8.12715	8.236	7.99455	8.16511	8.18886	7.88379	8.35442	8.05429	8.16319	8.35133	8.21382	8.39531	8.09348	7.85992	8.37217	8.08432	8.19521	8.35738	8.21	8.16183	8.38311	8.43444	8.51638
NCAPG2	6685	0	Q86XI2;Q86XI2-2	Condensin-2 complex subunit G2	NCAPG2	7.79148	7.89837	8.05287	7.98335	8.10916	8.59273	7.81511	8.04351	7.39751	7.65984	7.49359	8.22429	7.94066	7.90494	8.36893	8.60982	8.17024	7.4779	8.04075	8.46863	8.29097	8.22574	8.26985	8.31225	8.40214	8.41075	8.12871	8.54827	8.08971	7.70974	8.29827	7.85452	8.06119	8.39481	8.00883	7.96451	7.86054	8.35064	7.83094	7.73768	7.80224	7.67701	8.23818	8.07574
AIMP2	4500	0	Q13155	Aminoacyl tRNA synthase complex-interacting multifunctional protein 2	AIMP2	9.21976	9.33547	9.38422	9.53119	9.30979	9.65306	9.25099	9.27702	9.1076	9.19832	9.19717	9.34278	9.28997	9.27567	9.18162	9.27867	9.24619	9.25469	9.33338	9.28461	9.34567	9.36426	9.4695	9.19452	9.27474	9.18602	9.15552	9.14632	9.16121	9.15729	9.14229	9.18486	9.25278	9.12031	9.31866	9.06197	9.35571	9.216	9.20041	9.28146	9.22527	9.223	9.15687	8.96008
ZNF574	6226	0	Q6ZN55;Q6ZN55-2	Zinc finger protein 574	ZNF574	8.90207	8.86774	8.89104	8.81557	8.78644	8.79278	9.13584	8.92189	8.86191	8.90725	8.96839	8.82634	8.92528	8.78642	9.08966	8.78366	8.85321	9.15487	8.91407	8.92564	8.89622	8.8795	8.8822	8.76658	8.87922	8.91991	8.8069	8.9607	8.88914	8.62949	8.93379	8.66582	8.99163	8.80921	8.79328	8.8493	8.74158	9.06935	8.97838	8.85813	8.89913	8.89192	8.94434	8.8684
AP1M1	9141	0	Q9BXS5;Q9BXS5-2	AP-1 complex subunit mu-1	AP1M1	9.1523	9.31109	9.2825	9.3383	9.33861	9.3206	8.94054	9.07885	9.20312	9.21979	9.18932	9.20341	9.07642	9.19348	9.15264	9.1741	9.01851	9.10016	9.1278	9.10265	9.11327	9.12994	9.16871	9.25054	9.22539	9.1793	9.18012	9.12159	9.14397	9.26292	9.09688	9.19446	9.07147	9.20207	9.18362	9.11698	9.05925	9.06502	9.24516	9.09264	9.11261	9.06707	9.19268	9.14749
COQ9	1041	0	O75208;O75208-2	Ubiquinone biosynthesis protein COQ9, mitochondrial	COQ9	8.80986	8.7662	8.7094	8.71079	8.76992	8.60905	8.82397	8.69261	8.96355	8.98382	8.85596	8.77439	8.80144	9.02068	8.72122	8.83459	9.07866	8.83611	8.75916	8.79691	8.85238	8.85172	8.83042	8.72422	8.79678	8.82998	8.97642	8.73919	8.9224	9.03576	8.43749	8.74962	8.98344	9.09567	8.98779	9.06406	8.65538	8.84093	8.89441	9.03507	8.83171	8.81923	8.87342	8.92615
NCAPH	4929	0	Q15003	Condensin complex subunit 2	NCAPH	8.88952	8.98837	8.98508	8.84307	8.9369	9.21086	8.61368	9.06313	8.33443	8.77202	8.43722	8.83506	8.72082	8.7147	8.87526	9.27299	8.82462	9.01697	8.76948	8.99006	9.10085	8.97291	9.05578	8.94043	9.19718	8.95254	8.80804	9.1547	8.94303	8.76147	9.18536	8.53072	8.73762	9.12116	8.93339	8.75134	8.83473	8.73391	8.82556	8.60493	8.39068	8.66235	9.24325	8.95546
MRPL24	8013	0	Q96A35	39S ribosomal protein L24, mitochondrial	MRPL24	8.21577	8.34551	8.35803	8.31508	8.38461	8.56933	8.42627	7.98634	8.25724	8.10987	8.02858	8.26694	8.13989	8.31188	8.28331	8.42916	8.53073	7.9213	8.26205	8.29554	8.5647	8.15381	8.26701	8.38565	8.35277	8.37426	8.51443	8.49873	8.10655	8.06745	7.92553	8.19442	8.12463	8.44694	8.40449	8.2397	8.23503	8.33725	8.3436	8.27842	8.27865	8.06138	8.27932	8.13849
PUS3	9217	0	Q9BZE2	tRNA pseudouridine(38/39) synthase	PUS3					7.35053	7.78194		7.55482	7.22463	7.31979	7.33656	7.40518		7.42161		7.29682					7.17081		7.50241	7.38601	7.18527		7.38972		7.3513						7.36963					7.45667	7.32503
ATP6V0A1	7943	0	Q93050;Q93050-1;Q93050-3	V-type proton ATPase 116 kDa subunit a isoform 1	ATP6V0A1	8.12903	8.22431	8.38464	8.50535	8.79868	8.58419	7.82362	8.39995	8.01225	7.99157	8.43246	8.43215	8.13402	8.83529	7.44916	7.90531	8.23996	7.61888	7.98294	8.00284	8.30299	7.94282	7.83345	8.02525	7.76981	8.05825	8.32689	7.80399	8.2123	8.54702	7.98085	8.76655	7.75208	8.28121	8.32714	8.38881	8.47307	8.26238	7.66695	8.30279	8.00924	8.50851	7.38733	8.06584
PRPF40A	1088	0	O75400;O75400-3;O75400-2	Pre-mRNA-processing factor 40 homolog A	PRPF40A	9.20024	9.48433	9.52195	9.51332	9.39959	8.96818	9.44236	9.56919	9.64952	9.3562	9.3824	9.63058	9.54472	9.55974	9.58734	9.60375	9.3393	9.17349	9.59882	9.48332	9.48109	9.49817	9.42235	9.46367	9.42702	9.56125	9.53428	9.50713	9.51936	9.42107	9.47229	9.37733	9.45961	9.51745	9.5306	9.47425	9.35309	9.54224	9.36176	9.36601	9.57761	9.45598	9.48143	9.62675
EIF3A	4743	0	Q14152;Q14152-2	Eukaryotic translation initiation factor 3 subunit A	EIF3A	10.1146	10.1482	10.1676	10.2383	10.149	9.91296	9.94132	10.2038	10.0672	10.0121	9.98374	10.2428	10.123	10.206	10.0689	10.3066	10.2221	10.0301	10.1896	10.1176	10.138	10.1987	10.1441	10.2066	10.2811	10.0653	10.1334	10.159	10.1228	10.1378	10.1502	10.1361	10.1672	10.2132	10.225	10.2172	10.1596	10.0442	10.0919	10.0532	10.1036	10.0542	10.0496	10.1814
FBXL12	10250	0	Q9NXK8;Q9NXK8-2	F-box/LRR-repeat protein 12	FBXL12						6.84022	7.15669	7.40181	7.35103	7.0174	6.98614	7.36275	7.39205		7.3659	7.23543	7.41475		7.17377	7.19095	7.53076	7.53181		7.30503	7.20601	7.19937	7.51155	7.12933	7.18272	6.97475		6.96836	7.1432	7.32832	7.56416		7.2567	7.1819		7.14627	7.65331		7.26614
EPHX1	1805	0	P07099	Epoxide hydrolase 1	EPHX1	8.21954	8.06493	8.23737	8.50283	7.94572	7.93989	8.46937	8.10285	8.2454	8.18871	8.71291	8.79167	8.98828	8.31331	8.5526	8.0731	8.25041	8.35051	8.13547	8.4851	7.95983	8.56689	8.81562	8.40666	8.08756	8.4695	8.10774	8.17315	8.08984	7.93537	8.44887	8.81055	8.02728	8.30067	8.26302	8.6324	8.52838	8.16469	8.06439	8.46082	9.17286	8.56709	8.26228	8.14082
GLMN	7931	0	Q92990;Q92990-2	Glomulin	GLMN	8.08224	8.18842	8.16673	8.31284	8.39993	8.28328	8.05123	8.15635	8.57972	8.16981	8.32503	8.41512	8.26296	8.43429	7.98057	8.53002	8.30923	8.22624	8.24283	8.27162	8.65745	8.35705	8.40168	8.63003	8.12207	8.35652	8.38343	8.44915	8.22139	8.2128	8.05747	8.05819	8.24095	8.17718	8.6246	8.23247	8.2513	7.94945	8.21058	8.42588	8.0332	8.0221	8.21956	8.07648
TFG	7855	0	Q92734;Q92734-2;Q92734-4;Q92734-3	Protein TFG	TFG	9.06074	9.03896	8.94012	8.9885	8.98725	8.95565	8.87133	9.05408	8.9749	8.71465	8.83398	8.7941	8.64163	8.71217	8.83222	8.94489	8.69769	8.95241	8.51334	8.63109	8.92962	8.89476	8.95763	8.70955	9.02251	8.65961	8.82619	8.95051	8.95334	8.48064	8.96908	8.62925	8.92126	8.50696	8.82211	8.68182	8.82774	8.70311	8.93906	9.07288	8.9918	8.81432	8.7989	8.86082
SKAP2	1131	0	O75563	Src kinase-associated phosphoprotein 2	SKAP2	8.69274	8.76765	8.97083	8.97246	8.89354	8.69167	9.15906	8.70394	7.83554	8.80142	8.7199	9.35074	8.88252	9.24324	9.01624	9.05256	9.27814	9.34077	8.95102	8.94849	9.02608	9.35258	9.21957	9.2212	8.76309	8.95767	9.19751	9.05498	9.13993	9.12709	9.13645	9.35386	9.02983	8.92349	8.97109	8.9867	9.30741	9.19586	8.82148	9.09565	8.89801	9.20722	7.65339	9.36176
MCCC2	9786	0	Q9HCC0;Q9HCC0-2	Methylcrotonoyl-CoA carboxylase beta chain, mitochondrial	MCCC2	9.53755	9.43253	9.36497	9.40369	9.50382	9.37855	9.73841	9.29371	9.6071	9.36988	9.60196	9.52164	9.55346	9.56675	9.48512	9.37894	9.46117	9.57455	9.65821	9.56183	9.49611	9.46084	9.44142	9.43328	9.32541	9.67471	9.7025	9.62851	9.33168	9.54646	9.28937	9.64704	9.65194	9.43018	9.66779	9.56566	9.54887	9.5749	9.59597	9.67539	9.43353	9.49081	9.31455	9.66333
NLE1	10165	0	Q9NVX2	Notchless protein homolog 1	NLE1	8.5013	8.7292	8.54103	8.46212	8.49714	8.54969	8.72051	8.47673	8.63887	8.56313	8.50392	8.55655	8.65396	8.50177	8.48687	8.7701	8.7469	8.36549	8.6559	8.5992	8.86759	8.91435	8.69221	8.58023	8.8101	8.6448	8.65685	8.58307	8.92768	8.29564	8.64333	8.50789	8.66012	8.48018	8.73599	8.68126	8.62038	8.61388	8.61145	8.5847	8.61628	8.52679	8.65615	8.67169
MAP4K1	7914	0	Q92918-2;Q92918	Mitogen-activated protein kinase kinase kinase kinase 1	MAP4K1	8.75895	8.64353	8.6372	8.48037	8.57882	8.40061	8.64125	8.54489	8.51872	8.89042	8.49982	8.20508	8.53564	8.49482	8.93543	8.23328	8.44558	8.73676	8.69837	8.53246	8.75246	8.49739	8.35545	8.42197	8.54282	8.74818	8.6201	8.7601	8.64115	8.55641	8.81413	8.41791	8.80038	8.25217	8.32684	8.37975	8.58237	8.57242	8.52866	8.49053	8.24019	8.4733	8.61746	8.35199
RPS15A	3830	0	P62244	40S ribosomal protein S15a	RPS15A	9.79227	9.81053	9.90933	9.86318	9.85676	9.9374	9.92626	9.8554	9.83382	9.7729	9.77139	9.88062	9.91674	9.80428	9.94399	9.93428	9.879	9.55951	9.8415	9.80066	9.53465	9.89789	9.89634	9.74026	9.83407	9.90818	9.52766	9.85034	9.79427	9.88143	9.86328	9.80054	9.79001	9.96012	9.88514	9.83494	9.98893	9.77772	9.91809	9.74015	9.8093	9.76189	9.95186	9.90541
CLIP2	10567	0	Q9UDT6	CAP-Gly domain-containing linker protein 2	CLIP2	9.65383	9.32817	9.33545	9.19205	9.26137	8.93921	9.69118	9.18839	9.44107	9.40547	9.5636	8.43162	9.35238	9.69966	9.0208	8.62741	9.86737	10.0318	9.49055	8.88535	9.298	9.31169	8.74883	9.75361	9.37913	9.21307	9.46939	9.33527	9.31482	9.35273	9.32664	9.52332	8.87994	9.2698	9.08043	9.25471	8.76029	9.56427	9.29019	9.51989	9.09743	9.50646	9.74479	9.16351
ALDH5A1	3445	0	P51649;P51649-2	Succinate-semialdehyde dehydrogenase, mitochondrial	ALDH5A1	9.59155	9.51658	9.38998	9.4024	9.3553	9.27683	9.89823	8.84022	9.41379	9.70451	9.52318	9.02036	9.42001	9.46249	9.52627	8.95074	9.36123	9.6596	9.74389	9.2677	9.4365	9.39771	9.18822	9.28869	9.29835	9.58082	9.59956	9.44777	9.27216	9.09742	9.21593	9.47391	9.69611	9.41899	9.76328	9.48823	9.08603	9.53404	9.61382	9.70933	9.4033	9.60529	9.43771	9.61904
TSC22D3	8719	0	Q99576-3;Q99576-4	TSC22 domain family protein 3	TSC22D3	7.43962	8.19121	8.26169	8.34525	7.66756	7.44785	8.05077	8.39185	8.33713	8.6023	8.39014	8.52981	8.60505	8.35155	8.31872	8.17516	8.22802	8.35924	8.10832	7.99038	7.92494	8.15319	8.21259	8.20507	8.24421	8.40838	8.43203	8.65967	8.28851	8.71101	8.52286	8.48725	7.9038	8.64402	8.15865	8.01282	8.09796	7.69218	8.15544	8.28451	8.73984	8.51163	8.56443	8.69119
CPT1A	3373	0	P50416;P50416-2	Carnitine O-palmitoyltransferase 1, liver isoform	CPT1A	9.57206	9.60843	9.65523	9.68104	9.55507	9.4219	9.56634	9.80643	9.63875	10.0989	9.6895	9.77955	9.59212	9.90471	9.66146	9.73187	9.86758	9.87451	9.85104	9.86962	9.82775	9.68471	9.65547	9.71091	9.71425	9.76423	10.0536	9.79048	9.8246	9.73698	9.55124	9.89365	9.82509	9.68029	9.86678	9.81034	9.69165	9.74417	9.53451	9.87948	9.64937	9.59241	9.21881	9.99508
CLPX	1221	0	O76031	ATP-dependent Clp protease ATP-binding subunit clpX-like, mitochondrial	CLPX	8.86838	8.90734	8.81409	8.87337	8.86987	8.96182	9.01687	8.84552	8.94219	8.80894	8.808	8.97822	8.84722	8.99784	8.90103	9.092	9.11939	8.77693	8.99197	9.02702	9.03074	8.8904	8.94702	9.01408	8.94046	9.00915	9.09557	9.06922	9.03222	8.8579	8.86311	9.02511	8.94213	9.00265	9.14296	9.02985	8.994	9.01109	8.84494	8.88257	8.88591	9.07073	9.02492	9.00372
SLC16A3	640	0	O15427	Monocarboxylate transporter 4	SLC16A3	8.50429	8.14633	8.76689	8.83032	8.73885	8.02324	7.99744	8.14735	8.29558	7.94814	8.08916	7.88847	7.44293	8.28359	7.94122	7.88908	8.17633	8.10701	8.21011	8.14781	8.30209	8.53563	8.53908	7.89788	8.16915	8.1238	8.05427	8.37546	8.00829	8.28965	8.58953	8.3501	7.72749	8.23249	8.21114	8.60058		8.54106	7.61583	7.7644	8.24149	8.63038		8.32818
RANBP6	916	0	O60518	Ran-binding protein 6	RANBP6		7.71173	7.59458	7.72179	7.97348	8.04586	7.61999	7.52705	7.912	7.73396	7.91072	7.60517	7.58723	7.6857	7.87229	7.74234	7.77534		7.38444	7.79883	7.64549	7.97297	7.72905	7.739	7.70254	7.78482	7.4715	6.83792	7.90452	7.62951	7.74688	7.92544	7.69985	7.61666	7.68842	7.79762	7.58993	7.93899	7.5448	7.66135	8.04316	7.68295	7.53706	7.35114
MRPL4	9178	0	Q9BYD3;Q9BYD3-2	39S ribosomal protein L4, mitochondrial	MRPL4	8.24987	8.3981	8.49502	8.49643	8.45206	8.60495	8.42979	8.21407	8.47393	8.26748	8.11054	8.31542	8.36291	8.41449	8.26035	8.76826	8.55156	8.15054	8.53731	8.41861	8.78254	8.53308	8.27317	8.48352	8.71574	8.45893	8.71779	8.4397	8.41156	8.29545	8.27957	8.43373	8.42609	8.49106	8.75045	8.65917	8.47381	8.40688	8.35376	8.6541	8.46877	8.36243	8.42197	8.35176
PIP4K2A	3232	0	P48426;P48426-2	Phosphatidylinositol 5-phosphate 4-kinase type-2 alpha	PIP4K2A	9.30189	9.2352	9.36255	9.27415	9.27017	9.34808	9.4673	9.31815	9.45138	9.34892	9.45964	9.18758	9.38585	9.26878	9.33625	9.21428	9.42181	9.64818	9.32045	9.1269	9.26602	9.37895	9.31538	9.27268	9.05901	9.1945	9.146	9.26049	9.38249	9.67063	9.53324	9.24735	9.28806	9.5355	9.24828	9.15284	9.20504	9.32451	9.46877	9.3764	9.19836	9.37003	9.37448	9.3532
MIA3	5570	0	Q5JRA6;Q5JRA6-2;Q5JRA6-4;Q5JRA6-3	Melanoma inhibitory activity protein 3	MIA3	9.08701	8.92389	9.03645	8.98334	9.03945	8.95133	8.86909	9.16398	9.00688	8.89112	8.98754	9.05714	9.06074	9.07339	8.85884	9.0461	9.16324	9.02671	8.80445	9.03081	9.16665	9.0535	9.1722	9.04933	9.04911	9.06674	9.04453	9.01319	8.93144	8.98178	8.72423	9.21713	9.00303	9.04347	8.99318	9.12677	9.12409	9.04133	8.904	8.9501	9.12544	8.97725	8.97954	8.9458
SQLE	4817	0	Q14534	Squalene monooxygenase	SQLE						8.05543		7.90412	7.80499		7.35941	7.5407	7.26807	7.59418		7.21551			7.10866	6.98908	7.73176		7.45742		7.23608		7.90027	6.99015	7.7546	7.17318			7.16331	7.61539	7.35273				7.30642	7.4321	7.18191		7.17421	7.83647
TUBB4A	1699	0	P04350	Tubulin beta-4A chain	TUBB4A	8.95696	8.71642	8.6672	9.13896	9.22319	9.29961	8.50076	8.16718	9.27199	7.83405	8.27316	8.64169	9.15492	8.56477	7.39336	9.14873	8.44342	8.88422	8.37157	8.44447	9.17598	9.13011	8.75736	8.75158	9.24406	7.72919	8.85761	8.83857	8.89774	8.47132	8.45999	8.25697	8.82016	7.99115	8.69686	8.63521	8.81965	8.62637	8.90683	8.64628	8.89605	8.82364	8.42736	7.77511
C9orf142	9000	0	Q9BUH6;Q9BUH6-2	Uncharacterized protein C9orf142	C9orf142	9.35856	9.1496	9.21352	9.20577	9.15187	9.15419	9.40001	8.88514	9.37876	9.50805	9.45601	9.12204	9.33579	9.27867	9.46401	8.95304	9.25389	9.46765	9.23881	9.11353	9.11005	9.14021	8.95164	9.2819	9.05051	9.33584	9.12341	9.25186	9.20069	9.38831	9.46798	9.26252	9.2907	9.35197	9.07191	9.2313	9.04244	9.24015	9.23811	9.23016	9.45671	9.22206	9.47543	9.31757
STAU2	10083	0	Q9NUL3;Q9NUL3-8;Q9NUL3-6;Q9NUL3-7;Q9NUL3-4	Double-stranded RNA-binding protein Staufen homolog 2	STAU2	8.54799	8.63012	8.54023	8.48557	8.50265	8.5456	8.89801	8.51938	8.53341	8.54667	8.4699	8.78046	8.66976	8.71098	8.37412	8.92462	8.75743	8.43422	8.60953	8.74937	8.81706	8.6801	8.73698	8.72857	8.74109	8.57872	9.02039	8.47345	8.71537	8.47482	8.54941	8.63733	8.56674	8.75589	8.5096	8.80983	8.67418	8.68933	8.66122	8.59176	8.53693	8.83684	8.23402	8.60742
MRPL47	9830	0	Q9HD33;Q9HD33-2;Q9HD33-3	39S ribosomal protein L47, mitochondrial	MRPL47	8.62921	8.72959	8.63633	8.61151	8.67925	8.65508	8.76987	8.42526	8.77426	8.34611	8.43567	8.63705	8.65311	8.59186	8.34611	8.87166	8.53622	8.72137	8.69605	8.65537	8.73488	8.666	8.57891	8.62779	8.65807	8.75435	8.77047	8.6834	8.56527	8.65022	8.59901	8.87796	8.64705	8.76482	9.02006	8.75188	8.79448	8.7545	8.5235	8.8539	8.76426	8.61827	8.81423	8.56811
MRPL19	3283	0	P49406	39S ribosomal protein L19, mitochondrial	MRPL19	8.25774	8.46671	8.52769	8.24729	8.47305	8.31337	8.49531	8.28965	8.31694	8.12255	8.28541	8.54074	8.51395	8.45377	8.35634	8.60931	8.59932	8.49784	8.57576	8.4047	8.62193	8.4927	8.63385	8.58022	8.55736	8.55874	8.64106	8.58058	8.44063	8.40346	8.38138	8.475	8.36095	8.58466	8.71615	8.49759	8.60777	8.67316	8.45912	8.4961	8.41129	8.51714	8.67383	8.52699
ARHGEF18	6257	0	Q6ZSZ5;Q6ZSZ5-2	Rho guanine nucleotide exchange factor 18	ARHGEF18	8.77972	8.84123	8.96502	8.97097	8.99172	9.053	9.17535	8.96939	8.99172	9.05779	9.01627	9.38806	8.96422	9.1598	9.46093	9.21096	9.22973	9.2295	9.21226	9.24735	9.28979	9.34961	9.37097	9.2724	9.39095	9.3207	9.34239	9.29264	9.09835	9.2205	9.39403	9.09357	9.23947	9.17926	9.16865	8.9555	9.33542	9.0375	9.12586	9.04054	8.98895	9.21255	9.4195	9.46715
UBE2G2	3741	0	P60604;P60604-2	Ubiquitin-conjugating enzyme E2 G2	UBE2G2	7.95235	7.67769	7.86117	7.96377	8.18047	8.14903	7.94781	8.10083	8.14336	7.99464	7.9616	7.8735	8.15946	8.00185	7.66046	8.25151	8.32918		8.02297	8.27302	8.16615	8.17142	7.9065	8.29634	8.25765	7.94943	8.17937	7.82221	8.21575	7.72344	7.94264	8.68194		7.94048	8.48299	8.15207	8.29919	8.06367	8.01568	8.11787	8.39617	8.36702	7.99094	8.11323
PNPLA2	8026	0	Q96AD5;Q96AD5-2;Q7Z6Z6	Patatin-like phospholipase domain-containing protein 2	PNPLA2	7.31127	7.48297	7.73424	7.76728	7.64097	8.03344	7.36132	7.6663	7.28232	7.56847	7.45771	7.91097	7.49684	7.61521	7.58604	7.78553		7.84854	7.41427	7.48614	7.24807	8.07313	7.325	7.21231	7.57894	7.50652	7.53015	7.15062	8.08348	7.55619	7.60627	7.77356	7.53024	7.89853	7.77539	7.53941	7.9169	7.17302	8.04067	7.63555	7.77846	7.68416	7.67769	7.90857
PHC2	6864	0	Q8IXK0;Q8IXK0-4;Q8IXK0-5;Q8IXK0-2	Polyhomeotic-like protein 2	PHC2	8.99906	8.86545	8.82334	8.7155	8.56166	8.18298	9.19479	8.98755	9.19124	9.0399	8.79981	8.73627	8.89442	8.74158	8.87565	8.73017	8.92403	8.96608	8.68566	8.5813	8.87913	8.78017	8.75259	8.72376	8.68529	9.03512	8.7579	8.71836	8.9118	8.76835	9.05601	8.51106	8.98763	8.66007	8.72976	8.75635	8.88	8.82152	8.87345	8.79425	8.97686	8.88517	8.72217	8.7273
MAFK	938	0	O60675	Transcription factor MafK	MAFK	8.32316	8.3632	8.34554	8.20633	8.39185	8.43457	8.92956	8.58913	8.17208	8.17894	8.52802	8.86173	7.88759	8.64407	8.95551	8.42225	8.85398	8.59969	8.7153	8.83457	8.47347	8.61003	8.62866	8.57891	8.70373	8.60836	8.41372	8.7274	8.50874	8.26089	8.47507	8.38323	8.56725	8.38191	8.30248	8.26808	8.54907	8.81177	8.3519	8.37142	8.41318	8.77338	8.64122	8.76405
BAG1	8794	0	Q99933;Q99933-4;Q99933-3;Q99933-2	BAG family molecular chaperone regulator 1	BAG1	8.14429	8.73064	8.76935	8.63387	8.49135	8.60376	8.85565	8.7278	8.71002	8.64883	8.51742	8.56264	8.67992	8.56715	8.67255	8.46554	8.74361	8.18263	8.64887	8.561	8.46175	8.68953	8.65469	8.65266	8.37444	8.65732	8.55922	8.44457	8.74638	8.31063	8.39882	8.49846	8.66473	8.43734	8.42352	8.3601	8.51254	8.65109	8.68447	8.44474	8.58634	8.46732	8.67774	8.56127
SUN2	10623	0	Q9UH99;Q9UH99-2;Q9UH99-3	SUN domain-containing protein 2	SUN2	9.47768	9.42592	9.45585	9.56001	9.5246	9.45204	9.45649	9.55944	9.78215	9.58728	9.70786	9.76824	9.4333	9.57383	9.62394	9.3859	9.67168	9.67995	9.53602	9.50447	9.80495	9.59865	9.51238	9.66318	9.38792	9.39876	9.72534	9.58254	9.52223	10.0289	9.63275	9.61507	9.52088	9.58321	9.51147	9.63674	9.78756	9.41577	9.53682	9.44774	9.44918	9.44991	9.76599	9.6296
CRTAP	1158	0	O75718	Cartilage-associated protein	CRTAP	8.33174	8.35448	8.12535	8.06509	8.07784	8.53734	8.25799	8.21226	8.35852	8.14213	8.27204	8.45413	8.17961	8.37835	7.93903	8.50254	8.49233	8.16876	8.01063	8.19944	8.31889	8.40444	8.59395	8.51682	8.505	8.34831	8.22846	8.22779	8.37261	8.18346	7.99692	8.33255	8.16143	8.22512	8.42073	8.46291	8.42499	8.2262	8.21878	8.30504	8.0146	8.1844	7.94059	8.36634
WDR18	9032	0	Q9BV38	WD repeat-containing protein 18	WDR18	9.23675	9.3109	9.08308	9.1781	9.03199	9.0703	9.33929	9.4026	9.40536	9.08938	9.4292	9.27552	9.25674	9.23852	9.43838	9.28626	9.49855	9.27531	9.4037	9.32394	9.24736	9.23943	9.33757	9.1039	9.21719	9.40208	9.41726	9.33909	9.44376	9.08544	9.37197	9.22851	9.40352	9.19465	9.23002	9.32721	9.39728	9.38726	9.2977	9.26583	9.30703	9.31067	9.31084	9.42197
CCDC25	6665	0	Q86WR0;Q86WR0-2	Coiled-coil domain-containing protein 25	CCDC25	8.57525	8.4278	8.44909	8.5071	8.81112	8.57989	8.17509	8.53774	8.668	8.3749	8.48832	8.53735	8.66943	8.50009	8.20542	8.68552	8.32974	8.49014	8.45405	8.39529	8.53614	8.45245	8.5944	8.45366	8.70777	8.65687	8.71922	8.45272	8.46442	8.54035	8.58726	8.53668	8.65765	8.61275	8.49852	8.53811	8.51677	8.4317	8.43172	8.57152	8.49233	8.55459	8.42554	8.69614
LMAN2	4430	0	Q12907	Vesicular integral-membrane protein VIP36	LMAN2	8.64073	8.78778	8.72097	8.80345	8.74981	8.92033	8.62308	8.64248	8.92405	8.82146	8.63902	9.02418	8.67224	9.18116	8.75898	8.88147	8.96594	8.38593	8.66255	8.86355	9.01963	8.71916	8.67732	8.98982	8.98364	8.89369	9.11545	8.84266	8.91514	8.88893	8.64877	9.00496	8.83668	8.90711	8.96236	9.07629	8.60323	8.71465	8.63504	8.74009	8.97014	8.79865	8.45828	8.83878
HLA-DRB1	2139	0	P13761	HLA class II histocompatibility antigen, DRB1-7 beta chain	HLA-DRB1	8.72679	8.68032	8.75855	8.91173	8.90005	8.96146	9.42466	9.03616	9.04369	8.99213	8.13393	8.10329	7.15083	9.4491	9.19008	8.886	8.39087	8.97099	8.77296	8.85445	9.13026	9.05246	8.84097	8.89857	9.16571	8.83105	9.28355	9.14192	8.56424	9.02782	8.79705	8.74958	9.06417	7.41265	7.37817	7.55858	7.88827	9.3236	9.19905	8.46849	6.98818	9.5536	8.31024	8.947
YLPM1	3324	0	P49750-4;P49750	YLP motif-containing protein 1	YLPM1	9.71935	9.61776	9.50973	9.5776	9.5267	9.44963	9.69357	9.70528	9.68468	9.87023	9.5796	9.58665	9.62408	9.58517	9.67594	9.65319	9.65056	9.75126	9.6588	9.60358	9.68643	9.56746	9.53859	9.64909	9.68555	9.66874	9.7102	9.61014	9.66482	9.53986	9.75848	9.75108	9.70164	9.62858	9.68655	9.69763	9.6942	9.69128	9.51284	9.75409	9.72476	9.63142	9.65717	9.80378
PELO	8901	0	Q9BRX2	Protein pelota homolog	PELO	8.92354	8.80062	8.71992	8.86499	8.63449	8.60341	8.71006	8.7219	8.81994	8.70059	8.7886	8.69944	8.66478	8.65666	8.43686	8.78081	8.7474	8.44944	8.45743	8.65693	8.63438	8.72372	8.83166	8.72037	8.58561	8.57343	8.54608	8.78352	8.66509	8.7704	8.58411	8.76774	8.46552	8.623	8.74913	8.82383	8.61637	8.66721	8.80233	8.69058	8.52835	8.76136	8.71276	8.84072
IGF2R	2065	0	P11717	Cation-independent mannose-6-phosphate receptor	IGF2R	8.64964	9.11089	9.19529	9.05626	9.53908	9.64137	7.41584	8.77068	8.19374	8.14953	8.52617	8.44604	9.15385	8.997	7.61311	8.37754	8.39931	7.95835	8.29728	8.23565	8.26069	8.42127	8.55423		8.74898	8.04995	7.95778	9.16909	8.51464	9.17389	8.30752	8.53734	8.3721	9.46764	8.76715	9.53658	8.13849	7.91384	9.09244	8.45893	9.52311	8.28071	9.59131	8.11177
MRPS36	4005	0	P82909	28S ribosomal protein S36, mitochondrial	MRPS36	9.0925	9.22362	9.00672	9.06659	8.90882	8.76344	9.13863	8.91435	8.84902	9.17412	9.17254	9.16677	9.13017	9.16194	9.10493	8.97689	9.25581	9.45052	9.15963	9.27325	8.93697	9.24847	9.10166	9.16282	8.98327	9.29447	9.01045	9.08883	9.24194	9.22435	9.12261	9.38671	9.03417	9.17763	9.38338	9.15595	9.1997	9.31866	9.30793	9.11222	9.21367	9.25444	9.09757	9.33504
HNRNPD	4724	0	Q14103-4;Q14103-2	Heterogeneous nuclear ribonucleoprotein D0	HNRNPD	10.2842	10.2697	10.2934	10.2621	10.288	10.3342	10.5283	10.4813	10.3848	10.4554	10.408	10.333	10.4606	10.3097	10.4049	10.3104	10.4667	10.2289	10.3766	10.3581	10.3471	10.335	10.2835	10.355	10.3243	10.3632	10.4053	10.3244	10.3178	10.3955	10.4022	10.4246	10.3067	10.4545	10.375	10.4449	10.4068	10.3747	10.3132	10.3684	10.4911	10.3575	10.3837	10.4661
RERE	10489	0	Q9P2R6;Q9P2R6-2	Arginine-glutamic acid dipeptide repeats protein	RERE	8.08516	8.0859	8.18575	8.10519	8.04659	8.13468	8.23089	8.05194	8.21268	8.04165	8.26421	8.13022	8.23204	8.21688	8.15222	8.12434	8.32244	8.72164	8.13184	8.08765	8.25275	7.95049	8.22548	8.11851	8.04165	8.27167	8.17284	7.98117	7.75968	8.21392	8.20541	8.17095	8.17664	8.07794	8.15032	7.95373	8.10431	8.19561	7.83958	8.02809	8.2009	7.98546	8.01699	8.18702
NUP93	6990	0	Q8N1F7;Q8N1F7-2	Nuclear pore complex protein Nup93	NUP93	9.48741	9.70076	9.53416	9.57742	9.38564	9.33903	9.57224	9.5312	9.58535	9.48825	9.48206	9.53614	9.61291	9.63592	9.60267	9.69308	9.55221	9.32409	9.57671	9.57446	9.6612	9.57362	9.5129	9.47321	9.57345	9.55382	9.65961	9.61873	9.5894	9.56049	9.66311	9.60284	9.55775	9.68645	9.66965	9.72907	9.59405	9.53874	9.46331	9.55027	9.69915	9.57067	9.58506	9.66788
SCAMP4	7959	0	Q969E2;Q969E2-2;Q969E2-3	Secretory carrier-associated membrane protein 4	SCAMP4	7.67767	7.63904	7.56958	7.58467	7.83038	7.76871	7.48187	7.99952	8.01205	7.49349	7.88593	7.63912	7.93088	7.78907	7.27588	7.5738	7.99429	7.889	7.29237	7.72516		7.83079	7.77387	7.7111	7.86583	7.71416	7.88916	7.63112	7.92339	7.19825	7.75422	7.89329	7.65555	7.63126	7.68002	8.00308	7.71163	7.7081	7.67658	7.98294	7.89182	7.77237	7.99624	7.88975
RCSD1	5956	0	Q6JBY9;Q6JBY9-2	CapZ-interacting protein	RCSD1	9.51014	9.42951	9.81903	9.76146	9.70219	9.31498	9.84831	9.64938	9.72074	9.73189	9.66174	9.64708	9.90853	9.62743	10.0942	9.53439	9.59748	9.62976	9.7283	9.83818	9.81284	9.64661	9.41868	9.51817	9.48971	9.77026	9.71315	9.8992	9.54239	9.77115	9.94272	9.57025	9.72546	9.7435	9.73025	9.36566	9.68692	9.77409	9.95658	9.67972	9.71641	9.48539	10.1457	9.75444
GMFG	850	0	O60234	Glia maturation factor gamma	GMFG	9.69903	9.78578	9.98191	9.86797	9.9062	9.72638	9.9875	9.85777	9.7037	10.1671	9.89387	9.79302	9.90909	9.7323	10.0167	9.70401	9.72559	9.98666	9.91842	9.93323	9.97725	9.84932	9.84564	9.81305	9.80078	9.78178	9.70551	9.83795	9.77189	10.0587	9.89468	9.77083	9.82723	9.76792	9.80715	9.67303	9.79823	9.75009	10.061	9.72898	9.92503	9.80489	9.94917	9.61556
[truncated: 10,388 more rows]
[truncated: 4 more columns]
