# Supplementary material for: The Glycolytic Gatekeeper PDK1 defines different metabolic states between genetically distinct subtypes of human acute myeloid leukemia
Source: Nat Commun. 2022 Mar 1;13:1105. doi: 10.1038/s41467-022-28737-3 (PMC8888573; doi:10.1038/s41467-022-28737-3)
Supplement: Supplementary file 6 — Source data [file 41467_2022_28737_MOESM6_ESM.xlsx]

## Sheet: Figure 1a
GO term	number	log fold enrichment	-log(p-value)
metabolic process	260	0.164353	10.1475
nitrogen compound metabolic process	231	0.181844	9.62525
gene expression	94	0.348305	8.59346
RNA processing	53	0.465383	6.98716
mitochondrial respiratory chain complex assembly	18	0.937518	6.55752
NADH dehydrogenase complex assembly	14	1.00432	5.11976
mitochondrial respiratory chain complex I assembly	14	1.00432	5.11976
nucleic acid metabolic process	93	0.283301	4.87943
mitochondrion organization	29	0.49276	2.767
cellular respiration	16	0.656098	1.91009
RNA splicing	25	0.482874	1.76195
ribosome biogenesis	21	0.539076	1.74715
mitochondrial electron transport, NADH to ubiquinone	9	0.941511	1.63451
myeloid leukocyte activation	63	-0.606381	14.9031
exocytosis	72	-0.5302	13.6757
vesicle-mediated transport	122	-0.371068	13.4547
neutrophil degranulation	55	-0.622214	13.1367
granulocyte activation	56	-0.613842	13.1135
secretion	78	-0.416641	9.20204
response to stress	154	-0.212188	5.25885
regulation of response to stress	81	-0.31597	4.92445
nucleotide-sugar biosynthetic process	9	-1.15806	3.06803
regulation of endocytosis	25	-0.5302	2.47756
response to oxidative stress	29	-0.450249	1.86328
UDP-N-acetylglucosamine biosynthetic process	6	-1.30233	1.54821
amino acid activation	10	-0.866287	1.50307

## Sheet: Figure 1b
glycerophospholipids		lysoPC a C14:0	lysoPC a C16:0	lysoPC a C16:1	lysoPC a C17:0	lysoPC a C18:0	lysoPC a C18:1	lysoPC a C18:2	lysoPC a C20:3	lysoPC a C20:4	lysoPC a C24:0	lysoPC a C26:0	lysoPC a C26:1	lysoPC a C28:0	lysoPC a C28:1	PC aa C24:0	PC aa C26:0	PC aa C28:1	PC aa C30:0	PC aa C30:2	PC aa C32:0	PC aa C32:1	PC aa C32:2	PC aa C32:3	PC aa C34:1	PC aa C34:2	PC aa C34:3	PC aa C34:4	PC aa C36:0	PC aa C36:1	PC aa C36:2	PC aa C36:3	PC aa C36:4	PC aa C36:5	PC aa C36:6	PC aa C38:0	PC aa C38:1	PC aa C38:3	PC aa C38:4	PC aa C38:5	PC aa C38:6	PC aa C40:1	PC aa C40:2	PC aa C40:3	PC aa C40:4	PC aa C40:5	PC aa C40:6	PC aa C42:0	PC aa C42:1
	fc	-0.0456375	0.109126	0.0452439	-0.201878	0.316632	0.133713	0.329566	0.25699	0.398097	-0.194523	-0.162221	-0.00408156	-0.190934	-0.0746658	-0.111296	-0.17606	-0.100562	-0.124215	-0.0434109	-0.026558	0.034849	-0.0717769	-0.0325043	0.159963	0.216398	0.128258	0.0235515	0.0341903	0.0734005	0.192024	0.210152	0.382511	0.22623	-0.0112712	0.0681938	0.106519	0.127484	0.287883	0.240587	0.151149	-0.0602073	0.123367	0.0673226	0.102193	0.0760026	0.0850324	0.0529504	-0.0128232
	-log2 p value	0.13794	0.296903	0.0836041	0.731005	0.867371	0.335517	0.636975	0.433238	1.25607	0.70703	0.593366	0.0106811	0.714088	0.23766	0.36361	0.649278	0.29029	0.359716	0.122704	0.0545386	0.0785468	0.190797	0.0946212	0.395037	0.55446	0.329478	0.0580431	0.0919912	0.139196	0.43343	0.476083	1.05962	0.793907	0.0287358	0.188125	0.300237	0.2816	0.680277	0.615194	0.415839	0.196235	0.367658	0.168791	0.194703	0.154336	0.218148	0.152978	0.0305827
		sugars
sugars	fc	-0.0424673	1
	-log2 p value	0.137642	0.137642
Amino acids	PB/BM	Ala	Arg	Asn	Asp	Cit	Gln	Glu	Gly	His	Ile	Leu	Lys	Met	Orn	Phe	Pro	Ser	Thr	Trp	Tyr	Val
	fc	0.855015	0.290405	0.471938	0.0590301	0.562424	0.20297	0.213005	0.44305	0.350528	0.137848	0.169867	0.291235	0.0689692	0.256904	0.205766	0.268686	0.285801	0.401097	0.225207	0.166938	0.263573
	-log2 p value	3.21582	0.862347	1.28629	0.11021	2.11479	0.385899	0.922023	2.5574	1.23643	0.435093	0.513159	0.789016	0.197502	0.457531	0.717266	0.930879	1.41937	1.9385	0.777123	0.546924	0.823118
biogenic amines		ADMA	alpha-AAA	Carnosine	Creatinine	Histamine	Kynurenine	Met-SO	Putrescine	Serotonin	Spermidine	t4-OH-Pro	Taurine	total DMA
	fc	0.739206	0.385904	-0.0163553	1.3074	-0.301344	-0.507737	0.309968	0.589471	0.741464	0.463654	0.201063	0.133022	1.16187
	-log2 p value	0.902759	0.274	0.0319426	0.521052	0.8076	1.64652	0.675487	0.480762	0.281604	1.09335	0.652726	0.327254	0.488475
sphingolipids	PB/BM	SM (OH) C14:1	SM (OH) C16:1	SM (OH) C22:1	SM (OH) C22:2	SM (OH) C24:1	SM C16:0	SM C16:1	SM C18:0	SM C18:1	SM C20:2	SM C22:3	SM C24:0	SM C24:1	SM C26:0	SM C26:1
	fc	0.0340171	0.140265	-0.163672	0.0171828	-0.138461	0.277725	0.181481	0.0975133	0.129742	0.00264372	-0.445384	0.0113529	0.173631	-0.284906	0.048385
	-log2 p value	0.0869883	0.503636	0.449419	0.0338207	0.46865	1.44834	0.558454	0.214189	0.353081	0.00485408	0.574822	0.0270401	0.592257	0.994706	0.11392
acylcarnitines	PB/BM	C0	C10	C10:1	C10:2	C12	C12-DC	C12:1	C14	C14:1	C14:1-OH	C14:2	C14:2-OH	C16	C16-OH	C16:1	C16:1-OH	C16:2	C16:2-OH	C18	C18:1	C18:1-OH	C18:2	C2	C3	C3-OH	C3:1	C4	C3-DC (C4-OH)	C4:1	C5	C5-M-DC	C5-OH (C3-DC-M)	C5:1	C5:1-DC	C6 (C4:1-DC)	C5-DC (C6-OH)	C6:1	C7-DC	C8	C9
	fc	0.0694297	-0.0395381	-0.0749653	-0.0191472	-0.0170994	-0.0618383	-0.00489908	0.0218553	0.0680826	0.0228364	-0.0190768	0.0174309	0.389312	0.00188294	0.0918032	0.0311369	-0.0230787	0.00572227	0.17591	0.454022	0.000809905	0.152737	0.396651	0.367871	-0.0597721	0.0192595	0.152234	0.226144	-0.0160247	0.252775	0.00304496	0.0155204	0.0100461	-0.0217656	-0.0466979	-0.0114525	-0.0563071	-0.138239	-0.0505422	-0.0298725
	-log2 p value	0.254464	0.107899	0.233988	0.0447837	0.0449649	0.175669	0.0114486	0.0626525	0.208621	0.0677363	0.0444166	0.0387692	1.17347	0.00469451	0.29029	0.0892014	0.0617333	0.0132082	0.678024	1.37106	0.00216249	0.653515	1.04149	0.810786	0.196778	0.0500031	0.462875	0.849352	0.0448057	0.70885	0.00760821	0.043475	0.0230866	0.0681441	0.164554	0.0340753	0.173198	0.575268	0.147577	0.0831052
[truncated: 45 more columns]

## Sheet: Figure 1 c,d
	Ala	Arg	Asn	Asp	Cit	Gln	Glu	Gly	His	Ile	Leu	Lys	Met	Orn	Phe	Pro	Ser	Thr	Trp	Tyr	Val
AML	5.86019	0.963984	1.47716	0.587014	0.57743	0.422259	1.03831	1.59115	1.2554	0.876033	0.894271	0.86349	0.69628	0.640914	1.02162	1.10637	1.15463	1.95191	1.33745	1.06731	1.15823
AML	2.17672	1.02894	1.64903	0.804282	4.4926	1.38365	1.60545	2.95215	0.671935	0.352077	0.493606	0.596037	0.517197	0.584881	0.563602	1.14654	0.961076	1.17194	0.718998	0.537836	0.634735
AML	8.76339	1.22561	3.52181	0.693295	3.09073	2.92305	1.09037	3.04356	1.96665	1.18815	1.25348	1.15059	0.997697	0.934805	1.39716	1.68234	2.00827	2.90373	1.45938	1.24144	1.43524
AML	3.16008	1.60943	1.56713	1.67069	5.23791	0.0969079	2.12318	2.87846	0.851225	0.575536	0.57841	1.3408	0.387866	2.21826	0.672376	2.96616	1.35715	1.44679	0.698464	0.585922	0.685494
AML	4.96166	1.23627	2.70516	0.526399	2.58278	0.853064	0.945015	2.53749	1.44072	0.631749	0.706978	1.10408	0.845654	1.03978	0.850442	0.742053	1.86943	2.30153	1.01901	0.867553	0.928496
AML	4.05821	3.00846	1.56664	3.56737	2.48118	0.382511	2.87607	4.95979	2.83348	1.70158	1.75715	3.04286	1.4522	2.49698	2.01499	2.09685	1.32228	1.65353	1.89094	1.91538	2.31347
AML	5.74454	1.75088	2.88692	0.498397	4.48143	0.548787	1.1987	2.73695	2.35728	1.77709	1.76475	2.00648	1.15174	1.24332	1.77078	2.29416	1.53092	2.16587	1.82294	1.59938	2.24685
AML	3.22821	0.940913	0.53718	0.448045	1.88328	0.441085	1.04511	0.937478	1.16461	0.742001	0.784411	1.26232	0.41177	0.753966	0.889196	0.480601	0.571462	0.674539	0.858883	0.823729	0.931895
AML	13.5044	3.03384	7.20403	3.30985	5.8019	2.12396	2.86115	5.07498	4.33388	2.27035	2.36117	3.35134	2.41866	3.70637	2.89802	4.62356	3.61347	4.71479	3.31965	2.73575	3.0448
AML	9.96097	1.50964	2.88864	0.983716	3.1743	0.716394	2.30367	2.06303	1.96707	1.31279	1.23718	1.57461	0.980352	0.879746	1.50217	2.2889	2.10097	2.83188	1.62395	1.32655	1.57054
AML	4.9918	2.30337	1.19789	0.881993	0.856827	1.04871	0.966397	2.05709	3.05324	1.77664	1.89443	2.23655	1.51166	2.96956	2.22961	1.58079	1.99753	2.15363	2.27813	1.95974	2.62018
AML	10.9608	3.50175	7.12347	0.593929	3.71429	2.2881	3.08789	4.11419	3.36113	2.26314	2.32744	3.27457	2.00595	2.1796	2.43407	3.21517	2.87145	4.25831	2.0158	1.92735	2.73012
AML	6.20194	4.69447	3.34191	1.73015	6.73089	0.393138	2.24013	2.79663	4.55537	2.87577	3.23775	5.55684	2.10716	6.97911	3.29617	3.39639	2.89347	3.26115	3.20256	3.25691	3.72189
AML	8.35434	1.63211	3.15705	1.28506	5.86507	1.73431	1.87032	3.69537	2.66036	1.53248	1.58263	1.75848	1.18162	1.75579	1.76348	2.0068	2.29404	2.89409	2.06585	1.62974	2.14997
AML	7.25305	4.43106	2.83164	2.12406	5.01656	0.66223	1.27936	3.10482	5.30172	3.35458	4.09852	4.00184	2.96518	5.84486	3.91885	2.65819	3.31753	3.88416	4.53037	3.67374	5.26856
AML	10.7231	1.77941	4.3976	0.915708	6.07432	1.93535	1.49439	3.26053	2.35479	1.33068	1.4787	2.01004	1.19253	1.39925	1.67356	1.87552	2.35958	3.46906	1.69134	1.52109	1.9004
AML	13.3926	1.81351	4.25398	0.755338	5.24956	5.90861	1.936	3.44559	2.37645	1.55971	1.69035	1.65255	1.53624	1.0514	1.82021	2.1294	2.79761	3.69782	1.72964	1.57617	1.9333
AML	9.22399	0.905888	1.99059	0.794215	5.65841	4.33786	1.6603	2.88531	1.62683	0.9213	0.99526	1.04872	0.61927	0.792341	1.11121	0.826315	1.23109	1.86208	1.13806	1.00639	1.04003
AML	4.37878	0.963289	1.63821	0.518719	3.4709	1.12117	1.1781	2.23918	1.17214	0.693053	0.734505	0.993522	0.749996	0.969984	0.825021	1.57543	1.19773	1.45254	0.946132	0.763779	0.899175
AML	10.3615	1.88915	6.9785	0.942369	3.51939	3.16814	1.99877	4.02788	2.53943	1.60782	1.49889	1.44219	1.10744	1.28629	1.72756	3.07777	3.1077	4.2169	1.94712	1.51165	1.91686
AML	8.67856	4.15267	2.13873	3.41849	3.09934	0.513477	2.62774	2.36401	3.40188	1.81628	2.0653	4.67957	1.18562	2.81496	2.06867	0.701664	1.64091	2.29154	1.86474	1.894	2.67084
AML	4.31325	0.910952	1.26314	0.348889	1.37016	2.31305	0.756279	1.82665	1.3795	0.966105	1.12188	0.889338	0.859824	0.875961	1.11366	0.614531	1.13796	1.56367	1.25437	0.996239	1.28534
AML	5.44785	1.31894	1.29096	0.586808	2.47947	0.843547	0.898768	1.68723	1.21331	0.78369	0.84758	1.5541	0.617206	0.729761	0.963242	1.18366	1.32603	1.84788	1.12971	0.861638	1.11159
AML	6.98442	1.23469	3.98766	0.269048	2.35958	1.65358	0.858384	1.86258	1.40522	0.707731	0.730874	1.00294	0.757697	0.840894	0.891049	1.16004	1.89349	2.49353	0.966479	0.85345	0.926328
AML	4.34229	1.0837	1.58879	0.851862	2.96793	0.837717	1.16925	1.38083	1.20523	0.876274	1.04276	0.972824	1.09794	1.15512	0.986438	1.49301	1.6662	1.27131	0.759831	0.865219	1.11891
AML (CMML)	9.17685	1.82034	3.89076	0.679701	2.69235	2.83933	1.35077	2.59167	1.82868	1.22002	1.26678	1.47365	1.12016	0.832209	1.35482	1.34583	1.98618	3.04	1.39993	1.1887	1.45984
control CB	1.3795	0.884117	1.01483	1.94978	0	1.45793	1.04073	1.13004	1.58649	1.69791	1.5625	1.94762	1.56334	0.471935	1.95724	1.14936	1.3176	2.04256	1.72232	1.86049	1.87458
control CB	0.986885	0.164993	0.116121	0.445321	0	0.596485	0.546593	0.689137	0.289841	0.279226	0.254768	0.325464	0.293297	0.272241	0.329019	0.835576	0.455644	0.641532	0.336601	0.329956	0.309949
control PB	1.5786	2.86102	2.86905	1.57638	4	1.91585	2.35736	2.0475	2.01984	1.95599	2.09844	1.63185	2.03725	3.14085	1.61892	1.95054	2.07321	1.28088	1.82888	1.7163	1.71672
control PB	0.0550083	0.0898687	0	0.0285139	0	0.0297373	0.0553152	0.133316	0.103836	0.0668743	0.0842956	0.0950659	0.106106	0.11497	0.0948228	0.0645302	0.153547	0.0350272	0.112207	0.0932567	0.0987502

## Sheet: Figure 1f
	complex	t(11q23)	t(8;21)	inv16/t(16;16)	t(15;17)	transcriptome (UMCG)	proteome (UMCG)
SLC1A5	1.66521	1.30811	0.944624	1.46582	1.26136	0.803249	1.18871
GLUL	4.43401	2.40767	3.327	3.43276	4.00968	0.883792	1.31137
GLS	0.401646	0.351885	0.663904	0.517824	0.520226	1.35672	1.03561
MDH2	0.557669	0.767503	0.656031	0.623733	0.538452	1.06913	0.970411
FH	0.439963	0.4978	0.371429	0.503744	0.338335	0.788343	0.944835
SDHA	0.571875	0.492977	0.461766	0.501066	0.361022	0.697546	1.0985
SUCLG2	0.852232	0.912808	0.795143	0.806036	0.828877	0.93282	0.741873
SUCLG1	0.553024	0.695994	0.47615	0.547922	0.500246	1.12313	1.70761
OGDH	0.642634	1.40233	1.16298	1.70855	1.006	0.779242	0.820631
IDH2	0.632863	0.70225	0.561927	0.757926	0.528724	0.706214	1.32054
IDH1	0.362114	0.677295	0.45259	0.766061	0.510076	1.16031	1.23398
ACO2	0.901042	1.23151	0.863866	1.0792	0.744342	0.916004	0.935233
ACO1	0.494957	0.392977	0.39909	0.485126	0.601366	1.03871	0.821143
CS	0.947642	1.19037	1.15261	1.09772	0.739888	0.870744	1.04626
SLC16A3	1.50612	2.105	1.31217	1.48878	1.29027	0.518713	0.445478
LDHB	0.51624	0.50097	0.585174	0.63741	0.519044	0.941297	0.806184
LDHA	0.936785	0.911911	0.948916	1.02628	1.03854	1.01994	nd
PDP2	0.675457	0.688186	0.614608	0.682314	0.80877	1.25892	nd
PDP1	1.00431	0.937962	1.07124	1.10848	1.04946	nd	nd
PDK3	0.373365	0.271174	0.315698	0.340899	0.344512	0.757744	1.35937
PDK2	1.80629	1.64071	1.33449	1.24418	1.47943	1.20427	0.663001
PDK1	1.96015	1.79362	2.73885	2.35872	1.46419	1.21277	2.03793
PKM2	3.72942	6.26562	3.20892	7.9344	3.31559	0.661072	nd
ENO2	0.418708	0.410222	0.255145	0.244433	0.380838	0.796982	0.248156
ENO1	0.670066	0.872555	0.692744	0.927159	0.669521	1.2551	0.906196
PGAM1	1.14337	1.55671	1.00545	1.0376	0.852713	0.568769	0.727615
PGK1	0.927072	1.00273	0.859383	0.895356	0.853798	0.90328	0.848252
GAPDH	1.38515	1.36063	1.29725	1.32627	1.37927	1.15172	0.857073
TPI1	1.05307	1.5789	1.17335	1.36484	1.06259	0.937273	1.09197
ALDOC	0.975631	0.816083	0.896997	0.752015	0.570271	0.548287	0.361041
ALDOA	1.32495	1.57497	1.33628	1.55724	1.31599	1.21942	1.05587
PFKP	0.525825	0.838804	0.658382	1.44796	0.696867	2.92801	1.18625
PFKL	1.2574	1.62395	1.58245	1.70335	1.00455	1.24123	0.85716
GPI	1.59823	1.44312	2.00207	1.67193	1.6856	0.498006	0.706147
HK2	0.266438	0.379432	0.431149	0.455623	0.46639	1.37012	1.05124
HK1	1.311	0.722832	0.822347	0.925923	0.789483	0.561897	nd
SLC2A3	4.8573	2.32359	4.58067	6.02595	3.17546	1.00634	nd
SLC2A1	3.67639	1.04822	0.875548	1.05127	1.34993	0.32914	1.03562

## Sheet: Figure 2a,b,c, f
Figure 2a PROTEOME									Figure 2b TRANSCRIPTOME												Figure 2c TRANSCRIPTOME																					Figure 2f TCGA
PDK1			PDK2			PDK3			PDK1				PDK2				PDK3				PDK1							PDK2							PDK3
PB CD34+	AML CD34+		PB CD34+	AML CD34+		PB CD34+	AML CD34+		NBM CD34+	PB CD34+	AML CD34+		NBM CD34+	PB CD34+	AML CD34+		NBM CD34+	PB CD34+	AML CD34+		HSC/MPP	t(15;17)	inv16	t(8;21)	t(11q;21)	complex		HSC/MPP	t(15;17)	inv16	t(8;21)	t(11q;21)	complex		HSC/MPP	t(15;17)	inv16	t(8;21)	t(11q;21)	complex		NPMcyt	NPMwt		FLT3 ITD	FLT3 wt
8.17	9.4		7.76	7.95		8.42	9.05		6.93339	6.3157	6.27704		5.48459	6.37121	5.87588		6.54102	6.13347	5.76116		5.78015	8.0057	7.85628	8.74554	7.78031	7.41893		4.72291	5.59718	4.78458	5.64414	5.6601	6.31373		3.49969	2.85705	2.93552	2.95823	3.7226	3.02044		10.9148	10.7285		9.36345	10.7285
8.3	8.49		8.33	7.96		8.56	8.53		6.1897	6.14048	6.03076		6.21571	6.36515	5.81726		6.39414	5.95861	5.35514		5.98137	7.07726	7.75011	8.61469	6.87424	7.29241		5.20271	6.58272	4.76029	5.43528	5.38116	5.82852		3.46559	3.03743	2.56935	2.61829	3.15844	3.56033		11.6421	11.0951		9.62883	11.0951
8.13	8.4		8.12	8.37		8.56	8.76		6.91992	6.42146	6.86231		5.94759	6.5445	6.00034		6.66786	5.98571	5.76885		5.6695	7.26176	7.88298	8.63799	7.2956	6.81329		5.56392	5.43774	5.56462	6.23341	5.31795	5.8284		2.85714	2.63793	2.95902	3.14003	3.37127	3.69914		11.1596	9.36956		10.0675	9.36956
8.2	8.87		8.22	8.39		8.5	8.78		5.98774	6.34587	6.78639		5.73844	6.51476	6.5576		7.64428	6.18879	4.94861		6.03426	7.15582	7.97049	8.35914	8.38432	7.74473		5.02098	6.56946	5.6511	5.46965	6.76039	5.9277		3.24604	3.31729	3.12816	2.77449	3.45585	2.93708		11.428	12.0901		11.3009	12.0901
8.25	8.45		8.06	8.23		8.5	8.72		5.86845	5.58155	6.66889		5.6254	4.74559	6.70402		6.18649	5.59526	5.59571		4.36917	8.13861	7.10404	8.05397	6.96378	7.37874		5.92456	6.42349	5.26702	4.67004	5.97855	6.04544		3.60326	3.33237	2.93739	2.65166	3.42828	3.57093		8.96021	9.68173		8.09035	9.68173
8.5	8.78		8.4	7.76		8.64	8.73		6.36462	6.29903	6.13528		5.81439	6.01775	6.49071		5.85695	5.84471	5.89344		6.2096	7.57508	7.57883	8.21563	7.10123	7.21446		4.68119	6.2421	5.53213	5.44239	6.11327	6.15921		3.23315	3.07458	3.46263	2.34545	3.34276	2.81087		10.7949	10.9136		10.5619	10.9136
	8.17			7.96			8.61		6.19335	6.22573	5.8965		6.28518	6.5457	6.36019		6.81197	5.58194	6.01576		6.31769	6.27437	8.05543	8.2191	7.20094	7.52733		5.13002	5.39343	6.08509	5.35702	5.825	6.86905		4.05396	3.00408	3.10923	2.7079	2.92573	2.95913		11.5502	11.3246		9.75549	11.3246
	8.57			8.17			8.61		6.69593	7.06947	6.21745		5.86547	6.6276	5.75387		6.07747	5.5085	5.3113		6.58951	7.62628	7.7818	8.27682	6.69636	8.13864		4.80668	5.4319	5.50838	5.47874	5.73275	5.71169		3.32631	2.89016	3.27562	2.60424	4.26125	3.13623		9.608	10.8066		9.77303	10.8066
	8.91			8.31			8.76		5.92283	6.43085	7.01455		5.8927	6.31637	6.46021		6.01352	5.70934	6.2732			6.84785	7.97849	7.90666	7.5567	8.23579			5.74762	5.5239	6.48444	6.42684	5.34682			3.35535	3.37571	2.82599	2.86875	3.14748		9.49707	10.5125		11.35	10.5125
	8.79			7.83			8.47		5.71683		5.75145		4.9671		6.60762		7.1658		5.81603			6.98101	7.06307	9.19815	7.22876	7.41641			6.49731	5.42883	5.31938	5.95029	6.37862			2.53702	3.32505	2.56982	2.64141	3.29513		9.35997	11.2186		10.5674	11.2186
	8.83						8.7		6.41117		6.73069		5.37731		6.42556		5.5441		5.92094			6.18617	8.6638	8.14736	7.38318	7.62702			5.51755	5.45274	5.51724	5.35914	5.50333			3.03163	3.06503	3.0775	3.76842	3.25883		10.1537	11.8386		11.1121	11.8386
	8.39			8.02			8.6		6.06902		5.58587		6.40438		6.72626		5.42113		5.33596			6.64737	7.62469	8.71667	7.67495	6.71096			5.34319	5.12921	5.1193	5.71179	5.41958			3.59274	2.84784	2.39868	3.14694	3.83104		11.7804	9.54394		9.93494	9.54394
	8.93			8.36			8.72		6.09096		6.42546		6.27589		6.31091		5.59028		6.37503			7.3614	7.6088	8.91604	7.30087	8.56527			6.34149	4.84375	5.71571	5.8301	6.18585			3.23565	2.40283	2.83202	3.48379	2.77267		10.981	10.5324		10.763	10.5324
	8.79			7.54			8.7		6.57		6.36105		6.33722		6.4768		6.49456		5.80836			8.03619	8.59586	8.85065	7.97276	6.78802			6.41378	5.72307	4.83866	5.80709	5.5981			3.12702	2.96429	2.74765	2.96391	2.7826		9.38917	10.2258		8.7851	10.2258
	8.4			8.12			8.42		5.61208		6.40582		5.89061		6.4562		6.70867		5.73569			7.339	7.94544	8.37566	7.77469	7.26998			5.87338	5.28317	5.55593	6.33437	6.23772			3.37545	2.97105	2.66543	3.49193	2.9459		10.7458	10.7594		9.54394	10.7594
	8.39			7.71			8.54		6.0229		6.84172		6.77949		6.2366		5.81778		5.573			6.09931	7.17948	8.3529	8.22764	8.11735			5.67724	5.37383	5.73005	5.57572	7.5764			4.05777	3.064	3.26281	3.11469	3.04257		10.6343	10.0846		10.9148	10.0846
	8.71			7.97			8.63		6.88545		6.80207		6.28131		6.18902		7.02163		6.05433			7.36851	8.27807	7.69313	7.56885	7.27613			5.74531	4.93187	5.3231	6.09598	5.96153			2.43429	2.9429	3.39832	2.89436	3.23639		11.35	9.74622		9.38917	9.74622
	8.35			7.8			8.45		6.01686		6.48167		6.67894		6.07526		5.85648		6.31839			7.22225	7.83084	9.07274	6.62568	7.99919			5.65597	5.82395	4.98707	6.22666	6.21578			3.1519	3.5619	2.99922	2.77504	2.82674		9.91631	12.0381		9.36956	12.0381
	8.14			7.69			8.42		6.68281		6.51532		6.66026		6.01222		6.81792		5.74135			6.08253	8.42735	9.04211	7.21051	7.60926			6.11324	5.47469	6.21054	5.53193	5.80638			3.12743	2.9346	3.59949	3.66779	2.85437		8.7851	11.4222		12.0901	11.4222
	8.21			7.85			8.89		5.68615		6.44433		6.16863		6.76413		7.0173		5.54131			7.16926	7.51183	7.54749	8.25057	7.40517			5.39472	5.42361	5.07134	6.17651	6.15186			3.52072	3.09301	3.2014	2.66885	3.40763		10.7696	11.3561		10.5324	11.3561
	8.53			8.07			8.66		5.94749		6.18991		5.77378		6.35193		5.40814		5.34907			6.69338	8.00684	8.15383	6.62612	8.05083			5.64618	4.89457	6.36575	5.59667	5.07407			3.27167	2.50171	2.97282	3.30785	2.95948		11.7111	11.1573		9.54873	11.1573
	8.62			8.19			8.69		6.76265		7.60779		6.36552		6.3623		6.03552		5.67084			8.74318	7.73444	8.36746	8.6698	7.61083			4.99937	5.22799	6.41612	5.38144	5.54423			2.60706	2.47227	2.81066	3.49201	2.9701		9.36345	11.2333		11.0784	11.2333
	9.01			7.88			8.66		5.89146		6.13537		6.58876		6.21179		6.09959		5.44585			7.21547	8.0326	8.49676	8.15677	8.21036			6.45151	5.27718	5.53669	6.54952	5.40963			3.51016	2.82603	2.95504	3.60079	4.04285		12.1209	9.56173		10.5047	9.56173
	8.42			8			8.77		6.21563		6.02624		6.36712		6.41571		5.71654		6.49784			8.20996	8.56184	7.65379	8.92007	8.12541			5.05336	5.43692	5.48296	6.50206	5.67399			2.24808	2.84212	3.45098	2.93742	3.02603		10.4941	11.7793		11.1596	11.7793
	8.85			8.1			8.45		6.40895		6.2575		6.49358		6.48584		6.20741		6.11885			7.5041	8.13597	8.88109	7.5465	7.77238			4.6786	5.22769	4.99373	5.80079	5.50403			2.39935	2.73553	2.80762	3.79706	2.89819		10.2819	11.1363		8.99775	11.1363
	8.51			7.61			8.71		5.97199		7.0827		6.40959		6.17685		5.9117		5.28557			8.43896	7.88868	7.96392	7.33328	7.62094			4.67376	5.19686	5.19595	5.50241	5.96902			2.90271	2.79081	2.76454	2.95536	3.24705		10.5047	11.899		9.43703	11.899
	8.41			8.21			8.79		6.55917		6.71855		6.26959		6.71186		5.39881		5.80754			6.23388	7.69352	8.72167	6.24122	7.45476			5.50552	4.4067	5.2059	5.24209	6.30408			2.98481	2.37291	2.27139	3.21764	3.41731		11.2602	9.75047		9.57896	9.75047
	8.16			7.57			8.82		6.16915		6.86523		6.07503		6.90308		6.54603		5.76752			6.41877	8.42663	9.75834	7.70889	8.80543			5.77142	5.3126	5.13533	5.17501	5.4029			2.95478	2.77303	3.39502	3.5016	2.95096		10.2065	11.8058		10.2258	11.6421
	8.49			7.87			8.58		6.3614		6.20105		6.2343		6.51157		5.85597		5.84478			5.96483	7.66179	7.35517	8.33028	8.07098			5.48189	4.95764	5.5649	5.59	5.46763			3.52686	2.49802	3.30757	3.08655	3.15629		11.8773	11.9032		11.129	8.96021
	8.28			7.88			8.61		6.06693		6.42196		5.54431		5.76132		6.61851		5.81182			8.10984	8.2558	6.52103	7.61653	7.64226			5.59501	5.60077	4.8527	5.46724	5.75176			2.73835	3.05838	2.54543	2.91822	3.07731		10.2074	10.5515		12.037	10.7949
	8.89			7.54			8.51		6.11521		6.47206		5.82496		6.59959		6.20322		5.80742			7.95543	8.43827	6.69029	6.95243	7.49059			4.72236	5.4238	5.30092	5.77308	6.32616			2.59022	3.03711	3.41892	2.74576	2.51617		9.84066	9.54873		9.5864	11.5502
	9.02			7.78			8.86		6.32532		6.9166		6.34733		6.89961		5.89216		4.94123			6.61168	8.63276	7.14181	7.68236	8.08966			5.5726	5.52165	5.6545	5.10245	5.88426			2.878	2.65268	3.1462	2.90251	3.37856		9.5864	10.8543		9.84066	9.49707
	9.13			8.26			8.7		6.37077		5.83321		4.98075		6.83671		5.64253		5.45804			7.36962	7.87854	7.77022	7.16678	7.57966			5.47383	5.01567	5.54658	5.79825	5.53436			2.61188	2.6482	3.15279	3.59733	2.48094		11.1121	11.3398		9.35997	11.7804
	8.25			7.91			8.54				6.99009				7.23276				5.59797			7.03792	8.31003	7.03506	9.10573	7.55682			5.22015	5.68816	5.48816	5.44979	6.46854			2.85699	2.76412	3.51006	2.6891	3.05706		10.5881	11.1005		10.764	10.981
	7.87			7.72			8.7				6.25958				6.53333				6.12778			7.47871	7.61748	8.34247	7.16391	7.66644			6.57508	4.91529	5.67344	6.06839	5.36721			2.98433	3.02979	2.77294	2.9074	2.86261		9.43703	10.938		10.9852	10.7458
	8.93			8.15			8.68				6.40377				6.3074				5.87561			8.39822	7.96077	8.04463	7.45926	6.82045			6.42461	5.41211	5.81629	5.49066	5.75356			2.98185	2.88856	3.64669	3.47994	3.53663		11.1806	10.6795		9.91631	10.6343
	7.94			8.2			8.39				5.99008				6.17034				5.88198			7.51058	8.30956	8.06927	7.40015	8.35107			4.4589	4.96547	5.0529	6.10129	6.12865			2.54343	2.71128	3.70455	3.0798	3.62319		9.90544	11.977		9.66917	11.7111
	8.57			7.78			8.74				6.3979				6.58324				6.36181			7.61818	8.00618	7.95682	7.66534	7.48667			5.18636	5.77499	5.78007	5.72953	6.05673			2.70626	2.76313	2.69099	3.85933	4.13099		9.62883	12.5206		11.428	12.1209
	8.63			8.26			8.73				6.08864				6.17198				6.08622			6.66679	8.0206	8.22078	7.08239	7.09028			5.11542	5.98707	5.46251	5.83521	5.15964			3.43305	3.33291	2.85243	3.86836	2.90566		10.764	10.763		9.608	10.4941
	8.72			8.07			8.72				6.92427				6.02279				5.55466			7.61718	8.31399	9.78538	8.30978	7.44834			5.37861	5.2153	5.19641	5.85899	6.38453			2.52986	3.09391	2.69946	2.80128	3.33612		8.09035	11.3009		10.1537	10.2819
	8.23			7.79			8.82				6.25168				6.61633				6.07783			6.43603	8.38325	7.85691	7.85453	8.65191			6.05659	5.88447	5.51471	5.81833	6.02307			3.25955	3.08219	3.57712	2.9578	2.7428		8.99775	10.9839		10.7696	11.2602
	8.37			7.87			8.67				6.5642				6.38513				5.90687			7.75404	7.84536	8.91381	6.9492	8.07363			6.49065	5.06913	5.59977	5.54492	6.03875			3.2207	3.46706	2.70125	3.42076	3.03664		10.0675	9.55434		10.7978	10.2065
											6.7571				6.76262				5.63997			7.81762	8.31031	8.75023	8.01007	8.37277			5.18962	6.31261	5.66973	5.66639	5.759			2.69769	2.74395	2.98608	2.69314	3.78468		10.5674	12.0122		10.6607	11.8773
											7.05269				6.65317				5.55391			7.94296	8.25486	7.94419		8.06946			6.46341	5.6084	5.07995		5.75811			2.45083	3.04885	3.36307		3.1264		10.7978	11.5734		10.44	10.2074
											6.36449				6.35225				5.88957			7.18724	7.60099	8.07546		8.36672			6.22591	5.25384	5.98254		6.88537			3.16524	3.06204	3.29002		2.59064		11.1854	11.0625		11.1363	10.5881
											6.42454				6.67414				6.30828			6.23461	7.66661	7.84913		7.45476			5.69382	5.27553	5.50747		6.30408			3.27098	3.17141	3.24642		3.41731		10.6607	9.32089		11.0819	11.1806
											6.1248				6.21667				5.60566			7.22415	7.19369	8.07985		7.91086			4.76294	6.80087	5.63977		5.92781			2.62874	2.81824	3.07792		2.9785		10.44	9.23027		11.6037	9.90544
											6.93137				6.9027				6.2886			8.07431		8.35261		6.57149			5.12177		5.09856		5.50604			2.80448		2.83802		3.63342		11.6097	10.966		10.0125	11.6097
											6.56021				5.86945				5.43927			6.66904		8.59172					5.52457		5.63882					3.44849		2.88236				10.0125	9.35348		10.7594	10.7285
											6.65353				6.0713				6.64313			7.23623		7.66532					4.391		5.80644					2.34309		3.19335					11.129		10.9199	11.0951
											7.36869				5.48039				6.19889			7.3205		6.79614					6.5908		5.03119					3.07502		3.30386					11.3104		11.1854	9.68173
											6.22133				6.61868				6.37215			8.72813		8.58434					4.98081		5.82569					3.00468		3.33122					12.037		10.4884	10.9136
											6.61413				6.38502				5.90796			7.05667		7.76163					5.44356		5.9866					3.62916		2.67814					11.586			11.3246
											7.06076				5.98026				5.6781			6.42525		6.67935					5.51679		5.27562					3.35199		3.25617					13.4889			10.8066
											6.62074				6.17475				6.217					9.16542							5.26252							2.78225					9.8959			10.5125
											7.15685				5.91672				5.6488					7.04427							5.65012							3.11178					11.3526			11.2186
											6.79701				6.37563				5.44687					6.80291							4.97162							3.54134					12.1331			11.8386
											6.48027				5.96428				6.04499					8.68746							4.93121							2.58135					11.2178			10.0846
											6.75616				6.72864				5.58726					8.92339							5.13672							2.40575					11.9709			9.74622
											7.18603				5.90834				6.77256					7.76618							6.40222							3.42111					10.2267			12.0381
											7.09507				6.13694				5.36501																								10.6534			11.4222
											6.51493				6.05536				5.64705																								10.5619			11.3561
											6.50403				5.90323				5.65146																								9.57896			11.1573
											7.13357				5.80863				5.70718																								11.6486			11.2333
											5.75174				6.63821				5.7239																								9.75549			9.56173
											5.41762				5.49949				6.19833																								11.9456			11.7793
																																											11.0784			11.899
																																											11.3611			9.75047
																																											11.3478			11.8058
																																											10.3214			11.9032
																																											12.4977			10.5515
																																											11.4445			10.8543
																																											8.91933			11.3398
																																											11.3581			11.1005
																																											9.93494			10.938
																																											11.0819			10.6795
																																											10.4884			11.977
																																											11.0117			12.5206
																																											10.074			10.9839
																																											10.9964			9.55434
																																											12.0068			12.0122
																																											10.7216			11.5734
																																											11.5468			11.0625
																																											10.9852			9.32089
																																											11.204			9.23027
																																											11.7619			10.966
																																											12.26			9.35348
																																											10.6578			11.3104
																																											12.1311			11.586
																																											11.5718			13.4889
																																											11.0969			9.8959
																																											11.9738			11.3526
																																											10.9409			12.1331
																																											10.3402			11.2178
																																											11.0944			11.9709
																																											11.8911			10.2267
																																											10.1668			10.6534
																																											12.2976			11.6486
																																											10.0185			11.9456
																																											10.9199			11.3611
																																											11.1379			11.3478
																																											10.301			10.3214
																																											10.3606			12.4977
																																											11.569			11.4445
																																											11.8451			8.91933
																																											9.66917			11.3581
																																											10.4918			11.0117
																																											12.3085			10.074
																																											12.126			10.9964
																																											9.67181			12.0068
																																											12.3514			10.7216
																																											10.9094			11.5468
																																											11.3621			11.204
																																											10.1392			11.7619
																																											9.77303			12.26
																																											11.3701			10.6578
																																											11.6037			12.1311
																																											9.40261			11.5718
																																											10.0463			11.0969
																																											11.4639			11.9738
																																											10.4318			10.9409
																																											11.0211			10.3402
																																											11.3399			11.0944
																																											9.60354			11.8911
																																											11.4212			10.1668
																																											10.9048			12.2976
																																											11.5344			10.0185
																																											11.879			11.1379
																																											9.39785			10.301
																																											10.6636			10.3606
																																											11.8155			11.569
																																											11.181			11.8451
																																											13.4812			10.4918
																																											11.3416			12.3085
																																														12.126
																																														9.67181
																																														12.3514
																																														10.9094
																																														11.3621
																																														10.1392
																																														11.3701
																																														9.40261
																																														10.0463
																																														11.4639
																																														10.4318
																																														11.0211
																																														11.3399
																																														9.60354
																																														11.4212
																																														10.9048
																																														11.5344
																																														11.879
																																														9.39785
																																														10.6636
																																														11.8155
																																														11.181
																																														13.4812
																																														11.3416

## Sheet: fig2. TCGA_PDK1 GSEA subset
Supplemental Table 3: GSEA analyses
NAME	SIZE	NES	FDR q-val
ESC-LIKE GENES (ES EXPRESSED 1 2 MERGED) WITH TRANSCRIPTION OR CHROMATIN ANNOTATIONS	108	2.30502	0
HSC SIGNATURE (EPPERT ET AL 2011)	103	2.29492	0
ES EXPRESSED 1 (ASSOU ET AL 2007 BEN-PORATH ET AL 2008)	332	2.15235	0
LSC SIGNATURE (EPPERT 2011)	32	2.09103	0
ES CELL CORE MODULE ARMSTRONG	85	1.96475	0.00177778
GENES WITH CELL CYCLE FUNCTIONAL ANNOTATIONS (BEN-PORATH ET AL 2008)	332	1.91957	0.00148148
NOS TFS (BOYER ET AL 2005 BEN-PORATH ET AL 2008)	35	1.86563	0.00126984
POOR PROGNOSIS AML GENES (YAGI ET AL 2003)	39	1.82633	0.00111111
HIF1 SPECIFIC WIERENGA ET AL 2014	248	1.82616	0.000987654
NPMCYT DOWN IN AML CD34 (WOOLTHUIS ET AL 2011)	50	1.76079	0.00493351
GMP_DOWN (NOVERSHTERN ET AL 2011)	44	1.74325	0.00534063
GENE THAT ARE PREFERENTIALLY EXPRESSED IN BONE MARROW CD48+LSK CELLS AS COMPARED TO BONE MARROW HSCS	179	1.7279	0.00803419
CORE ESC-LIKE GENE MODULE (WONG ET AL 2008)	306	1.71672	0.00741617
COMMON HYPOXIA WIERENGA ET AL 2014	78	1.60158	0.0160636
NFKB_SIGNALING	88	1.59834	0.0155853
CORE ESC-LIKE GENE MODULE (WONG ET AL 2008) WITHOUT GENES WITH CELL CYCLE FUNCTIONAL ANNOTATIONS	238	1.51208	0.0251946
STAT5 20 NM WIERENGA 2008	199	1.40806	0.056337
MYC MODULE ARMSTRONG	385	1.38974	0.0618949
MYC MODULE (NEFF ET AL 2012)	385	1.3755	0.0647074
NFKB_ADHESION	9	1.2873	0.127063
GENE THAT ARE PREFERENTIALLY EXPRESSED IN BONE MARROW HSC AS COMPARED TO BONE MARROW CD48+LSK CELLS	216	1.26635	0.142298
STAT5 TARGETS_SCHURINGA	171	1.24409	0.161315
HYPOXIA SPECIFIC WIERENGA ET AL 2014	394	1.22645	0.177053
NFKB_CELL SURFACE RECEPTORS	24	1.22366	0.175816
NPMCYT UP IN AML CD34 (WOOLTHUIS ET AL 2011)	116	-3.13224	0
L-GMP ARMSTRONG	406	-1.50096	0.0913636

## Sheet: fig2. TCGA_PDK1 GSEA H
GS<br> follow link to MSigDB	SIZE	NES	FDR q-val
HALLMARK_G2M_CHECKPOINT	191	2.25644	0
HALLMARK_MYC_TARGETS_V1	193	2.22858	0
HALLMARK_UV_RESPONSE_DN	138	2.07997	0
HALLMARK_E2F_TARGETS	194	2.0658	0
HALLMARK_MITOTIC_SPINDLE	197	1.93551	0
HALLMARK_INTERFERON_ALPHA_RESPONSE	95	1.9238	0
HALLMARK_ALLOGRAFT_REJECTION	195	1.79166	0.0034331
HALLMARK_HEME_METABOLISM	194	1.7875	0.00300396
HALLMARK_TGF_BETA_SIGNALING	54	1.75568	0.00267019
HALLMARK_ANDROGEN_RESPONSE	97	1.74257	0.00240317
HALLMARK_INTERFERON_GAMMA_RESPONSE	197	1.64098	0.00445229
HALLMARK_ANGIOGENESIS	36	1.64053	0.00408127
HALLMARK_ESTROGEN_RESPONSE_EARLY	195	1.63562	0.00376732
HALLMARK_APICAL_JUNCTION	193	1.54039	0.0145527
HALLMARK_KRAS_SIGNALING_UP	198	1.51265	0.0178933
HALLMARK_WNT_BETA_CATENIN_SIGNALING	42	1.51112	0.0167749
HALLMARK_UNFOLDED_PROTEIN_RESPONSE	108	1.44422	0.0292059
HALLMARK_TNFA_SIGNALING_VIA_NFKB	198	1.39467	0.0432986
HALLMARK_EPITHELIAL_MESENCHYMAL_TRANSITION	198	1.38737	0.0457262
HALLMARK_IL2_STAT5_SIGNALING	196	1.38006	0.0494693
HALLMARK_PROTEIN_SECRETION	95	1.37412	0.0482931
HALLMARK_PI3K_AKT_MTOR_SIGNALING	104	1.31331	0.084436
HALLMARK_NOTCH_SIGNALING	32	1.30852	0.0850432
HALLMARK_APOPTOSIS	160	1.28922	0.096387
HALLMARK_IL6_JAK_STAT3_SIGNALING	87	1.26487	0.116469
HALLMARK_HEDGEHOG_SIGNALING	36	1.24564	0.135796
HALLMARK_MYOGENESIS	196	1.1914	0.199613
HALLMARK_MYC_TARGETS_V2	57	1.18115	0.209747
HALLMARK_HYPOXIA	194	1.18106	0.202515
HALLMARK_MTORC1_SIGNALING	196	1.16607	0.221163
HALLMARK_ESTROGEN_RESPONSE_LATE	196	1.16021	0.222725
HALLMARK_APICAL_SURFACE	43	1.1553	0.222148
HALLMARK_OXIDATIVE_PHOSPHORYLATION	184	-1.97225	0
HALLMARK_FATTY_ACID_METABOLISM	155	-1.4924	0.102167
HALLMARK_CHOLESTEROL_HOMEOSTASIS	73	-1.35583	0.127074
HALLMARK_ADIPOGENESIS	193	-1.31354	0.137694
HALLMARK_UV_RESPONSE_UP	155	-1.30209	0.1226
HALLMARK_XENOBIOTIC_METABOLISM	198	-1.22921	0.167704
HALLMARK_PEROXISOME	103	-1.18921	0.205333
HALLMARK_REACTIVE_OXYGEN_SPECIES_PATHWAY	47	-1.18121	0.184111
HALLMARK_P53_PATHWAY	193	-1.14292	0.237179
HALLMARK_COAGULATION	138	-1.14264	0.213461

## Sheet: fig.2 TCGA_PDK1 GSEA c2
NAME	SIZE	NES	FDR q-val
VERHAAK_AML_WITH_NPM1_MUTATED_DN	239	3.27629	0
MULLIGHAN_MLL_SIGNATURE_2_DN	264	2.92395	0
ALCALAY_AML_BY_NPM1_LOCALIZATION_DN	180	2.73787	0
MULLIGHAN_MLL_SIGNATURE_1_DN	229	2.7252	0
HADDAD_B_LYMPHOCYTE_PROGENITOR	262	2.55599	0
DACOSTA_UV_RESPONSE_VIA_ERCC3_COMMON_DN	448	2.54794	0
JAATINEN_HEMATOPOIETIC_STEM_CELL_UP	299	2.53197	0
MILI_PSEUDOPODIA_HAPTOTAXIS_UP	487	2.51731	0
PUJANA_XPRSS_INT_NETWORK	161	2.4998	0
VALK_AML_CLUSTER_11	37	2.49614	0
ZHENG_FOXP3_TARGETS_IN_THYMUS_UP	194	2.45595	0
LEE_RECENT_THYMIC_EMIGRANT	216	2.45449	0
SEIDEN_ONCOGENESIS_BY_MET	86	2.44924	0
JOHNSTONE_PARVB_TARGETS_2_DN	325	2.42953	0
SHEN_SMARCA2_TARGETS_UP	412	2.42644	0
HOEBEKE_LYMPHOID_STEM_CELL_UP	91	2.42124	0
HAHTOLA_MYCOSIS_FUNGOIDES_CD4_DN	108	2.41777	0
DAZARD_RESPONSE_TO_UV_NHEK_DN	291	2.40559	0
ROSS_ACUTE_MYELOID_LEUKEMIA_CBF	79	2.40162	0
LUI_THYROID_CANCER_CLUSTER_4	16	2.39031	0
ZHANG_BREAST_CANCER_PROGENITORS_UP	416	2.36564	0
JISON_SICKLE_CELL_DISEASE_DN	181	2.35965	0
SENGUPTA_NASOPHARYNGEAL_CARCINOMA_WITH_LMP1_UP	395	2.35778	0
DAZARD_UV_RESPONSE_CLUSTER_G6	140	2.35197	0
GABRIELY_MIR21_TARGETS	277	2.35123	0
FARMER_BREAST_CANCER_CLUSTER_1	45	2.3498	0
DEURIG_T_CELL_PROLYMPHOCYTIC_LEUKEMIA_DN	310	2.34307	0
ROSS_AML_WITH_AML1_ETO_FUSION	71	2.32338	0
ZHENG_BOUND_BY_FOXP3	475	2.31601	0
DACOSTA_UV_RESPONSE_VIA_ERCC3_XPCS_DN	82	2.30411	0
SENESE_HDAC3_TARGETS_UP	472	2.3025	0
KEGG_RIBOSOME	85	2.30184	0
IKEDA_MIR1_TARGETS_UP	54	2.30155	0
EPPERT_LSC_R	40	2.2945	0
LEE_DIFFERENTIATING_T_LYMPHOCYTE	189	2.29074	0
DACOSTA_UV_RESPONSE_VIA_ERCC3_TTD_DN	81	2.29035	0
BURTON_ADIPOGENESIS_12	29	2.29016	0
DEBIASI_APOPTOSIS_BY_REOVIRUS_INFECTION_UP	280	2.28548	0
BILD_CTNNB1_ONCOGENIC_SIGNATURE	76	2.28153	0
FLOTHO_PEDIATRIC_ALL_THERAPY_RESPONSE_UP	51	2.27041	0
GENTILE_UV_HIGH_DOSE_DN	276	2.26141	0
MARTINEZ_RESPONSE_TO_TRABECTEDIN_DN	261	2.25908	0
PICCALUGA_ANGIOIMMUNOBLASTIC_LYMPHOMA_DN	129	2.25558	0
OSMAN_BLADDER_CANCER_DN	387	2.25338	0
BASAKI_YBX1_TARGETS_DN	373	2.2494	0
PUJANA_BRCA2_PCC_NETWORK	411	2.24709	0
DE_YY1_TARGETS_DN	91	2.24678	0
CHANDRAN_METASTASIS_UP	201	2.24579	0
GRAHAM_CML_DIVIDING_VS_NORMAL_QUIESCENT_DN	87	2.24074	0
MITSIADES_RESPONSE_TO_APLIDIN_DN	239	2.23422	0
PECE_MAMMARY_STEM_CELL_DN	137	2.23163	0
BIDUS_METASTASIS_UP	207	2.22945	0
BONOME_OVARIAN_CANCER_POOR_SURVIVAL_UP	31	2.22723	0
YAGI_AML_WITH_T_8_21_TRANSLOCATION	354	2.22532	0
EPPERT_HSC_R	116	2.22311	0
REACTOME_SCAVENGING_OF_HEME_FROM_PLASMA	24	2.21557	0
PYEON_CANCER_HEAD_AND_NECK_VS_CERVICAL_UP	185	2.21524	0
GRAHAM_CML_QUIESCENT_VS_NORMAL_QUIESCENT_DN	41	2.21452	0
REACTOME_NONSENSE_MEDIATED_DECAY_NMD	113	2.21131	0
IKEDA_MIR30_TARGETS_UP	114	2.20995	0
REACTOME_EUKARYOTIC_TRANSLATION_ELONGATION	91	2.20973	0
ABRAMSON_INTERACT_WITH_AIRE	41	2.20836	0
ENK_UV_RESPONSE_KERATINOCYTE_DN	463	2.20796	0
CHICAS_RB1_TARGETS_GROWING	233	2.20155	0
PLASARI_TGFB1_SIGNALING_VIA_NFIC_1HR_DN	105	2.19587	0
HOSHIDA_LIVER_CANCER_SUBCLASS_S2	113	2.19566	0
PUJANA_BRCA_CENTERED_NETWORK	114	2.18817	0
BENPORATH_ES_1	364	2.1817	0
KEGG_CELL_CYCLE	123	2.1811	0
RIGGINS_TAMOXIFEN_RESISTANCE_DN	210	2.17838	0
SHAFFER_IRF4_TARGETS_IN_ACTIVATED_DENDRITIC_CELL	61	2.17593	0
ZHENG_FOXP3_TARGETS_IN_T_LYMPHOCYTE_DN	37	2.17343	0
TONKS_TARGETS_OF_RUNX1_RUNX1T1_FUSION_HSC_UP	179	2.1726	0
BIOCARTA_MCM_PATHWAY	18	2.17015	0
SENESE_HDAC1_TARGETS_UP	428	2.16997	0
NIKOLSKY_BREAST_CANCER_8Q12_Q22_AMPLICON	121	2.16783	0
REACTOME_ANTIVIRAL_MECHANISM_BY_IFN_STIMULATED_GENES	79	2.16518	0
REACTOME_INFLUENZA_INFECTION	152	2.16238	0
GENTLES_LEUKEMIC_STEM_CELL_UP	28	2.16203	0
GRESHOCK_CANCER_COPY_NUMBER_UP	311	2.15656	0
BIOCARTA_CTLA4_PATHWAY	20	2.15598	0
PID_AR_PATHWAY	60	2.15501	0
DAZARD_RESPONSE_TO_UV_SCC_DN	111	2.15167	0
RICKMAN_TUMOR_DIFFERENTIATED_WELL_VS_POORLY_UP	226	2.14941	0
THUM_SYSTOLIC_HEART_FAILURE_UP	410	2.146	0
VILIMAS_NOTCH1_TARGETS_UP	51	2.14314	0
PUJANA_BREAST_CANCER_LIT_INT_NETWORK	98	2.1415	0
SCHLOSSER_MYC_TARGETS_REPRESSED_BY_SERUM	150	2.14137	0
DUNNE_TARGETS_OF_AML1_MTG8_FUSION_DN	19	2.13888	0
VALK_AML_CLUSTER_9	34	2.13764	0
THUM_SYSTOLIC_HEART_FAILURE_DN	216	2.13114	0.000122196
WP_ENDODERM_DIFFERENTIATION	139	2.13066	0.000120868
WP_TGFBETA_SIGNALING_PATHWAY	131	2.1295	0.000119568
MULLIGHAN_NPM1_SIGNATURE_3_DN	154	2.12546	0.000118296
BAELDE_DIABETIC_NEPHROPATHY_DN	423	2.12498	0.000117051
PID_HIF2PATHWAY	32	2.12383	0.000115832
REACTOME_GENERATION_OF_SECOND_MESSENGER_MOLECULES	30	2.12233	0.000114638
KEGG_UBIQUITIN_MEDIATED_PROTEOLYSIS	129	2.12215	0.000113468
REACTOME_RESPONSE_OF_EIF2AK4_GCN2_TO_AMINO_ACID_DEFICIENCY	99	2.12208	0.000112322
SMID_BREAST_CANCER_NORMAL_LIKE_UP	459	2.12208	0.000111198
WP_CELL_CYCLE	119	2.12066	0.000110097
REACTOME_SUMOYLATION_OF_RNA_BINDING_PROTEINS	46	2.11945	0.000109018
EPPERT_PROGENITOR	130	2.11924	0.00010796
VALK_AML_CLUSTER_10	32	2.1178	0.000106922
SESTO_RESPONSE_TO_UV_C2	53	2.11406	0.000105903
WP_RETINOBLASTOMA_GENE_IN_CANCER	87	2.11392	0.000104904
BIOCARTA_CTCF_PATHWAY	24	2.1109	0.000103924
TONKS_TARGETS_OF_RUNX1_RUNX1T1_FUSION_GRANULOCYTE_UP	50	2.1096	0.000102962
REACTOME_SUMOYLATION_OF_CHROMATIN_ORGANIZATION_PROTEINS	56	2.10272	0.000102017
SENGUPTA_NASOPHARYNGEAL_CARCINOMA_UP	299	2.10266	0.000101089
BOSCO_INTERFERON_INDUCED_ANTIVIRAL_MODULE	74	2.10189	0.000100179
GENTILE_UV_RESPONSE_CLUSTER_D6	34	2.10046	9.92843e-05
REACTOME_FCERI_MEDIATED_CA_2_MOBILIZATION	42	2.10002	9.84057e-05
CARD_MIR302A_TARGETS	77	2.09969	9.75425e-05
REACTOME_CHROMATIN_MODIFYING_ENZYMES	200	2.09727	9.66943e-05
REACTOME_SUMOYLATION_OF_UBIQUITINYLATION_PROTEINS	38	2.09632	9.58607e-05
SENESE_HDAC2_TARGETS_UP	112	2.09491	9.50414e-05
HUTTMANN_B_CLL_POOR_SURVIVAL_DN	58	2.0847	9.4236e-05
MOSERLE_IFNA_RESPONSE	32	2.08409	9.34441e-05
REACTOME_EUKARYOTIC_TRANSLATION_INITIATION	117	2.08111	9.26654e-05
SCHAEFFER_PROSTATE_DEVELOPMENT_AND_CANCER_BOX4_DN	33	2.08097	9.18995e-05
JI_RESPONSE_TO_FSH_DN	52	2.07803	9.11463e-05
IZADPANAH_STEM_CELL_ADIPOSE_VS_BONE_DN	106	2.07802	9.04052e-05
REACTOME_SUMOYLATION_OF_SUMOYLATION_PROTEINS	34	2.07757	8.96761e-05
GENTILE_UV_RESPONSE_CLUSTER_D4	53	2.07499	8.89587e-05
PASQUALUCCI_LYMPHOMA_BY_GC_STAGE_DN	161	2.07422	8.82527e-05
PUJANA_BREAST_CANCER_WITH_BRCA1_MUTATED_UP	53	2.07314	8.75578e-05
REACTOME_SRP_DEPENDENT_COTRANSLATIONAL_PROTEIN_TARGETING_TO_MEMBRANE	109	2.07119	8.68738e-05
STAMBOLSKY_TARGETS_OF_MUTATED_TP53_UP	47	2.06754	8.62003e-05
PID_IL2_STAT5_PATHWAY	30	2.06724	8.55372e-05
MORI_PLASMA_CELL_DN	36	2.06587	8.48843e-05
LI_WILMS_TUMOR_VS_FETAL_KIDNEY_1_DN	155	2.06454	8.42412e-05
TIEN_INTESTINE_PROBIOTICS_2HR_DN	87	2.06281	8.36078e-05
IKEDA_MIR133_TARGETS_UP	42	2.0601	8.29839e-05
GARY_CD5_TARGETS_DN	423	2.05868	8.23692e-05
WAMUNYOKOLI_OVARIAN_CANCER_LMP_DN	192	2.05743	8.17635e-05
WP_HEREDITARY_LEIOMYOMATOSIS_AND_RENAL_CELL_CARCINOMA_PATHWAY	20	2.05683	0.000162422
REN_BOUND_BY_E2F	55	2.05467	0.000161245
BOYAULT_LIVER_CANCER_SUBCLASS_G5_DN	27	2.05445	0.000160085
REACTOME_SIGNALING_BY_FGFR1_IN_DISEASE	37	2.05266	0.000236956
REACTOME_TRANSPORT_OF_MATURE_TRANSCRIPT_TO_CYTOPLASM	79	2.05253	0.000235275
LINDGREN_BLADDER_CANCER_CLUSTER_1_UP	111	2.0481	0.00031135
JOHNSTONE_PARVB_TARGETS_1_DN	57	2.04383	0.000309173
PID_RAC1_REG_PATHWAY	38	2.04347	0.000307026
REACTOME_NS1_MEDIATED_EFFECTS_ON_HOST_PATHWAYS	39	2.04318	0.000380966
SAKAI_CHRONIC_HEPATITIS_VS_LIVER_CANCER_UP	82	2.04259	0.000378357
STARK_PREFRONTAL_CORTEX_22Q11_DELETION_UP	188	2.03912	0.000375783
WP_CYTOPLASMIC_RIBOSOMAL_PROTEINS	86	2.03877	0.000373244
REACTOME_HEME_SIGNALING	48	2.03807	0.000370739
PID_SHP2_PATHWAY	56	2.0347	0.000368267
MARTORIATI_MDM4_TARGETS_FETAL_LIVER_DN	489	2.03421	0.000365828
REACTOME_ANTIGEN_ACTIVATES_B_CELL_RECEPTOR_BCR_LEADING_TO_GENERATION_OF_SECOND_MESSENGERS	42	2.03306	0.000363422
REACTOME_SMAD2_SMAD3_SMAD4_HETEROTRIMER_REGULATES_TRANSCRIPTION	32	2.03205	0.000361046
DANG_MYC_TARGETS_UP	125	2.031	0.000431257
SHIPP_DLBCL_VS_FOLLICULAR_LYMPHOMA_DN	44	2.03081	0.000428475
WANG_CLIM2_TARGETS_DN	174	2.03055	0.000425728
HOFMANN_CELL_LYMPHOMA_UP	46	2.03002	0.000423016
CHNG_MULTIPLE_MYELOMA_HYPERPLOID_UP	53	2.02854	0.000420339
ZHAN_MULTIPLE_MYELOMA_CD1_VS_CD2_DN	50	2.02821	0.000417695
REACTOME_TRANSCRIPTIONAL_ACTIVITY_OF_SMAD2_SMAD3_SMAD4_HETEROTRIMER	44	2.02811	0.000484312
REACTOME_PROCESSING_OF_CAPPED_INTRON_CONTAINING_PRE_MRNA	236	2.02613	0.000481304
EPPERT_CE_HSC_LSC	38	2.02282	0.000478333
REACTOME_COHESIN_LOADING_ONTO_CHROMATIN	10	2.02233	0.000475398
REACTOME_SUMOYLATION_OF_DNA_DAMAGE_RESPONSE_AND_REPAIR_PROTEINS	75	2.02177	0.000472499
MATTIOLI_MGUS_VS_PCL	110	2.02151	0.000469636
SHAFFER_IRF4_MULTIPLE_MYELOMA_PROGRAM	36	2.01863	0.000532602
REACTOME_POSTMITOTIC_NUCLEAR_PORE_COMPLEX_NPC_REFORMATION	27	2.01657	0.000529412
REACTOME_RRNA_PROCESSING	192	2.01548	0.000526261
HORIUCHI_WTAP_TARGETS_DN	302	2.01329	0.000523147
RHEIN_ALL_GLUCOCORTICOID_THERAPY_DN	353	2.01127	0.00052007
HADDAD_T_LYMPHOCYTE_AND_NK_PROGENITOR_UP	79	2.01104	0.000517028
PYEON_HPV_POSITIVE_TUMORS_UP	94	2.01059	0.000514022
REACTOME_TP53_REGULATES_TRANSCRIPTION_OF_ADDITIONAL_CELL_CYCLE_GENES_WHOSE_EXACT_ROLE_IN_THE_P53_PATHWAY_REMAIN_UNCERTAIN	20	2.00893	0.000574279
KIM_WT1_TARGETS_DN	447	2.00573	0.000570978
VALK_AML_CLUSTER_4	29	2.00182	0.000630544
GARGALOVIC_RESPONSE_TO_OXIDIZED_PHOSPHOLIPIDS_PINK_DN	31	2.00063	0.000626962
CHARAFE_BREAST_CANCER_LUMINAL_VS_MESENCHYMAL_DN	446	2.0003	0.00062342
MOREAUX_MULTIPLE_MYELOMA_BY_TACI_DN	163	1.99933	0.000619917
OUELLET_OVARIAN_CANCER_INVASIVE_VS_LMP_UP	109	1.9987	0.000616454
ZHENG_FOXP3_TARGETS_UP	24	1.99838	0.000613029
REACTOME_ACTIVATION_OF_THE_MRNA_UPON_BINDING_OF_THE_CAP_BINDING_COMPLEX_AND_EIFS_AND_SUBSEQUENT_BINDING_TO_43S	58	1.99838	0.000609642
CHOI_ATL_CHRONIC_VS_ACUTE_DN	18	1.99754	0.000606293
KIM_GERMINAL_CENTER_T_HELPER_UP	61	1.99727	0.000602979
REACTOME_RHOH_GTPASE_CYCLE	35	1.99477	0.000659497
BROCKE_APOPTOSIS_REVERSED_BY_IL6	140	1.99343	0.000655932
REACTOME_FGFR1_MUTANT_RECEPTOR_ACTIVATION	30	1.99027	0.000711646
PID_VEGFR1_PATHWAY	26	1.99013	0.000766147
KEGG_GRAFT_VERSUS_HOST_DISEASE	38	1.99012	0.000762072
REACTOME_INTERFERON_SIGNALING	195	1.98932	0.00075804
RICKMAN_TUMOR_DIFFERENTIATED_MODERATELY_VS_POORLY_DN	15	1.98887	0.00075405
LI_INDUCED_T_TO_NATURAL_KILLER_DN	133	1.98771	0.000750102
REACTOME_E3_UBIQUITIN_LIGASES_UBIQUITINATE_TARGET_PROTEINS	43	1.98701	0.000746195
KIM_WT1_TARGETS_12HR_DN	203	1.98698	0.000742329
BOYAULT_LIVER_CANCER_SUBCLASS_G23_UP	50	1.98626	0.000738503
WP_G1_TO_S_CELL_CYCLE_CONTROL	64	1.98416	0.000734715
RAMALHO_STEMNESS_UP	187	1.98238	0.000730967
XIE_ST_HSC_S1PR3_OE_UP	175	1.98162	0.00078252
BACOLOD_RESISTANCE_TO_ALKYLATING_AGENTS_DN	49	1.98126	0.000778568
CHEN_HOXA5_TARGETS_9HR_UP	214	1.9812	0.000774656
PID_IL12_STAT4_PATHWAY	32	1.98114	0.000770782
BOYLAN_MULTIPLE_MYELOMA_C_D_UP	127	1.98026	0.000766948
HUMMEL_BURKITTS_LYMPHOMA_UP	41	1.97915	0.000871105
PID_TCPTP_PATHWAY	42	1.97866	0.000866814
LI_WILMS_TUMOR_VS_FETAL_KIDNEY_2_DN	47	1.97786	0.000862565
WP_MESODERMAL_COMMITMENT_PATHWAY	141	1.97536	0.00091205
KENNY_CTNNB1_TARGETS_DN	51	1.97383	0.000961066
REACTOME_ROLE_OF_PHOSPHOLIPIDS_IN_PHAGOCYTOSIS	36	1.97373	0.000956423
BILANGES_SERUM_SENSITIVE_VIA_TSC2	27	1.97291	0.000951825
BILANGES_SERUM_AND_RAPAMYCIN_SENSITIVE_GENES	64	1.97268	0.00094727
BROWNE_HCMV_INFECTION_12HR_DN	93	1.97235	0.00094276
TURASHVILI_BREAST_LOBULAR_CARCINOMA_VS_DUCTAL_NORMAL_UP	66	1.97223	0.000938292
PID_IL12_2PATHWAY	62	1.971	0.000933866
RAO_BOUND_BY_SALL4	216	1.97058	0.000980627
TONKS_TARGETS_OF_RUNX1_RUNX1T1_FUSION_SUSTAINED_IN_GRANULOCYTE_UP	14	1.97047	0.000976044
REACTOME_SELENOAMINO_ACID_METABOLISM	106	1.9698	0.000971504
BROWNE_HCMV_INFECTION_6HR_DN	157	1.96906	0.00101791
GENTILE_RESPONSE_CLUSTER_D3	51	1.96873	0.00101322
REACTOME_SUMOYLATION	170	1.96873	0.00100857
DUTERTRE_ESTRADIOL_RESPONSE_24HR_DN	490	1.96749	0.00100397
PID_IL2_PI3K_PATHWAY	34	1.96748	0.000999402
ZHAN_MULTIPLE_MYELOMA_HP_UP	45	1.96565	0.00099488
REACTOME_DEADENYLATION_DEPENDENT_MRNA_DECAY	53	1.96549	0.00104003
HEDENFALK_BREAST_CANCER_BRACX_DN	19	1.96534	0.00103537
ONDER_CDH1_TARGETS_1_DN	163	1.96529	0.00103075
WINTER_HYPOXIA_DN	46	1.96457	0.00102617
BIOCARTA_IL7_PATHWAY	16	1.96443	0.00102163
REACTOME_SIGNALING_BY_CYTOSOLIC_FGFR1_FUSION_MUTANTS	17	1.96415	0.00101712
VALK_AML_CLUSTER_1	29	1.9637	0.00101266
REACTOME_SUMOYLATION_OF_DNA_REPLICATION_PROTEINS	45	1.9629	0.001056
WP_CANCER_IMMUNOTHERAPY_BY_PD1_BLOCKADE	23	1.96054	0.00105141
REACTOME_DEADENYLATION_OF_MRNA	22	1.95909	0.00104685
WP_MECP2_AND_ASSOCIATED_RETT_SYNDROME	72	1.95904	0.00104234
LIN_MELANOMA_COPY_NUMBER_DN	38	1.95885	0.00103787
VETTER_TARGETS_OF_PRKCA_AND_ETS1_UP	15	1.95802	0.00108056
PID_SMAD2_3NUCLEAR_PATHWAY	81	1.95536	0.00116947
PID_VEGF_VEGFR_PATHWAY	9	1.95536	0.00116451
REACTOME_ESTROGEN_DEPENDENT_GENE_EXPRESSION	89	1.95492	0.0011596
REACTOME_NUCLEAR_PORE_COMPLEX_NPC_DISASSEMBLY	35	1.95442	0.00120115
MARKEY_RB1_ACUTE_LOF_UP	226	1.95371	0.00124199
FARMER_BREAST_CANCER_CLUSTER_2	33	1.9524	0.00128237
HELLER_HDAC_TARGETS_SILENCED_BY_METHYLATION_DN	270	1.95138	0.00127705
REACTOME_PRC2_METHYLATES_HISTONES_AND_DNA	13	1.95108	0.00127177
GENTILE_UV_RESPONSE_CLUSTER_D2	36	1.95103	0.00126654
FUJII_YBX1_TARGETS_DN	188	1.95098	0.00126135
ONO_FOXP3_TARGETS_DN	40	1.95038	0.0012562
REACTOME_MITOTIC_TELOPHASE_CYTOKINESIS	13	1.95033	0.00125109
REACTOME_REGULATION_OF_GLUCOKINASE_BY_GLUCOKINASE_REGULATORY_PROTEIN	31	1.94999	0.00124603
GRAHAM_CML_QUIESCENT_VS_NORMAL_DIVIDING_UP	56	1.94877	0.001241
GU_PDEF_TARGETS_UP	70	1.94789	0.00123602
LINDGREN_BLADDER_CANCER_CLUSTER_2A_DN	131	1.94762	0.00123107
REACTOME_INTERACTIONS_OF_VPR_WITH_HOST_CELLULAR_PROTEINS	36	1.94717	0.00122617
REACTOME_FORMATION_OF_THE_BETA_CATENIN_TCF_TRANSACTIVATING_COMPLEX	31	1.94699	0.0012213
RAGHAVACHARI_PLATELET_SPECIFIC_GENES	66	1.94674	0.00121648
PID_CDC42_REG_PATHWAY	30	1.94672	0.00121169
YUAN_ZNF143_PARTNERS	21	1.94652	0.00120694
REACTOME_SIGNALING_BY_TGF_BETA_RECEPTOR_COMPLEX	73	1.94494	0.00120222
FOSTER_TOLERANT_MACROPHAGE_DN	390	1.94315	0.00119754
KONDO_EZH2_TARGETS	220	1.94312	0.0011929
WP_ANDROGEN_RECEPTOR_SIGNALING_PATHWAY	87	1.94248	0.00123068
REACTOME_SUMOYLATION_OF_TRANSCRIPTION_COFACTORS	42	1.94221	0.00122595
REACTOME_DOWNREGULATION_OF_SMAD2_3_SMAD4_TRANSCRIPTIONAL_ACTIVITY	23	1.9417	0.00122125
PARK_HSC_AND_MULTIPOTENT_PROGENITORS	43	1.94067	0.00125854
BLUM_RESPONSE_TO_SALIRASIB_DN	329	1.9379	0.00137949
WHITEFORD_PEDIATRIC_CANCER_MARKERS	111	1.93746	0.00141485
MCBRYAN_PUBERTAL_BREAST_6_7WK_UP	186	1.93707	0.00140951
LIM_MAMMARY_LUMINAL_MATURE_DN	93	1.93699	0.00140421
CROONQUIST_IL6_DEPRIVATION_DN	92	1.935	0.00144024
RIGGI_EWING_SARCOMA_PROGENITOR_DN	185	1.93398	0.00151694
IVANOVA_HEMATOPOIESIS_STEM_CELL	181	1.93337	0.0015113
FRASOR_RESPONSE_TO_SERM_OR_FULVESTRANT_UP	21	1.93333	0.001547
WP_NCRNAS_INVOLVED_IN_STAT3_SIGNALING_IN_HEPATOCELLULAR_CARCINOMA	14	1.93305	0.00154129
REACTOME_DISEASES_OF_MITOTIC_CELL_CYCLE	38	1.93151	0.00153562
REACTOME_RHOV_GTPASE_CYCLE	32	1.93151	0.00153
BURTON_ADIPOGENESIS_11	50	1.92917	0.00160455
GROSS_ELK3_TARGETS_UP	26	1.92904	0.0016386
BIOCARTA_PAR1_PATHWAY	19	1.92854	0.00163266
DER_IFN_BETA_RESPONSE_UP	101	1.92632	0.00162677
CHEN_ETV5_TARGETS_TESTIS	23	1.92538	0.00166029
DING_LUNG_CANCER_EXPRESSION_BY_COPY_NUMBER	96	1.92411	0.00169402
RODRIGUES_DCC_TARGETS_DN	117	1.92277	0.00172735
WANG_CLIM2_TARGETS_UP	246	1.92214	0.0017212
GENTILE_UV_RESPONSE_CLUSTER_D8	37	1.92139	0.00175376
BENPORATH_NOS_TARGETS	168	1.92108	0.00178654
ISHIDA_E2F_TARGETS	51	1.91956	0.00178025
WALLACE_PROSTATE_CANCER_RACE_UP	287	1.91911	0.00177401
STEARMAN_LUNG_CANCER_EARLY_VS_LATE_UP	124	1.91903	0.0017678
MCBRYAN_PUBERTAL_BREAST_5_6WK_DN	123	1.91727	0.00183871
ZHAN_MULTIPLE_MYELOMA_CD2_UP	44	1.91691	0.00183232
REACTOME_CIRCADIAN_CLOCK	69	1.91634	0.00182598
LE_EGR2_TARGETS_UP	104	1.91631	0.00181968
PID_TGFBR_PATHWAY	53	1.91539	0.00188911
BYSTROEM_CORRELATED_WITH_IL5_DN	57	1.9152	0.00188264
WANG_SMARCE1_TARGETS_UP	280	1.91493	0.0019145
AKL_HTLV1_INFECTION_DN	66	1.91411	0.00194493
PID_BETA_CATENIN_NUC_PATHWAY	75	1.91319	0.0019757
MYLLYKANGAS_AMPLIFICATION_HOT_SPOT_9	7	1.91267	0.00196903
REACTOME_RHOBTB2_GTPASE_CYCLE	22	1.91122	0.00203669
SESTO_RESPONSE_TO_UV_C5	46	1.90705	0.00228818
HAHTOLA_SEZARY_SYNDROM_DN	43	1.90667	0.00228053
NIKOLSKY_BREAST_CANCER_6P24_P22_AMPLICON	20	1.90605	0.00227293
IIZUKA_LIVER_CANCER_PROGRESSION_G1_G2_DN	24	1.90602	0.00226538
WP_PATHWAYS_AFFECTED_IN_ADENOID_CYSTIC_CARCINOMA	61	1.90572	0.00229431
FISCHER_G1_S_CELL_CYCLE	178	1.90565	0.00228674
WP_PATHOGENESIS_OF_SARSCOV2_MEDIATED_BY_NSP9NSP10_COMPLEX	20	1.90366	0.0023153
WP_HEMATOPOIETIC_STEM_CELL_GENE_REGULATION_BY_GABP_ALPHABETA_COMPLEX	19	1.90137	0.00230771
BERENJENO_ROCK_SIGNALING_NOT_VIA_RHOA_DN	48	1.90093	0.00233601
WP_INTERACTOME_OF_POLYCOMB_REPRESSIVE_COMPLEX_2_PRC2	16	1.90053	0.0023284
IWANAGA_E2F1_TARGETS_INDUCED_BY_SERUM	22	1.89899	0.00235662
SIMBULAN_UV_RESPONSE_IMMORTALIZED_DN	31	1.89855	0.00242002
PID_CD8_TCR_DOWNSTREAM_PATHWAY	65	1.89844	0.00241221
YAGI_AML_WITH_INV_16_TRANSLOCATION	399	1.89741	0.00244021
REACTOME_NUCLEAR_IMPORT_OF_REV_PROTEIN	33	1.8966	0.0025385
MAYBURD_RESPONSE_TO_L663536_DN	52	1.89613	0.0026367
KONG_E2F3_TARGETS	93	1.89564	0.00269825
WP_TCELL_RECEPTOR_AND_COSTIMULATORY_SIGNALING	29	1.89528	0.00268969
MARIADASON_RESPONSE_TO_BUTYRATE_SULINDAC_6	45	1.89253	0.00285479
MYLLYKANGAS_AMPLIFICATION_HOT_SPOT_23	19	1.89173	0.00284578
WENDT_COHESIN_TARGETS_UP	30	1.89084	0.00287144
REACTOME_SIGNALING_BY_NOTCH1	74	1.88979	0.00286244
RAO_BOUND_BY_SALL4_ISOFORM_B	485	1.88974	0.00285349
VILLANUEVA_LIVER_CANCER_KRT19_UP	165	1.88939	0.0028446
VERHAAK_GLIOBLASTOMA_PRONEURAL	166	1.88925	0.00283577
KEGG_RNA_DEGRADATION	54	1.88888	0.00286098
GRYDER_PAX3FOXO1_ENHANCERS_KO_DOWN	418	1.88877	0.00285215
PID_IL2_1PATHWAY	55	1.88731	0.00294471
BIOCARTA_TOB1_PATHWAY	19	1.88731	0.00293567
REACTOME_CA2_PATHWAY	62	1.88697	0.0029267
PID_CXCR4_PATHWAY	98	1.88675	0.00291777
REACTOME_PROTEIN_UBIQUITINATION	63	1.88661	0.0029089
REACTOME_CREATION_OF_C4_AND_C2_ACTIVATORS	25	1.88651	0.00290009
REACTOME_RUNX1_INTERACTS_WITH_CO_FACTORS_WHOSE_PRECISE_EFFECT_ON_RUNX1_TARGETS_IS_NOT_KNOWN	36	1.88539	0.00292461
MULLIGHAN_NPM1_MUTATED_SIGNATURE_1_DN	120	1.88523	0.0029158
LEE_EARLY_T_LYMPHOCYTE_DN	58	1.88454	0.00300693
OSMAN_BLADDER_CANCER_UP	387	1.88429	0.00303061
KEGG_PRIMARY_IMMUNODEFICIENCY	35	1.88428	0.00302156
PID_AR_TF_PATHWAY	52	1.88426	0.00301257
TIEN_INTESTINE_PROBIOTICS_6HR_UP	48	1.88377	0.00303632
REACTOME_MRNA_SPLICING	187	1.88353	0.00302734
KEGG_CELL_ADHESION_MOLECULES_CAMS	126	1.88271	0.00314822
ZHOU_CELL_CYCLE_GENES_IN_IR_RESPONSE_24HR	118	1.88243	0.00317147
KEGG_SPLICEOSOME	123	1.88173	0.00316217
OSWALD_HEMATOPOIETIC_STEM_CELL_IN_COLLAGEN_GEL_DN	259	1.88092	0.00318572
XU_GH1_AUTOCRINE_TARGETS_DN	123	1.88077	0.00317643
ZHAN_MULTIPLE_MYELOMA_LB_DN	36	1.87947	0.00323109
HAHTOLA_MYCOSIS_FUNGOIDES_SKIN_UP	170	1.87935	0.00322172
BILBAN_B_CLL_LPL_UP	60	1.87932	0.00321241
KANG_DOXORUBICIN_RESISTANCE_DN	18	1.87931	0.00320316
PID_NCADHERIN_PATHWAY	33	1.87922	0.00319395
REACTOME_ACTIVATION_OF_ATR_IN_RESPONSE_TO_REPLICATION_STRESS	37	1.87889	0.00324736
ROZANOV_MMP14_CORRELATED	11	1.87884	0.00323808
REACTOME_SIGNALING_BY_HIPPO	20	1.87815	0.00322885
BIOCARTA_IL17_PATHWAY	15	1.87799	0.00325083
REACTOME_FCERI_MEDIATED_MAPK_ACTIVATION	43	1.87743	0.00327251
BOYLAN_MULTIPLE_MYELOMA_C_CLUSTER_DN	31	1.87649	0.00338813
REACTOME_BINDING_AND_UPTAKE_OF_LIGANDS_BY_SCAVENGER_RECEPTORS	53	1.8761	0.00337858
STAMBOLSKY_RESPONSE_TO_VITAMIN_D3_UP	83	1.87469	0.00343061
RUTELLA_RESPONSE_TO_HGF_VS_CSF2RB_AND_IL4_DN	239	1.87455	0.003421
PILON_KLF1_TARGETS_UP	464	1.87417	0.00341145
REACTOME_INTERLEUKIN_2_SIGNALING	12	1.87416	0.00340194
BOYAULT_LIVER_CANCER_SUBCLASS_G3_UP	182	1.87402	0.0033925
GRANDVAUX_IFN_RESPONSE_NOT_VIA_IRF3	14	1.87343	0.00341354
DOANE_RESPONSE_TO_ANDROGEN_DN	234	1.87296	0.00340411
KEGG_ALLOGRAFT_REJECTION	34	1.87269	0.0034551
REACTOME_CELLULAR_SENESCENCE	128	1.87205	0.00350671
WEST_ADRENOCORTICAL_CARCINOMA_VS_ADENOMA_DN	25	1.87203	0.0034971
TANG_SENESCENCE_TP53_TARGETS_DN	54	1.87067	0.00363767
BOYLAN_MULTIPLE_MYELOMA_C_DN	58	1.87002	0.00362775
HU_ANGIOGENESIS_DN	33	1.86936	0.00364765
PLASARI_TGFB1_TARGETS_10HR_DN	246	1.86771	0.00375735
WP_IL2_SIGNALING_PATHWAY	42	1.86748	0.0037472
FINETTI_BREAST_CANCERS_KINOME_GRAY	15	1.86728	0.0037371
RODRIGUES_THYROID_CARCINOMA_DN	76	1.86656	0.00375687
KEGG_INTESTINAL_IMMUNE_NETWORK_FOR_IGA_PRODUCTION	45	1.8649	0.00389496
REACTOME_PD_1_SIGNALING	20	1.86466	0.00388454
YIH_RESPONSE_TO_ARSENITE_C2	14	1.86448	0.00390352
YAO_TEMPORAL_RESPONSE_TO_PROGESTERONE_CLUSTER_2	56	1.86445	0.00389313
ZHAN_MULTIPLE_MYELOMA_MS_DN	42	1.86379	0.00394121
CHARAFE_BREAST_CANCER_LUMINAL_VS_BASAL_DN	437	1.86345	0.00393079
GAUSSMANN_MLL_AF4_FUSION_TARGETS_C_UP	162	1.86336	0.00394958
REACTOME_NOTCH1_INTRACELLULAR_DOMAIN_REGULATES_TRANSCRIPTION	48	1.86307	0.00393919
PID_BARD1_PATHWAY	28	1.86303	0.00392885
BROWNE_HCMV_INFECTION_18HR_UP	166	1.86268	0.00394726
WP_B_CELL_RECEPTOR_SIGNALING_PATHWAY	97	1.86153	0.00402313
HOSHIDA_LIVER_CANCER_SURVIVAL_UP	72	1.86141	0.00404137
NAKAYAMA_FRA2_TARGETS	47	1.86116	0.00403087
WANG_LMO4_TARGETS_DN	345	1.86063	0.00407786
RICKMAN_HEAD_AND_NECK_CANCER_D	37	1.86054	0.00406732
REACTOME_ESTABLISHMENT_OF_SISTER_CHROMATID_COHESION	11	1.86005	0.0041131
KEGG_OOCYTE_MEIOSIS	109	1.85883	0.00415877
TURJANSKI_MAPK1_AND_MAPK2_TARGETS	11	1.85882	0.0041481
WANG_TUMOR_INVASIVENESS_UP	367	1.85853	0.00413749
REACTOME_CD22_MEDIATED_BCR_REGULATION	17	1.85832	0.00418321
STREICHER_LSM1_TARGETS_UP	44	1.8576	0.00420081
HIRSCH_CELLULAR_TRANSFORMATION_SIGNATURE_DN	98	1.85733	0.0042182
FERREIRA_EWINGS_SARCOMA_UNSTABLE_VS_STABLE_UP	156	1.85589	0.00429178
GARGALOVIC_RESPONSE_TO_OXIDIZED_PHOSPHOLIPIDS_CYAN_UP	16	1.85549	0.00430884
PLASARI_TGFB1_SIGNALING_VIA_NFIC_10HR_UP	57	1.85505	0.00432553
HOOI_ST7_TARGETS_UP	89	1.85468	0.00442495
REACTOME_FCGR3A_MEDIATED_IL10_SYNTHESIS	49	1.85326	0.00452417
BHATTACHARYA_EMBRYONIC_STEM_CELL	80	1.85285	0.00451286
REACTOME_MITOTIC_PROPHASE	80	1.85208	0.00455629
CHEOK_RESPONSE_TO_HD_MTX_DN	20	1.85042	0.00465454
REACTOME_HATS_ACETYLATE_HISTONES	77	1.85022	0.00467028
FOURNIER_ACINAR_DEVELOPMENT_EARLY_DN	6	1.84952	0.00479542
SHAFFER_IRF4_TARGETS_IN_PLASMA_CELL_VS_MATURE_B_LYMPHOCYTE	66	1.84939	0.00478358
DUTERTRE_ESTRADIOL_RESPONSE_6HR_DN	89	1.84928	0.00479876
REACTOME_REGULATION_OF_HSF1_MEDIATED_HEAT_SHOCK_RESPONSE	80	1.84881	0.00489506
GINESTIER_BREAST_CANCER_ZNF217_AMPLIFIED_UP	67	1.8487	0.00493722
BIOCARTA_TCYTOTOXIC_PATHWAY	12	1.8486	0.00492515
BALDWIN_PRKCI_TARGETS_UP	35	1.84807	0.00502074
SCHAEFFER_PROSTATE_DEVELOPMENT_6HR_DN	439	1.8471	0.00508881
TCGA_GLIOBLASTOMA_COPY_NUMBER_UP	69	1.84695	0.00507646
ZHAN_MULTIPLE_MYELOMA_PR_DN	48	1.84669	0.00511725
REACTOME_RAC1_GTPASE_CYCLE	180	1.84658	0.00513078
WP_HUMAN_THYROID_STIMULATING_HORMONE_TSH_SIGNALING_PATHWAY	66	1.84642	0.00514504
PETROVA_ENDOTHELIUM_LYMPHATIC_VS_BLOOD_UP	127	1.84639	0.00513268
KIM_MYC_AMPLIFICATION_TARGETS_DN	95	1.84601	0.00517323
TURJANSKI_MAPK14_TARGETS	10	1.84599	0.00516086
REACTOME_SIGNALING_BY_TGFB_FAMILY_MEMBERS	102	1.84564	0.00517479
BLALOCK_ALZHEIMERS_DISEASE_INCIPIENT_UP	369	1.84372	0.00531947
LINDGREN_BLADDER_CANCER_CLUSTER_2B	372	1.84365	0.00530684
DAZARD_RESPONSE_TO_UV_SCC_UP	99	1.84362	0.00529426
FORTSCHEGGER_PHF8_TARGETS_UP	255	1.84325	0.00528175
WANG_TUMOR_INVASIVENESS_DN	200	1.84286	0.00526929
WHITFIELD_CELL_CYCLE_G2_M	192	1.84251	0.00525689
WP_PRION_DISEASE_PATHWAY	33	1.84219	0.00527033
SIG_BCR_SIGNALING_PATHWAY	46	1.84163	0.00525799
VANHARANTA_UTERINE_FIBROID_WITH_7Q_DELETION_UP	66	1.84114	0.00527148
GAZDA_DIAMOND_BLACKFAN_ANEMIA_PROGENITOR_DN	65	1.84075	0.00531044
REACTOME_PKMTS_METHYLATE_HISTONE_LYSINES	42	1.83826	0.0055788
CROONQUIST_NRAS_SIGNALING_DN	68	1.83805	0.00556586
REACTOME_TRANSCRIPTION_OF_E2F_TARGETS_UNDER_NEGATIVE_CONTROL_BY_DREAM_COMPLEX	19	1.83659	0.00555297
CROONQUIST_STROMAL_STIMULATION_DN	11	1.83653	0.00554015
BIOCARTA_TCR_PATHWAY	43	1.83598	0.00552738
REACTOME_INTERACTIONS_OF_REV_WITH_HOST_CELLULAR_PROTEINS	36	1.83597	0.00551468
MISSIAGLIA_REGULATED_BY_METHYLATION_DN	115	1.83453	0.00565313
REACTOME_EPIGENETIC_REGULATION_OF_GENE_EXPRESSION	85	1.8341	0.00571492
KYNG_RESPONSE_TO_H2O2_VIA_ERCC6_DN	44	1.83406	0.00570188
WHITFIELD_CELL_CYCLE_S	136	1.83298	0.00578874
CHIBA_RESPONSE_TO_TSA_DN	21	1.83291	0.00577558
LINDGREN_BLADDER_CANCER_WITH_LOH_IN_CHR9Q	109	1.83272	0.00578746
PID_PLK1_PATHWAY	44	1.83224	0.00579908
MARTINEZ_RESPONSE_TO_TRABECTEDIN	47	1.83204	0.0058106
SMIRNOV_RESPONSE_TO_IR_2HR_DN	54	1.83162	0.00587175
CHANDRAN_METASTASIS_TOP50_UP	34	1.83107	0.00595799
TCGA_GLIOBLASTOMA_COPY_NUMBER_DN	28	1.83066	0.00594463
WP_SIGNALING_PATHWAYS_IN_GLIOBLASTOMA	82	1.83014	0.005956
WP_MRNA_PROCESSING	125	1.82968	0.00596749
CAIRO_PML_TARGETS_BOUND_BY_MYC_UP	22	1.82931	0.00595419
REACTOME_APC_C_CDC20_MEDIATED_DEGRADATION_OF_CYCLIN_B	24	1.82819	0.006136
HOLLEMAN_DAUNORUBICIN_B_ALL_DN	12	1.82689	0.00624463
WP_LEPTIN_SIGNALING_PATHWAY	76	1.82682	0.00625542
REACTOME_RHOC_GTPASE_CYCLE	71	1.82558	0.00646054
WEI_MIR34A_TARGETS	140	1.82547	0.00644631
BIOCARTA_MYOSIN_PATHWAY	11	1.82485	0.00645598
BLANCO_MELO_COVID19_SARS_COV_2_INFECTION_CALU3_CELLS_UP	314	1.82445	0.00651422
MMS_MOUSE_LYMPH_HIGH_4HRS_UP	35	1.82414	0.00649996
MARZEC_IL2_SIGNALING_DN	35	1.82393	0.00650984
WHITFIELD_CELL_CYCLE_M_G1	122	1.82007	0.00690295
NIKOLSKY_BREAST_CANCER_14Q22_AMPLICON	13	1.81941	0.00698337
FISCHER_G2_M_CELL_CYCLE	228	1.81906	0.00701611
TONKS_TARGETS_OF_RUNX1_RUNX1T1_FUSION_SUSTAINDED_IN_ERYTHROCYTE_UP	44	1.81891	0.00700093
VANTVEER_BREAST_CANCER_BRCA1_UP	34	1.81828	0.00698581
PID_INTEGRIN_A4B1_PATHWAY	32	1.81722	0.00706579
GAL_LEUKEMIC_STEM_CELL_UP	126	1.81695	0.00707438
TOMLINS_PROSTATE_CANCER_UP	38	1.81662	0.00708277
RIZ_ERYTHROID_DIFFERENTIATION	80	1.81527	0.00716187
REACTOME_EXPORT_OF_VIRAL_RIBONUCLEOPROTEINS_FROM_NUCLEUS	32	1.81518	0.00716993
WP_ENERGY_METABOLISM	47	1.81455	0.00720164
MOOTHA_PYR	8	1.81389	0.00718632
CHEN_LVAD_SUPPORT_OF_FAILING_HEART_DN	42	1.81371	0.00721769
DELYS_THYROID_CANCER_DN	229	1.8136	0.0072024
NICK_RESPONSE_TO_PROC_TREATMENT_DN	25	1.8123	0.00737312
WP_IMATINIB_AND_CHRONIC_MYELOID_LEUKEMIA	20	1.81194	0.00740392
OUILLETTE_CLL_13Q14_DELETION_UP	72	1.81024	0.00748014
BIOCARTA_SET_PATHWAY	10	1.80956	0.00755665
KEGG_T_CELL_RECEPTOR_SIGNALING_PATHWAY	107	1.80902	0.00761024
HECKER_IFNB1_TARGETS	93	1.80874	0.00761723
REACTOME_OXIDATIVE_STRESS_INDUCED_SENESCENCE	64	1.80868	0.00760132
RODRIGUES_NTN1_TARGETS_DN	158	1.80831	0.00760823
WANG_LMO4_TARGETS_UP	349	1.80702	0.00772993
PID_ERBB1_RECEPTOR_PROXIMAL_PATHWAY	35	1.80662	0.00778171
YAMASHITA_LIVER_CANCER_WITH_EPCAM_UP	53	1.80625	0.00781133
WP_HISTONE_MODIFICATIONS	39	1.80553	0.00793175
BLANCO_MELO_HUMAN_PARAINFLUENZA_VIRUS_3_INFECTION_A594_CELLS_UP	191	1.80457	0.0080515
LI_WILMS_TUMOR_VS_FETAL_KIDNEY_1_UP	177	1.80449	0.00803493
PID_MYC_REPRESS_PATHWAY	62	1.80431	0.00804074
REACTOME_PHOSPHORYLATION_OF_THE_APC_C	20	1.80361	0.00804679
REACTOME_ESR_MEDIATED_SIGNALING	159	1.80196	0.00832204
KEGG_AUTOIMMUNE_THYROID_DISEASE	49	1.80133	0.00837231
REACTOME_INHIBITION_OF_THE_PROTEOLYTIC_ACTIVITY_OF_APC_C_REQUIRED_FOR_THE_ONSET_OF_ANAPHASE_BY_MITOTIC_SPINDLE_CHECKPOINT_COMPONENTS	21	1.80129	0.00835526
TOYOTA_TARGETS_OF_MIR34B_AND_MIR34C	426	1.80085	0.00838293
MARIADASON_RESPONSE_TO_CURCUMIN_SULINDAC_5	22	1.80048	0.00838821
REACTOME_SIGNALING_BY_ROBO_RECEPTORS	209	1.79986	0.00852738
KAMMINGA_EZH2_TARGETS	40	1.79775	0.0087088
MATTIOLI_MGUS_VS_MULTIPLE_MYELOMA	16	1.79736	0.00871348
DURCHDEWALD_SKIN_CARCINOGENESIS_DN	257	1.79705	0.00869595
YAMAZAKI_TCEB3_TARGETS_DN	191	1.7968	0.00872282
BONCI_TARGETS_OF_MIR15A_AND_MIR16_1	87	1.79679	0.00870533
WAMUNYOKOLI_OVARIAN_CANCER_GRADES_1_2_DN	72	1.7965	0.00870996
LY_AGING_OLD_DN	54	1.79648	0.00869257
GAUSSMANN_MLL_AF4_FUSION_TARGETS_G_DN	33	1.79641	0.00867525
MYLLYKANGAS_AMPLIFICATION_HOT_SPOT_16	9	1.79617	0.00870133
REACTOME_TRANSPORT_OF_MATURE_MRNAS_DERIVED_FROM_INTRONLESS_TRANSCRIPTS	42	1.79567	0.00879264
DAVICIONI_TARGETS_OF_PAX_FOXO1_FUSIONS_DN	64	1.79535	0.00884057
BROWN_MYELOID_CELL_DEVELOPMENT_DN	122	1.79496	0.0088231
HANN_RESISTANCE_TO_BCL2_INHIBITOR_UP	33	1.79424	0.00887089
BIOCARTA_CALCINEURIN_PATHWAY	17	1.79375	0.00900507
TIEN_INTESTINE_PROBIOTICS_2HR_UP	28	1.79266	0.00907337
WP_TUMOR_SUPPRESSOR_ACTIVITY_OF_SMARCB1	29	1.79172	0.00920618
REACTOME_CELL_CYCLE_MITOTIC	486	1.7916	0.00918816
WU_APOPTOSIS_BY_CDKN1A_VIA_TP53	51	1.79124	0.00919188
WP_ANGIOGENESIS	24	1.79124	0.00917396
HOLLEMAN_ASPARAGINASE_RESISTANCE_B_ALL_UP	24	1.79109	0.0092202
BOQUEST_STEM_CELL_DN	209	1.79098	0.00920229
WP_INTEGRATED_BREAST_CANCER_PATHWAY	151	1.79072	0.00918446
REACTOME_TCR_SIGNALING	111	1.78989	0.00931554
PID_ATF2_PATHWAY	58	1.78921	0.00938283
REACTOME_S_PHASE	159	1.7891	0.00938606
PID_HIF1_TFPATHWAY	66	1.7888	0.00941026
ASGHARZADEH_NEUROBLASTOMA_POOR_SURVIVAL_DN	40	1.7878	0.00953934
BIOCARTA_STATHMIN_PATHWAY	20	1.78696	0.00966808
FLECHNER_PBL_KIDNEY_TRANSPLANT_OK_VS_DONOR_DN	40	1.78654	0.009692
BLANCO_MELO_BRONCHIAL_EPITHELIAL_CELLS_INFLUENZA_A_INFECTION_UP	125	1.78654	0.0096735
WP_HAIR_FOLLICLE_DEVELOPMENT_CYTODIFFERENTIATION_PART_3_OF_3	84	1.78518	0.00986423
REACTOME_NUCLEAR_ENVELOPE_BREAKDOWN	52	1.78446	0.00995019
DESERT_STEM_CELL_HEPATOCELLULAR_CARCINOMA_SUBCLASS_UP	235	1.78422	0.0099524
FARDIN_HYPOXIA_9	7	1.78388	0.00999579
KEGG_PANCREATIC_CANCER	69	1.78315	0.0100599
REACTOME_CELL_SURFACE_INTERACTIONS_AT_THE_VASCULAR_WALL	147	1.78312	0.0100409
REACTOME_INACTIVATION_OF_CSF3_G_CSF_SIGNALING	23	1.78188	0.0102079
EINAV_INTERFERON_SIGNATURE_IN_CANCER	27	1.78132	0.0102301
REACTOME_TRANSPORT_OF_THE_SLBP_DEPENDANT_MATURE_MRNA	35	1.78127	0.0102316
GARGALOVIC_RESPONSE_TO_OXIDIZED_PHOSPHOLIPIDS_TURQUOISE_UP	80	1.78082	0.0102124
UDAYAKUMAR_MED1_TARGETS_UP	126	1.78004	0.0103166
BROWNE_HCMV_INFECTION_48HR_UP	175	1.7785	0.0105229
DORN_ADENOVIRUS_INFECTION_48HR_DN	37	1.77828	0.0105648
RICKMAN_TUMOR_DIFFERENTIATED_WELL_VS_MODERATELY_UP	104	1.77812	0.0105861
VALK_AML_CLUSTER_8	25	1.7776	0.0105665
PID_FAK_PATHWAY	59	1.77694	0.0106489
REACTOME_PARASITE_INFECTION	70	1.77663	0.0106698
REACTOME_CLEC7A_DECTIN_1_INDUCES_NFAT_ACTIVATION	11	1.77605	0.0108124
WP_LDLRAD4_AND_WHAT_WE_KNOW_ABOUT_IT	8	1.77537	0.0108936
BORCZUK_MALIGNANT_MESOTHELIOMA_UP	295	1.77409	0.0110961
DER_IFN_ALPHA_RESPONSE_UP	73	1.77344	0.0112371
WP_ID_SIGNALING_PATHWAY	16	1.7733	0.0112165
REACTOME_POLB_DEPENDENT_LONG_PATCH_BASE_EXCISION_REPAIR	7	1.77274	0.0112966
BOGNI_TREATMENT_RELATED_MYELOID_LEUKEMIA_DN	33	1.77221	0.011356
LU_AGING_BRAIN_DN	145	1.77154	0.0114358
KAUFFMANN_MELANOMA_RELAPSE_UP	61	1.77122	0.0114348
REACTOME_TRANSCRIPTIONAL_REGULATION_BY_RUNX1	174	1.77048	0.0115339
TURASHVILI_BREAST_LOBULAR_CARCINOMA_VS_LOBULAR_NORMAL_DN	72	1.77025	0.0115329
BIOCARTA_CSK_PATHWAY	20	1.76999	0.011631
WP_MFAP5_EFFECT_ON_PERMEABILITY_AND_MOTILITY_OF_ENDOTHELIAL_CELLS_VIA_CYTOSKELETON_REARRANGEMENT	18	1.76989	0.0116496
PID_AURORA_B_PATHWAY	37	1.76959	0.0116684
FALVELLA_SMOKERS_WITH_LUNG_CANCER	79	1.76933	0.0116474
GRANDVAUX_IRF3_TARGETS_UP	13	1.76915	0.0116265
SALVADOR_MARTIN_PEDIATRIC_TBD_ANTI_TNF_THERAPY_NONRESPONDER_POST_TREATMENT_DN	6	1.7688	0.0116255
REACTOME_SIGNALING_BY_CSF3_G_CSF	28	1.76847	0.0117431
TAKEDA_TARGETS_OF_NUP98_HOXA9_FUSION_16D_DN	126	1.76843	0.0117221
MARSON_FOXP3_TARGETS_STIMULATED_DN	11	1.76835	0.0117012
BROWNE_HCMV_INFECTION_16HR_UP	219	1.76725	0.0117975
CAFFAREL_RESPONSE_TO_THC_UP	30	1.76722	0.0117765
FLECHNER_PBL_KIDNEY_TRANSPLANT_REJECTED_VS_OK_DN	51	1.76699	0.0117947
REACTOME_COSTIMULATION_BY_THE_CD28_FAMILY	66	1.7667	0.0118905
ROSS_AML_OF_FAB_M7_TYPE	66	1.76622	0.0119279
WINNEPENNINCKX_MELANOMA_METASTASIS_UP	154	1.76425	0.0122755
WP_GASTRIN_SIGNALING_PATHWAY	114	1.76423	0.0122539
MORI_SMALL_PRE_BII_LYMPHOCYTE_UP	74	1.76422	0.0122324
OKUMURA_INFLAMMATORY_RESPONSE_LPS	172	1.76359	0.012346
PID_SMAD2_3PATHWAY	16	1.76345	0.0123629
SANA_RESPONSE_TO_IFNG_UP	70	1.76334	0.0123413
REACTOME_CDC42_GTPASE_CYCLE	155	1.76213	0.0124156
WP_PDGFRBETA_PATHWAY	29	1.76209	0.012394
YAO_TEMPORAL_RESPONSE_TO_PROGESTERONE_CLUSTER_3	14	1.76156	0.0124874
KEGG_ANTIGEN_PROCESSING_AND_PRESENTATION	84	1.76132	0.012504
AZARE_NEOPLASTIC_TRANSFORMATION_BY_STAT3_UP	124	1.76052	0.0125589
BLANCO_MELO_BETA_INTERFERON_TREATED_BRONCHIAL_EPITHELIAL_CELLS_UP	355	1.76034	0.0125751
WP_PHYSIOLOGICAL_AND_PATHOLOGICAL_HYPERTROPHY_OF_THE_HEART	25	1.75993	0.0126294
REACTOME_MITOTIC_SPINDLE_CHECKPOINT	107	1.75992	0.0126076
TIEN_INTESTINE_PROBIOTICS_24HR_DN	204	1.7579	0.0129834
REACTOME_ACTIVATION_OF_THE_PRE_REPLICATIVE_COMPLEX	33	1.75762	0.0129611
BIOCARTA_NTHI_PATHWAY	23	1.75701	0.0130521
GRYDER_PAX3FOXO1_TOP_ENHANCERS	423	1.75653	0.0131241
YAMAZAKI_TCEB3_TARGETS_UP	160	1.75652	0.0131017
VALK_AML_WITH_CEBPA	36	1.75611	0.0131547
PAPASPYRIDONOS_UNSTABLE_ATEROSCLEROTIC_PLAQUE_DN	38	1.75586	0.0131509
KEGG_VIRAL_MYOCARDITIS	67	1.75584	0.0131473
TURASHVILI_BREAST_NORMAL_DUCTAL_VS_LOBULAR_DN	7	1.75527	0.0131994
BIOCARTA_CCR5_PATHWAY	16	1.75518	0.0131958
REACTOME_CELLULAR_RESPONSE_TO_STARVATION	151	1.75471	0.0132667
CREIGHTON_ENDOCRINE_THERAPY_RESISTANCE_5	462	1.75471	0.0132443
PID_BMP_PATHWAY	41	1.75467	0.0132406
WP_HAIR_FOLLICLE_DEVELOPMENT_ORGANOGENESIS_PART_2_OF_3	31	1.75366	0.0133476
WP_BONE_MORPHOGENIC_PROTEIN_BMP_SIGNALLING_AND_REGULATION	12	1.7533	0.013399
SHETH_LIVER_CANCER_VS_TXNIP_LOSS_PAM6	52	1.75283	0.0134506
MAHAJAN_RESPONSE_TO_IL1A_UP	76	1.75226	0.0135195
REACTOME_NR1H2_AND_NR1H3_MEDIATED_SIGNALING	45	1.75202	0.0135154
HELLER_HDAC_TARGETS_DN	283	1.75146	0.0135846
REACTOME_ROLE_OF_LAT2_NTAL_LAB_ON_CALCIUM_MOBILIZATION	27	1.75142	0.0135619
REACTOME_CELLULAR_RESPONSE_TO_HEAT_STRESS	99	1.75096	0.0135943
REACTOME_RUNX3_REGULATES_BCL2L11_BIM_TRANSCRIPTION	5	1.75061	0.0136266
ZWANG_CLASS_3_TRANSIENTLY_INDUCED_BY_EGF	208	1.75001	0.013713
LUI_THYROID_CANCER_CLUSTER_1	50	1.74966	0.0137632
REACTOME_DEACTIVATION_OF_THE_BETA_CATENIN_TRANSACTIVATING_COMPLEX	42	1.74811	0.0140492
LU_TUMOR_ANGIOGENESIS_UP	25	1.74809	0.014026
MAHADEVAN_IMATINIB_RESISTANCE_DN	20	1.74778	0.0140391
BIOCARTA_THELPER_PATHWAY	12	1.74733	0.0141428
REACTOME_PROLACTIN_RECEPTOR_SIGNALING	15	1.74671	0.0142285
BIOCARTA_RB_PATHWAY	13	1.74636	0.0142956
EGUCHI_CELL_CYCLE_RB1_TARGETS	22	1.74633	0.0142903
REACTOME_INTERLEUKIN_35_SIGNALLING	12	1.74578	0.0143207
LEE_NEURAL_CREST_STEM_CELL_DN	117	1.74479	0.0144766
DORN_ADENOVIRUS_INFECTION_12HR_DN	30	1.74461	0.0145068
VALK_AML_WITH_EVI1	24	1.74424	0.0145367
MORI_IMMATURE_B_LYMPHOCYTE_DN	88	1.74395	0.0145309
BIOCARTA_EGF_PATHWAY	27	1.74311	0.0146853
FERRARI_RESPONSE_TO_FENRETINIDE_UP	21	1.74248	0.0147508
LU_AGING_BRAIN_UP	254	1.74207	0.014834
REACTOME_FORMATION_OF_INCISION_COMPLEX_IN_GG_NER	43	1.74166	0.0149693
ABBUD_LIF_SIGNALING_2_UP	12	1.74153	0.0149452
REACTOME_FCGR_ACTIVATION	23	1.74093	0.0150451
KEGG_ADHERENS_JUNCTION	68	1.74093	0.0150209
SEIDEN_MET_SIGNALING	19	1.74065	0.0149969
BOYLAN_MULTIPLE_MYELOMA_C_D_DN	268	1.74058	0.0150256
SALVADOR_MARTIN_PEDIATRIC_TBD_ANTI_TNF_THERAPY_NONRESPONDER_PRE_TREATMENT_UP	19	1.74039	0.0150546
NIKOLSKY_BREAST_CANCER_19Q13.1_AMPLICON	20	1.74038	0.0150306
REACTOME_SIGNALING_BY_NOTCH	173	1.74016	0.0150417
REACTOME_E2F_MEDIATED_REGULATION_OF_DNA_REPLICATION	21	1.73978	0.0151224
PID_MYC_ACTIV_PATHWAY	76	1.73976	0.0150984
ZHANG_ANTIVIRAL_RESPONSE_TO_RIBAVIRIN_UP	28	1.73971	0.0150744
WP_VEGFAVEGFR2_SIGNALING_PATHWAY	420	1.73931	0.0150854
REACTOME_SIGNALING_BY_NOTCH1_PEST_DOMAIN_MUTANTS_IN_CANCER	58	1.73906	0.0150959
WANG_IMMORTALIZED_BY_HOXA9_AND_MEIS1_DN	23	1.739	0.0151065
WP_IL5_SIGNALING_PATHWAY	40	1.7388	0.0151341
SMIRNOV_RESPONSE_TO_IR_6HR_DN	109	1.73852	0.0151274
FLECHNER_PBL_KIDNEY_TRANSPLANT_REJECTED_VS_OK_UP	62	1.7385	0.0151212
PID_NFKAPPAB_ATYPICAL_PATHWAY	16	1.7385	0.0150975
REACTOME_G0_AND_EARLY_G1	27	1.73834	0.015091
WACKER_HYPOXIA_TARGETS_OF_VHL	13	1.73779	0.0151357
BOYLAN_MULTIPLE_MYELOMA_PCA3_UP	80	1.73707	0.0151808
SCHAEFFER_SOX9_TARGETS_IN_PROSTATE_DEVELOPMENT_DN	45	1.73656	0.0152087
REACTOME_SNRNP_ASSEMBLY	52	1.73627	0.0152023
REACTOME_ANTIGEN_PROCESSING_UBIQUITINATION_PROTEASOME_DEGRADATION	297	1.73549	0.0152643
REACTOME_SIGNALING_BY_NUCLEAR_RECEPTORS	230	1.73481	0.0153265
WP_ONCOSTATIN_M_SIGNALING_PATHWAY	64	1.73464	0.0153539
BOYAULT_LIVER_CANCER_SUBCLASS_G1_UP	109	1.73388	0.0154999
KOBAYASHI_EGFR_SIGNALING_24HR_DN	247	1.73272	0.0156965
WELCH_GATA1_TARGETS	25	1.73257	0.0156723
GREENBAUM_E2A_TARGETS_DN	18	1.73203	0.0157829
HOLLERN_SOLID_NODULAR_BREAST_TUMOR_DN	30	1.73193	0.0157587
WP_NEOVASCULARISATION_PROCESSES	37	1.73075	0.0159707
MODY_HIPPOCAMPUS_PRENATAL	39	1.73044	0.0160136
WP_TGFBETA_RECEPTOR_SIGNALING	54	1.73039	0.0160058
WANG_RESPONSE_TO_ANDROGEN_UP	28	1.73021	0.0160154
REACTOME_WNT_MEDIATED_ACTIVATION_OF_DVL	8	1.73004	0.0160244
MORI_PRE_BI_LYMPHOCYTE_DN	76	1.72998	0.0160168
ZHENG_RESPONSE_TO_ARSENITE_DN	12	1.72894	0.0161437
SHEPARD_CRASH_AND_BURN_MUTANT_DN	184	1.72851	0.0161694
REACTOME_TRANSCRIPTIONAL_REGULATION_BY_THE_AP_2_TFAP2_FAMILY_OF_TRANSCRIPTION_FACTORS	35	1.72796	0.016328
PID_RHOA_REG_PATHWAY	46	1.72786	0.0163199
REACTOME_APC_CDC20_MEDIATED_DEGRADATION_OF_NEK2A	26	1.72774	0.0163285
PID_CMYB_PATHWAY	83	1.72699	0.0165692
REACTOME_SIGNALING_BY_THE_B_CELL_RECEPTOR_BCR	119	1.72685	0.0165608
BIOCARTA_TCRA_PATHWAY	12	1.72679	0.0165525
BENPORATH_OCT4_TARGETS	273	1.72635	0.0166108
SCHLOSSER_MYC_TARGETS_AND_SERUM_RESPONSE_UP	46	1.72634	0.0165859
MONNIER_POSTRADIATION_TUMOR_ESCAPE_UP	390	1.72601	0.0166431
WANG_RESPONSE_TO_FORSKOLIN_DN	9	1.7255	0.016832
STEINER_ERYTHROCYTE_MEMBRANE_GENES	14	1.72473	0.0170203
TSAI_DNAJB4_TARGETS_DN	6	1.72449	0.0171097
WP_EXTRACELLULAR_VESICLEMEDIATED_SIGNALING_IN_RECIPIENT_CELLS	29	1.72414	0.0171499
ZHAN_MULTIPLE_MYELOMA_CD1_AND_CD2_UP	88	1.72402	0.0171572
BIOCARTA_IL2_PATHWAY	22	1.72401	0.0171317
XIE_ST_HSC_S1PR3_OE_DN	23	1.72391	0.0171554
WANG_SMARCE1_TARGETS_DN	365	1.7237	0.0172604
GRABARCZYK_BCL11B_TARGETS_UP	75	1.72363	0.0172349
GENTILE_UV_RESPONSE_CLUSTER_D9	25	1.72322	0.0172585
KIM_MYC_AMPLIFICATION_TARGETS_UP	191	1.72317	0.0172651
GUTIERREZ_CHRONIC_LYMPHOCYTIC_LEUKEMIA_UP	12	1.72295	0.0172722
FLORIO_NEOCORTEX_BASAL_RADIAL_GLIA_DN	180	1.72225	0.0174081
HORIUCHI_WTAP_TARGETS_UP	295	1.72219	0.0173825
KEGG_SMALL_CELL_LUNG_CANCER	84	1.72193	0.0174054
KONG_E2F1_TARGETS	10	1.7218	0.0173959
SAGIV_CD24_TARGETS_UP	22	1.72163	0.0174027
BIOCARTA_EFP_PATHWAY	16	1.72107	0.0174416
REACTOME_INTERLEUKIN_21_SIGNALING	10	1.721	0.0174322
SHAFFER_IRF4_TARGETS_IN_MYELOMA_VS_MATURE_B_LYMPHOCYTE	96	1.72094	0.0174069
REACTOME_FC_EPSILON_RECEPTOR_FCERI_SIGNALING	138	1.72008	0.0175733
CHEBOTAEV_GR_TARGETS_UP	78	1.72004	0.0175479
GOLUB_ALL_VS_AML_UP	23	1.7198	0.0175384
REACTOME_REGULATION_OF_MECP2_EXPRESSION_AND_ACTIVITY	31	1.71953	0.0176078
PID_TELOMERASE_PATHWAY	66	1.7194	0.0175824
BOSCO_TH1_CYTOTOXIC_MODULE	107	1.71934	0.0175571
REACTOME_REGULATION_OF_EXPRESSION_OF_SLITS_AND_ROBOS	164	1.71894	0.0176109
BOSCO_ALLERGEN_INDUCED_TH2_ASSOCIATED_MODULE	141	1.7174	0.0179489
GAVIN_FOXP3_TARGETS_CLUSTER_P7	89	1.71664	0.0182538
MANALO_HYPOXIA_UP	200	1.71639	0.0182434
REACTOME_DISEASES_OF_SIGNAL_TRANSDUCTION_BY_GROWTH_FACTOR_RECEPTORS_AND_SECOND_MESSENGERS	386	1.71555	0.0184528
WP_REGULATORY_CIRCUITS_OF_THE_STAT3_SIGNALING_PATHWAY	79	1.71553	0.0184423
REACTOME_SIGNALING_BY_ERYTHROPOIETIN	25	1.71551	0.0184159
REACTOME_RUNX1_REGULATES_GENES_INVOLVED_IN_MEGAKARYOCYTE_DIFFERENTIATION_AND_PLATELET_FUNCTION	36	1.71516	0.0185462
BIOCARTA_CTL_PATHWAY	13	1.71515	0.0185198
KYNG_WERNER_SYNDROM_DN	18	1.71488	0.0185404
REACTOME_M_PHASE	343	1.71478	0.0185452
BIOCARTA_ALK_PATHWAY	37	1.71478	0.0185189
REACTOME_RHO_GTPASE_CYCLE	432	1.71468	0.018555
SANA_TNF_SIGNALING_DN	79	1.71287	0.0190743
REACTOME_SIGNALING_BY_EGFR	49	1.71267	0.0190628
REACTOME_CONVERSION_FROM_APC_C_CDC20_TO_APC_C_CDH1_IN_LATE_ANAPHASE	20	1.71251	0.0190516
MUELLER_PLURINET	292	1.71192	0.0191798
HOELZEL_NF1_TARGETS_UP	134	1.71178	0.0191528
REACTOME_RESOLUTION_OF_SISTER_CHROMATID_COHESION	119	1.71066	0.0193414
KRASNOSELSKAYA_ILF3_TARGETS_UP	37	1.71016	0.0194226
REACTOME_DOWNREGULATION_OF_TGF_BETA_RECEPTOR_SIGNALING	26	1.71001	0.0194414
BIOCARTA_TGFB_PATHWAY	19	1.70986	0.0194298
TENEDINI_MEGAKARYOCYTE_MARKERS	62	1.70951	0.0194796
WP_PATHWAYS_REGULATING_HIPPO_SIGNALING	98	1.7091	0.019544
PID_AR_NONGENOMIC_PATHWAY	31	1.70881	0.0195324
JACKSON_DNMT1_TARGETS_DN	21	1.70865	0.0195206
REACTOME_MET_ACTIVATES_PI3K_AKT_SIGNALING	6	1.7082	0.0195851
REACTOME_TRANSCRIPTIONAL_REGULATION_BY_VENTX	39	1.70793	0.0196186
PID_HES_HEY_PATHWAY	47	1.70783	0.0195915
HEDENFALK_BREAST_CANCER_BRACX_UP	18	1.70767	0.0196255
SHEDDEN_LUNG_CANCER_GOOD_SURVIVAL_A12	294	1.70764	0.0195984
LEE_TARGETS_OF_PTCH1_AND_SUFU_UP	52	1.70754	0.0196319
ODONNELL_TARGETS_OF_MYC_AND_TFRC_UP	79	1.70751	0.019635
REACTOME_LOSS_OF_FUNCTION_OF_SMAD2_3_IN_CANCER	7	1.70654	0.01985
DORN_ADENOVIRUS_INFECTION_24HR_UP	12	1.70631	0.0198828
AMIT_EGF_RESPONSE_60_HELA	45	1.70619	0.0199011
GEORGES_CELL_CYCLE_MIR192_TARGETS	59	1.70579	0.0199489
REACTOME_TP53_REGULATES_TRANSCRIPTION_OF_CELL_CYCLE_GENES	48	1.70551	0.0199669
ZWANG_EGF_INTERVAL_UP	83	1.70541	0.0199696
REACTOME_SIGNALING_BY_VEGF	105	1.70518	0.0199874
REACTOME_TRANSCRIPTIONAL_REGULATION_BY_MECP2	61	1.70495	0.0200353
ZHOU_CELL_CYCLE_GENES_IN_IR_RESPONSE_6HR	80	1.70416	0.0202327
BIOCARTA_TNFR1_PATHWAY	29	1.70367	0.0203548
DAVICIONI_MOLECULAR_ARMS_VS_ERMS_UP	322	1.70267	0.0204754
GAVIN_FOXP3_TARGETS_CLUSTER_P2	76	1.70254	0.0204477
WOTTON_RUNX_TARGETS_DN	29	1.70229	0.0204645
DAUER_STAT3_TARGETS_DN	47	1.70192	0.0205406
WONG_EMBRYONIC_STEM_CELL_CORE	323	1.70178	0.0205279
REACTOME_NRCAM_INTERACTIONS	7	1.70167	0.0205441
PID_IL27_PATHWAY	26	1.70131	0.0206493
KEGG_PROSTATE_CANCER	89	1.70073	0.0207993
REACTOME_DCC_MEDIATED_ATTRACTIVE_SIGNALING	14	1.69988	0.0210659
MARSON_FOXP3_TARGETS_STIMULATED_UP	30	1.69967	0.021067
MANNE_COVID19_ICU_VS_HEALTHY_DONOR_PLATELETS_DN	138	1.69964	0.0210388
WHITFIELD_CELL_CYCLE_G1_S	126	1.69853	0.0212886
HENDRICKS_SMARCA4_TARGETS_DN	47	1.69828	0.0213335
IWANAGA_CARCINOGENESIS_BY_KRAS_DN	115	1.69676	0.0217591
RUTELLA_RESPONSE_TO_HGF_DN	226	1.6963	0.0218332
REACTOME_NR1H3_NR1H2_REGULATE_GENE_EXPRESSION_LINKED_TO_CHOLESTEROL_TRANSPORT_AND_EFFLUX	36	1.69624	0.0218188
ZHAN_EARLY_DIFFERENTIATION_GENES_UP	7	1.69619	0.0217899
NIKOLSKY_BREAST_CANCER_7Q21_Q22_AMPLICON	70	1.69593	0.0218047
WP_EGFR_TYROSINE_KINASE_INHIBITOR_RESISTANCE	84	1.69552	0.021863
REACTOME_REGULATION_OF_RUNX1_EXPRESSION_AND_ACTIVITY	16	1.69516	0.0219211
SPIRA_SMOKERS_LUNG_CANCER_UP	39	1.6951	0.0219068
TONKS_TARGETS_OF_RUNX1_RUNX1T1_FUSION_MONOCYTE_UP	198	1.69498	0.0219068
WP_PREGNANE_X_RECEPTOR_PATHWAY	29	1.69451	0.0220365
REACTOME_REGULATION_OF_TP53_ACTIVITY	156	1.69384	0.0221952
WP_DNA_REPLICATION	42	1.69378	0.0221806
WATANABE_ULCERATIVE_COLITIS_WITH_CANCER_UP	18	1.69367	0.0221801
GALE_APL_WITH_FLT3_MUTATED_UP	57	1.69366	0.0221511
REACTOME_RMTS_METHYLATE_HISTONE_ARGININES	30	1.69358	0.0221508
BIOCARTA_PLC_PATHWAY	9	1.69324	0.0222226
SCHUETZ_BREAST_CANCER_DUCTAL_INVASIVE_UP	341	1.69314	0.0222224
PEDERSEN_METASTASIS_BY_ERBB2_ISOFORM_6	27	1.69309	0.0222077
REACTOME_CELL_CYCLE_CHECKPOINTS	246	1.69255	0.0222646
REACTOME_RHOU_GTPASE_CYCLE	34	1.69251	0.0222502
WP_MIRNA_REGULATION_OF_PROSTATE_CANCER_SIGNALING_PATHWAYS	35	1.69246	0.0222356
NAKAMURA_CANCER_MICROENVIRONMENT_DN	41	1.69246	0.0222068
REACTOME_G2_M_DNA_DAMAGE_CHECKPOINT	57	1.69225	0.0222779
LU_EZH2_TARGETS_DN	371	1.69218	0.0222918
REACTOME_MITOTIC_PROMETAPHASE	195	1.69214	0.022263
VALK_AML_CLUSTER_13	29	1.69184	0.0222487
REACTOME_SIGNALING_BY_NOTCH2	33	1.69171	0.022291
CHIANG_LIVER_CANCER_SUBCLASS_UNANNOTATED_UP	85	1.69165	0.0223186
WP_THYMIC_STROMAL_LYMPHOPOIETIN_TSLP_SIGNALING_PATHWAY	47	1.69148	0.0223888
SANA_RESPONSE_TO_IFNG_DN	82	1.69054	0.0225151
SUZUKI_RESPONSE_TO_TSA_AND_DECITABINE_1B	15	1.69023	0.0226128
REACTOME_TFAP2_AP_2_FAMILY_REGULATES_TRANSCRIPTION_OF_GROWTH_FACTORS_AND_THEIR_RECEPTORS	12	1.69021	0.0225839
HERNANDEZ_ABERRANT_MITOSIS_BY_DOCETACEL_2NM_UP	70	1.69006	0.022583
GREGORY_SYNTHETIC_LETHAL_WITH_IMATINIB	136	1.68984	0.0226104
BROWNE_HCMV_INFECTION_8HR_UP	99	1.68978	0.0225957
KLEIN_PRIMARY_EFFUSION_LYMPHOMA_DN	53	1.68969	0.0225669
WP_MIRNA_REGULATION_OF_DNA_DAMAGE_RESPONSE	70	1.68951	0.022566
HOLLEMAN_ASPARAGINASE_RESISTANCE_ALL_UP	21	1.68929	0.022607
OSWALD_HEMATOPOIETIC_STEM_CELL_IN_COLLAGEN_GEL_UP	214	1.68867	0.02276
MASSARWEH_RESPONSE_TO_ESTRADIOL	60	1.68833	0.0228289
LEE_EARLY_T_LYMPHOCYTE_UP	102	1.68777	0.0229812
WP_WNT_SIGNALING_PATHWAY_NETPATH	51	1.68741	0.0230773
MARKS_HDAC_TARGETS_DN	15	1.6871	0.0232005
REACTOME_SIGNALING_BY_FGFR_IN_DISEASE	62	1.68656	0.0233514
SHIPP_DLBCL_CURED_VS_FATAL_DN	44	1.68634	0.0233911
BEGUM_TARGETS_OF_PAX3_FOXO1_FUSION_UP	57	1.686	0.0234868
WP_H19_ACTION_RBE2F1_SIGNALING_AND_CDKBETACATENIN_ACTIVITY	14	1.68528	0.0236643
LEE_LIVER_CANCER_SURVIVAL_DN	171	1.68443	0.0238963
WP_HEAD_AND_NECK_SQUAMOUS_CELL_CARCINOMA	73	1.68441	0.023894
AMIT_EGF_RESPONSE_40_HELA	42	1.68398	0.024015
NUNODA_RESPONSE_TO_DASATINIB_IMATINIB_UP	29	1.68336	0.0241769
LIM_MAMMARY_STEM_CELL_UP	458	1.68328	0.0242014
PID_MTOR_4PATHWAY	68	1.68315	0.0242527
BOYLAN_MULTIPLE_MYELOMA_C_UP	46	1.68313	0.0242363
REACTOME_FLT3_SIGNALING_IN_DISEASE	28	1.68232	0.0244245
ABRAHAM_ALPC_VS_MULTIPLE_MYELOMA_DN	20	1.68221	0.024449
KEGG_PATHWAYS_IN_CANCER	319	1.68161	0.0245686
RUIZ_TNC_TARGETS_UP	147	1.68151	0.0245788
MALTA_CURATED_STEMNESS_MARKERS	21	1.68147	0.0245485
MATZUK_EMBRYONIC_GERM_CELL	18	1.68118	0.0245859
PHONG_TNF_RESPONSE_VIA_P38_COMPLETE	219	1.68104	0.024664
REACTOME_SIGNALING_BY_NOTCH3	49	1.68065	0.0247147
POOLA_INVASIVE_BREAST_CANCER_UP	278	1.68024	0.0247925
ACEVEDO_NORMAL_TISSUE_ADJACENT_TO_LIVER_TUMOR_UP	165	1.67983	0.0248429
BIOCARTA_LYM_PATHWAY	13	1.6798	0.024826
TOMLINS_PROSTATE_CANCER_DN	37	1.67975	0.0247956
GRAHAM_CML_QUIESCENT_VS_NORMAL_DIVIDING_DN	12	1.67966	0.0248058
WP_EGFEGFR_SIGNALING_PATHWAY	162	1.67864	0.0250981
CAIRO_LIVER_DEVELOPMENT_UP	162	1.67856	0.0251078
HERNANDEZ_ABERRANT_MITOSIS_BY_DOCETACEL_2NM_DN	22	1.67828	0.0251306
REACTOME_SIGNALING_BY_KIT_IN_DISEASE	20	1.67733	0.0254487
WHITFIELD_CELL_CYCLE_LITERATURE	44	1.67711	0.0254982
PID_FCER1_PATHWAY	60	1.67707	0.0254805
REACTOME_RHOA_GTPASE_CYCLE	144	1.67701	0.0254761
REACTOME_NEGATIVE_EPIGENETIC_REGULATION_OF_RRNA_EXPRESSION	46	1.67668	0.0254987
LANG_MYB_FAMILY_TARGETS	29	1.6764	0.0255744
DEN_INTERACT_WITH_LCA5	25	1.6764	0.0255435
BOQUEST_STEM_CELL_CULTURED_VS_FRESH_UP	412	1.67632	0.0255524
REACTOME_MATURATION_OF_PROTEIN_3A	9	1.6762	0.025535
REACTOME_G_ALPHA_12_13_SIGNALLING_EVENTS	79	1.67565	0.0256627
REACTOME_FCGAMMA_RECEPTOR_FCGR_DEPENDENT_PHAGOCYTOSIS	97	1.67563	0.0256453
SIG_CHEMOTAXIS	44	1.67471	0.0260632
CHIARETTI_T_ALL_RELAPSE_PROGNOSIS	17	1.67467	0.0260319
BENPORATH_ES_CORE_NINE_CORRELATED	99	1.67438	0.0261063
KEGG_TYPE_I_DIABETES_MELLITUS	40	1.6743	0.0260883
BIOCARTA_NPC_PATHWAY	11	1.67342	0.0263198
WP_INTERFERON_TYPE_I_SIGNALING_PATHWAYS	53	1.67232	0.0266822
REACTOME_POTENTIAL_THERAPEUTICS_FOR_SARS	81	1.67222	0.0266504
KARLSSON_TGFB1_TARGETS_UP	120	1.67199	0.0266582
WP_WNTBETACATENIN_SIGNALING_PATHWAY_IN_LEUKEMIA	26	1.67199	0.0266265
YAO_TEMPORAL_RESPONSE_TO_PROGESTERONE_CLUSTER_8	48	1.67139	0.0268036
KIM_WT1_TARGETS_8HR_UP	164	1.67125	0.0267977
GAUSSMANN_MLL_AF4_FUSION_TARGETS_D_UP	36	1.67121	0.026818
FINETTI_BREAST_CANCER_KINOME_RED	16	1.67091	0.026943
REACTOME_RHOBTB1_GTPASE_CYCLE	23	1.67088	0.0269111
WP_ADIPOGENESIS	129	1.67087	0.0268793
CAIRO_HEPATOBLASTOMA_UP	202	1.67061	0.0269379
ACEVEDO_LIVER_CANCER_WITH_H3K27ME3_UP	262	1.67053	0.026945
WP_INSULIN_SIGNALLING_IN_HUMAN_ADIPOCYTES_NORMAL_CONDITION	8	1.67049	0.0269133
MCCLUNG_COCAINE_REWARD_5D	71	1.67024	0.0270107
FIGUEROA_AML_METHYLATION_CLUSTER_5_UP	12	1.67018	0.0269919
BLANCO_MELO_COVID19_SARS_COV_2_INFECTION_A594_ACE2_EXPRESSING_CELLS_UP	477	1.66989	0.0270631
WP_G_PROTEIN_SIGNALING_PATHWAYS	91	1.66971	0.0271212
WP_IL9_SIGNALING_PATHWAY	17	1.66949	0.0271665
HE_PTEN_TARGETS_UP	17	1.66948	0.0271476
PID_IL3_PATHWAY	26	1.66933	0.0271416
WP_SEROTONIN_RECEPTOR_467_AND_NR3C_SIGNALING	19	1.66919	0.0271353
SANA_TNF_SIGNALING_UP	81	1.66908	0.0271422
KORKOLA_TERATOMA	40	1.6687	0.0272133
SONG_TARGETS_OF_IE86_CMV_PROTEIN	53	1.6684	0.0273092
RUTELLA_RESPONSE_TO_CSF2RB_AND_IL4_UP	327	1.66789	0.027469
WP_PI3KAKTMTOR_SIGNALING_PATHWAY_AND_THERAPEUTIC_OPPORTUNITIES	30	1.66774	0.0274753
STEIN_ESRRA_TARGETS_RESPONSIVE_TO_ESTROGEN_DN	41	1.66717	0.0276097
PID_ER_NONGENOMIC_PATHWAY	40	1.66704	0.0275905
CASORELLI_ACUTE_PROMYELOCYTIC_LEUKEMIA_UP	160	1.66699	0.0275712
MCBRYAN_TERMINAL_END_BUD_DN	6	1.66698	0.0275393
PID_IL23_PATHWAY	37	1.66692	0.0275202
KEGG_CHRONIC_MYELOID_LEUKEMIA	72	1.66592	0.0277527
BIOCARTA_IL12_PATHWAY	19	1.66564	0.027746
YANAGIHARA_ESX1_TARGETS	29	1.66517	0.0277645
REACTOME_GAB1_SIGNALOSOME	16	1.66501	0.0277454
VALK_AML_CLUSTER_7	28	1.66471	0.0277766
CHUNG_BLISTER_CYTOTOXICITY_DN	46	1.66458	0.0278074
REACTOME_RND1_GTPASE_CYCLE	42	1.66442	0.0278134
TONKS_TARGETS_OF_RUNX1_RUNX1T1_FUSION_SUSTAINED_IN_MONOCYTE_UP	21	1.66341	0.0280709
BOHN_PRIMARY_IMMUNODEFICIENCY_SYNDROM_UP	45	1.66336	0.0280516
REACTOME_NONHOMOLOGOUS_END_JOINING_NHEJ	31	1.6632	0.0280322
SIG_PIP3_SIGNALING_IN_B_LYMPHOCYTES	36	1.66291	0.0280627
WP_CIRCADIAN_RHYTHM_RELATED_GENES	196	1.66274	0.0280934
KEGG_HEMATOPOIETIC_CELL_LINEAGE	85	1.66256	0.0281366
TONKS_TARGETS_OF_RUNX1_RUNX1T1_FUSION_MONOCYTE_DN	54	1.66253	0.0281173
REACTOME_ACTIVATED_PKN1_STIMULATES_TRANSCRIPTION_OF_AR_ANDROGEN_RECEPTOR_REGULATED_GENES_KLK2_AND_KLK3	7	1.66226	0.0281852
HOLLERN_MICROACINAR_BREAST_TUMOR_DN	15	1.66214	0.0282032
HOFMANN_CELL_LYMPHOMA_DN	39	1.66205	0.0281713
BOYLAN_MULTIPLE_MYELOMA_C_CLUSTER_UP	33	1.66186	0.028239
VANDESLUIS_COMMD1_TARGETS_GROUP_2_UP	14	1.66156	0.028319
REACTOME_RHOB_GTPASE_CYCLE	68	1.66149	0.0282871
TAKADA_GASTRIC_CANCER_COPY_NUMBER_UP	7	1.66131	0.0282799
PID_CD8_TCR_PATHWAY	53	1.66109	0.0282855
GINESTIER_BREAST_CANCER_20Q13_AMPLIFICATION_UP	104	1.66101	0.0282908
DING_LUNG_CANCER_MUTATED_SIGNIFICANTLY	26	1.66	0.0286548
REACTOME_SUMOYLATION_OF_INTRACELLULAR_RECEPTORS	30	1.65941	0.0287829
WP_TCELL_ANTIGEN_RECEPTOR_TCR_SIGNALING_PATHWAY	89	1.65936	0.0287997
FERRANDO_LYL1_NEIGHBORS	16	1.65875	0.0290135
WP_TAMOXIFEN_METABOLISM	18	1.65842	0.0290672
REACTOME_SIGNALING_BY_PDGFR_IN_DISEASE	20	1.65732	0.029366
LIU_SOX4_TARGETS_UP	134	1.65715	0.0293946
BIOCARTA_PDZS_PATHWAY	17	1.65698	0.0293619
SCHAEFFER_PROSTATE_DEVELOPMENT_6HR_UP	150	1.65684	0.0293535
BROWNE_HCMV_INFECTION_12HR_UP	109	1.65638	0.0294679
RUIZ_TNC_TARGETS_DN	141	1.65635	0.0294595
PID_PI3KCI_AKT_PATHWAY	35	1.65575	0.0296344
CHIARADONNA_NEOPLASTIC_TRANSFORMATION_CDC25_UP	121	1.65573	0.0296016
PETRETTO_CARDIAC_HYPERTROPHY	34	1.65572	0.0295688
REACTOME_BIOSYNTHESIS_OF_MARESIN_LIKE_SPMS	6	1.65497	0.0297427
REACTOME_VIRAL_MESSENGER_RNA_SYNTHESIS	43	1.65466	0.0297826
XU_HGF_SIGNALING_NOT_VIA_AKT1_48HR_DN	18	1.65427	0.0298349
WP_DNA_DAMAGE_RESPONSE_ONLY_ATM_DEPENDENT	108	1.65351	0.0299231
PID_PDGFRA_PATHWAY	22	1.65349	0.0299023
KIM_LRRC3B_TARGETS	30	1.65314	0.029978
BILANGES_SERUM_RESPONSE_TRANSLATION	31	1.65312	0.0299572
REACTOME_INTERLEUKIN_6_SIGNALING	11	1.65305	0.0299363
MULLIGHAN_NPM1_MUTATED_SIGNATURE_2_DN	71	1.65304	0.0299036
KUMAR_TARGETS_OF_MLL_AF9_FUSION	385	1.65283	0.0299429
DUTERTRE_ESTRADIOL_RESPONSE_6HR_UP	219	1.65279	0.0299343
SHEDDEN_LUNG_CANCER_POOR_SURVIVAL_A6	434	1.65155	0.0303693
WP_MAMMARY_GLAND_DEVELOPMENT_PATHWAY_EMBRYONIC_DEVELOPMENT_STAGE_1_OF_4	15	1.65122	0.0304203
WP_APOPTOSISRELATED_NETWORK_DUE_TO_ALTERED_NOTCH3_IN_OVARIAN_CANCER	52	1.65058	0.0306027
PID_KIT_PATHWAY	52	1.65024	0.030737
BLANCO_MELO_COVID19_SARS_COV_2_INFECTION_A594_ACE2_EXPRESSING_CELLS_RUXOLITINIB_UP	420	1.64995	0.0308585
REACTOME_NETRIN_1_SIGNALING	49	1.64911	0.0310401
WP_PHOSPHOINOSITIDES_METABOLISM	47	1.64874	0.0311142
SASSON_RESPONSE_TO_GONADOTROPHINS_DN	85	1.64858	0.0311402
GRAHAM_CML_DIVIDING_VS_NORMAL_DIVIDING_DN	10	1.64819	0.0312847
WP_DNA_DAMAGE_RESPONSE	66	1.64784	0.0313457
KEGG_ACUTE_MYELOID_LEUKEMIA	56	1.64752	0.0314665
VANTVEER_BREAST_CANCER_METASTASIS_DN	104	1.64711	0.0315862
REACTOME_CONDENSATION_OF_PROPHASE_CHROMOSOMES	13	1.647	0.0316231
TCGA_GLIOBLASTOMA_MUTATED	8	1.64691	0.0315891
REACTOME_INTERLEUKIN_9_SIGNALING	9	1.64653	0.0316616
WP_WHITE_FAT_CELL_DIFFERENTIATION	32	1.64646	0.0316394
WP_PI3KAKT_SIGNALING_PATHWAY	336	1.64644	0.0316172
XU_RESPONSE_TO_TRETINOIN_AND_NSC682994_DN	14	1.64571	0.0318072
KEGG_PROGESTERONE_MEDIATED_OOCYTE_MATURATION	84	1.64513	0.0320087
DORN_ADENOVIRUS_INFECTION_12HR_UP	25	1.64507	0.0320096
REACTOME_ABERRANT_REGULATION_OF_MITOTIC_EXIT_IN_CANCER_DUE_TO_RB1_DEFECTS	20	1.64504	0.0319754
SWEET_LUNG_CANCER_KRAS_DN	399	1.64479	0.0320236
WP_ARYL_HYDROCARBON_RECEPTOR_NETPATH	46	1.64466	0.0320129
NEMETH_INFLAMMATORY_RESPONSE_LPS_DN	29	1.64465	0.0319788
PID_ERBB1_DOWNSTREAM_PATHWAY	105	1.64338	0.0324833
REACTOME_SIGNALING_BY_MET	79	1.64329	0.0324723
CHIANG_LIVER_CANCER_SUBCLASS_PROLIFERATION_UP	172	1.64295	0.0325431
CHUANG_OXIDATIVE_STRESS_RESPONSE_DN	10	1.64289	0.0325553
MYLLYKANGAS_AMPLIFICATION_HOT_SPOT_5	6	1.64283	0.0325324
MCBRYAN_PUBERTAL_TGFB1_TARGETS_UP	164	1.64276	0.0325449
WP_FOCAL_ADHESIONPI3KAKTMTORSIGNALING_PATHWAY	301	1.6422	0.03265
ABRAHAM_ALPC_VS_MULTIPLE_MYELOMA_UP	26	1.64212	0.0326619
WP_CELLTYPE_DEPENDENT_SELECTIVITY_OF_CCK2R_SIGNALING	13	1.64204	0.032639
POMEROY_MEDULLOBLASTOMA_DESMOPLASIC_VS_CLASSIC_DN	60	1.64174	0.0326859
CUI_TCF21_TARGETS_UP	36	1.64151	0.0326978
WP_IL7_SIGNALING_PATHWAY	25	1.64122	0.0327679
CHEMNITZ_RESPONSE_TO_PROSTAGLANDIN_E2_UP	137	1.64122	0.032745
MUNSHI_MULTIPLE_MYELOMA_DN	10	1.64051	0.0330677
KIM_GERMINAL_CENTER_T_HELPER_DN	12	1.64049	0.033033
HERNANDEZ_MITOTIC_ARREST_BY_DOCETAXEL_2_UP	55	1.63991	0.0332404
REACTOME_SIGNALING_BY_WNT	264	1.6399	0.0332057
WP_TCELL_ANTIGEN_RECEPTOR_TCR_PATHWAY_DURING_STAPHYLOCOCCUS_AUREUS_INFECTION	62	1.63985	0.033194
REACTOME_INTERLEUKIN_15_SIGNALING	14	1.6398	0.0331823
RODWELL_AGING_KIDNEY_NO_BLOOD_DN	139	1.63935	0.0332733
HUANG_FOXA2_TARGETS_UP	46	1.63917	0.0333191
TURASHVILI_BREAST_NORMAL_DUCTAL_VS_LOBULAR_UP	63	1.63911	0.0333073
REACTOME_REPRESSION_OF_WNT_TARGET_GENES	13	1.63891	0.0333639
SIMBULAN_UV_RESPONSE_NORMAL_DN	33	1.63848	0.0335004
LAIHO_COLORECTAL_CANCER_SERRATED_UP	108	1.63845	0.0334657
CROONQUIST_NRAS_VS_STROMAL_STIMULATION_DN	91	1.63803	0.0336474
FARMER_BREAST_CANCER_CLUSTER_6	14	1.63797	0.0336239
KLEIN_TARGETS_OF_BCR_ABL1_FUSION	43	1.63769	0.0336576
SENESE_HDAC1_AND_HDAC2_TARGETS_UP	232	1.6376	0.0336682
BIOCARTA_PDGF_PATHWAY	28	1.6376	0.0336335
DORN_ADENOVIRUS_INFECTION_24HR_DN	38	1.63759	0.0335988
REACTOME_SIGNAL_TRANSDUCTION_BY_L1	21	1.63696	0.0338475
WP_MET_IN_TYPE_1_PAPILLARY_RENAL_CELL_CARCINOMA	56	1.63673	0.0339148
JAIN_NFKB_SIGNALING	71	1.63649	0.0340153
WP_HEDGEHOG_SIGNALING_PATHWAY	40	1.63647	0.0339804
PEDERSEN_METASTASIS_BY_ERBB2_ISOFORM_7	377	1.63642	0.0339793
WP_VITAMIN_D_IN_INFLAMMATORY_DISEASES	22	1.6364	0.0339558
WP_ASPIRIN_AND_MIRNAS	12	1.63608	0.0340676
ZHENG_FOXP3_TARGETS_IN_T_LYMPHOCYTE_UP	12	1.63596	0.034089
REACTOME_SIGNALING_BY_TGF_BETA_RECEPTOR_COMPLEX_IN_CANCER	8	1.63544	0.0342221
LEI_HOXC8_TARGETS_DN	17	1.63526	0.0342767
DAZARD_UV_RESPONSE_CLUSTER_G28	17	1.63422	0.0344993
LUI_THYROID_CANCER_PAX8_PPARG_UP	44	1.63411	0.0344754
GYORFFY_DOXORUBICIN_RESISTANCE	36	1.63401	0.0345073
BROWNE_HCMV_INFECTION_2HR_DN	47	1.633	0.0348076
BECKER_TAMOXIFEN_RESISTANCE_DN	51	1.63257	0.0349287
WP_TGFBETA_RECEPTOR_SIGNALLING_IN_SKELETAL_DYSPLASIAS	58	1.63237	0.0349268
PID_EPO_PATHWAY	33	1.63224	0.0349695
REACTOME_HCMV_EARLY_EVENTS	72	1.63212	0.0350008
PID_MET_PATHWAY	79	1.63196	0.0350874
MORI_EMU_MYC_LYMPHOMA_BY_ONSET_TIME_UP	104	1.63188	0.035052
KEGG_LEUKOCYTE_TRANSENDOTHELIAL_MIGRATION	114	1.63129	0.035217
BIOCARTA_IL2RB_PATHWAY	37	1.63085	0.0353592
WIERENGA_PML_INTERACTOME	39	1.63076	0.0353679
REACTOME_RUNX3_REGULATES_WNT_SIGNALING	8	1.63068	0.0353655
REACTOME_NEPHRIN_FAMILY_INTERACTIONS	22	1.6306	0.035374
PID_BCR_5PATHWAY	63	1.63054	0.0353716
SCHAEFFER_PROSTATE_DEVELOPMENT_AND_CANCER_BOX1_UP	14	1.63031	0.0355124
LINDGREN_BLADDER_CANCER_CLUSTER_3_DN	218	1.63029	0.035499
SASAI_RESISTANCE_TO_NEOPLASTIC_TRANSFROMATION	47	1.6299	0.0356613
GROSS_HYPOXIA_VIA_ELK3_DN	147	1.62952	0.035736
HOOI_ST7_TARGETS_DN	114	1.62931	0.0357992
SHIN_B_CELL_LYMPHOMA_CLUSTER_7	27	1.62921	0.0358292
VECCHI_GASTRIC_CANCER_ADVANCED_VS_EARLY_UP	168	1.62878	0.0359138
FARMER_BREAST_CANCER_BASAL_VS_LULMINAL	315	1.62869	0.0359546
CHIANG_LIVER_CANCER_SUBCLASS_POLYSOMY7_DN	24	1.62853	0.0359515
GREENBAUM_E2A_TARGETS_UP	29	1.6285	0.0359268
SPIELMAN_LYMPHOBLAST_EUROPEAN_VS_ASIAN_2FC_DN	20	1.62824	0.035979
OISHI_CHOLANGIOMA_STEM_CELL_LIKE_UP	333	1.6282	0.0359871
PID_FOXM1_PATHWAY	39	1.62809	0.0359841
KEGG_COLORECTAL_CANCER	62	1.62781	0.0360355
REACTOME_TRANSCRIPTIONAL_ACTIVATION_OF_MITOCHONDRIAL_BIOGENESIS	52	1.62733	0.0361626
DELPUECH_FOXO3_TARGETS_DN	35	1.62729	0.0361485
WAESCH_ANAPHASE_PROMOTING_COMPLEX	13	1.6272	0.0361237
BIOCARTA_FCER1_PATHWAY	38	1.62702	0.0361206
BOWIE_RESPONSE_TO_TAMOXIFEN	18	1.62687	0.0361606
JAATINEN_HEMATOPOIETIC_STEM_CELL_DN	231	1.62677	0.0361575
HASLINGER_B_CLL_WITH_6Q21_DELETION	11	1.62649	0.0362189
ITO_PTTG1_TARGETS_UP	12	1.62617	0.0362914
LEE_INTRATHYMIC_T_PROGENITOR	17	1.62599	0.0363421
REN_ALVEOLAR_RHABDOMYOSARCOMA_UP	98	1.62586	0.036328
SOTIRIOU_BREAST_CANCER_GRADE_1_VS_3_UP	145	1.62541	0.0364111
REACTOME_INTERLEUKIN_6_FAMILY_SIGNALING	23	1.62499	0.0365577
REACTOME_ATF4_ACTIVATES_GENES_IN_RESPONSE_TO_ENDOPLASMIC_RETICULUM_STRESS	27	1.62468	0.0366401
KEGG_B_CELL_RECEPTOR_SIGNALING_PATHWAY	74	1.62444	0.0367546
PID_FOXO_PATHWAY	49	1.62442	0.0367188
HOFFMANN_LARGE_TO_SMALL_PRE_BII_LYMPHOCYTE_UP	146	1.62397	0.0368649
PID_NOTCH_PATHWAY	57	1.62392	0.0368397
LENAOUR_DENDRITIC_CELL_MATURATION_UP	113	1.62392	0.0368039
PID_RHOA_PATHWAY	43	1.6235	0.0369497
REACTOME_RND3_GTPASE_CYCLE	42	1.62276	0.0371379
WP_REGULATION_OF_SISTER_CHROMATID_SEPARATION_AT_THE_METAPHASEANAPHASE_TRANSITION	15	1.62259	0.0372192
BIOCARTA_HSWI_SNF_PATHWAY	12	1.62199	0.0374393
AMIT_SERUM_RESPONSE_60_MCF10A	55	1.62164	0.0374883
GHANDHI_BYSTANDER_IRRADIATION_DN	11	1.62156	0.0374733
PASINI_SUZ12_TARGETS_DN	305	1.62131	0.0374902
MANNE_COVID19_NONICU_VS_HEALTHY_DONOR_PLATELETS_DN	188	1.62129	0.0374646
SASSON_RESPONSE_TO_FORSKOLIN_DN	84	1.62095	0.0375345
SCHEIDEREIT_IKK_INTERACTING_PROTEINS	53	1.62086	0.03753
CLAUS_PGR_POSITIVE_MENINGIOMA_DN	12	1.62055	0.0376208
REACTOME_RHO_GTPASES_ACTIVATE_PKNS	34	1.6203	0.0376905
SAMOLS_TARGETS_OF_KHSV_MIRNAS_DN	57	1.62016	0.037707
VECCHI_GASTRIC_CANCER_EARLY_DN	351	1.61999	0.0377025
MARKEY_RB1_CHRONIC_LOF_UP	112	1.61962	0.0378033
HUANG_DASATINIB_SENSITIVITY_UP	77	1.61955	0.0378511
HOLLMANN_APOPTOSIS_VIA_CD40_UP	199	1.61928	0.0379729
REACTOME_REGULATION_OF_FOXO_TRANSCRIPTIONAL_ACTIVITY_BY_ACETYLATION	10	1.6187	0.0382307
KALMA_E2F1_TARGETS	11	1.61867	0.0381942
DORN_ADENOVIRUS_INFECTION_32HR_DN	36	1.6183	0.0382418
REACTOME_TRANSCRIPTIONAL_REGULATION_BY_E2F6	34	1.61803	0.0382577
PUJANA_BREAST_CANCER_WITH_BRCA1_MUTATED_DN	8	1.61731	0.0384626
MARSON_FOXP3_TARGETS_DN	51	1.61731	0.038426
BENPORATH_PROLIFERATION	139	1.61686	0.0386193
WP_HIPPOMERLIN_SIGNALING_DYSREGULATION	116	1.61672	0.0386348
REACTOME_TRNA_PROCESSING_IN_THE_NUCLEUS	57	1.61639	0.0387336
LIU_PROSTATE_CANCER_DN	474	1.61634	0.0387281
DURAND_STROMA_S_UP	286	1.61632	0.0386914
SU_THYMUS	20	1.61619	0.0387068
REACTOME_CONSTITUTIVE_SIGNALING_BY_EGFRVIII	15	1.61604	0.038691
ZHONG_RESPONSE_TO_AZACITIDINE_AND_TSA_DN	66	1.61478	0.0392358
REACTOME_PRE_NOTCH_EXPRESSION_AND_PROCESSING	48	1.61409	0.0394791
ZHANG_RESPONSE_TO_IKK_INHIBITOR_AND_TNF_DN	100	1.61348	0.0397115
WP_STRUCTURAL_PATHWAY_OF_INTERLEUKIN_1_IL1	49	1.6133	0.0398397
REACTOME_SIGNALING_BY_FLT3_FUSION_PROTEINS	19	1.6129	0.0399675
WP_INSULIN_SIGNALLING_IN_HUMAN_ADIPOCYTES_DIABETIC_CONDITION	8	1.61262	0.0399812
GOLDRATH_HOMEOSTATIC_PROLIFERATION	139	1.61151	0.0404181
REACTOME_EXTRA_NUCLEAR_ESTROGEN_SIGNALING	74	1.61131	0.0404524
MYLLYKANGAS_AMPLIFICATION_HOT_SPOT_27	10	1.61111	0.0405591
EHRLICH_ICF_SYNDROM_DN	15	1.61094	0.0405729
SCHLOSSER_MYC_TARGETS_AND_SERUM_RESPONSE_DN	47	1.61082	0.0406173
WP_CHROMOSOMAL_AND_MICROSATELLITE_INSTABILITY_IN_COLORECTAL_CANCER	72	1.61067	0.0406923
LEE_METASTASIS_AND_RNA_PROCESSING_UP	16	1.61046	0.0407055
FARMER_BREAST_CANCER_APOCRINE_VS_BASAL	317	1.60981	0.0409337
MALONEY_RESPONSE_TO_17AAG_DN	70	1.60941	0.0410697
REACTOME_RHOJ_GTPASE_CYCLE	54	1.60925	0.0411029
REACTOME_ABERRANT_REGULATION_OF_MITOTIC_G1_S_TRANSITION_IN_CANCER_DUE_TO_RB1_DEFECTS	17	1.6085	0.0413716
PROVENZANI_METASTASIS_UP	183	1.60837	0.0413534
SENESE_HDAC1_AND_HDAC2_TARGETS_DN	218	1.6083	0.0413661
TURASHVILI_BREAST_DUCTAL_CARCINOMA_VS_LOBULAR_NORMAL_UP	73	1.6083	0.0413381
REACTOME_CONSTITUTIVE_SIGNALING_BY_LIGAND_RESPONSIVE_EGFR_CANCER_VARIANTS	19	1.60818	0.0413709
WP_NAD_METABOLISM_SIRTUINS_AND_AGING	11	1.60809	0.0413835
REACTOME_UB_SPECIFIC_PROCESSING_PROTEASES	157	1.60809	0.0413452
REACTOME_INHIBITION_OF_REPLICATION_INITIATION_OF_DAMAGED_DNA_BY_RB1_E2F1	12	1.60743	0.0415406
MITSIADES_RESPONSE_TO_APLIDIN_UP	418	1.60656	0.0418165
BIOCARTA_FBW7_PATHWAY	9	1.60655	0.0417779
REACTOME_GOLGI_CISTERNAE_PERICENTRIOLAR_STACK_REORGANIZATION	13	1.60649	0.0417799
GENTILE_UV_RESPONSE_CLUSTER_D1	17	1.60643	0.0417516
TURJANSKI_MAPK7_TARGETS	7	1.60624	0.041794
GRAHAM_NORMAL_QUIESCENT_VS_NORMAL_DIVIDING_DN	87	1.60596	0.0418975
REACTOME_DUAL_INCISION_IN_GG_NER	41	1.60578	0.04196
KYNG_DNA_DAMAGE_BY_GAMMA_AND_UV_RADIATION	75	1.6054	0.0420223
BUCKANOVICH_T_LYMPHOCYTE_HOMING_ON_TUMOR_UP	20	1.60532	0.0420342
REACTOME_ATF6_ATF6_ALPHA_ACTIVATES_CHAPERONES	12	1.60515	0.0420861
MANNE_COVID19_COMBINED_COHORT_VS_HEALTHY_DONOR_PLATELETS_DN	205	1.60468	0.0422887
YOSHIMURA_MAPK8_TARGETS_DN	354	1.60465	0.0422501
REACTOME_EGR2_AND_SOX10_MEDIATED_INITIATION_OF_SCHWANN_CELL_MYELINATION	29	1.6041	0.0424421
REACTOME_ONCOGENE_INDUCED_SENESCENCE	33	1.60408	0.0424333
TURJANSKI_MAPK11_TARGETS	5	1.60387	0.042495
PUIFFE_INVASION_INHIBITED_BY_ASCITES_DN	143	1.60356	0.0425564
PID_TCR_PATHWAY	63	1.60286	0.0429168
BIOCARTA_ASBCELL_PATHWAY	13	1.60236	0.0430675
WATANABE_ULCERATIVE_COLITIS_WITH_CANCER_DN	15	1.60203	0.0431387
VERNELL_RETINOBLASTOMA_PATHWAY_DN	19	1.60196	0.0431395
BIOCARTA_VDR_PATHWAY	24	1.60193	0.0431203
BIOCARTA_FAS_PATHWAY	30	1.60191	0.0430813
KYNG_RESPONSE_TO_H2O2_VIA_ERCC6	17	1.60185	0.0430722
KEGG_VASCULAR_SMOOTH_MUSCLE_CONTRACTION	107	1.60181	0.0430531
BIOCARTA_TPO_PATHWAY	24	1.60176	0.0430341
EHRLICH_ICF_SYNDROM_UP	11	1.60138	0.0431339
WP_PHOTODYNAMIC_THERAPYINDUCED_UNFOLDED_PROTEIN_RESPONSE	25	1.59948	0.0439771
BIOCARTA_AHSP_PATHWAY	13	1.59945	0.0439474
REACTOME_INTERLEUKIN_17_SIGNALING	70	1.59928	0.0439474
PID_NEPHRIN_NEPH1_PATHWAY	30	1.59904	0.0439869
TURASHVILI_BREAST_DUCTAL_CARCINOMA_VS_LOBULAR_NORMAL_DN	67	1.59903	0.0439473
ABDELMOHSEN_ELAVL4_TARGETS	16	1.59856	0.0440954
PID_S1P_S1P4_PATHWAY	14	1.59823	0.044253
REACTOME_TRANSCRIPTIONAL_REGULATION_BY_SMALL_RNAS	46	1.59816	0.0442233
UROSEVIC_RESPONSE_TO_IMIQUIMOD	18	1.59786	0.0443121
BIOCARTA_RAB_PATHWAY	12	1.59728	0.0444787
ZHANG_ANTIVIRAL_RESPONSE_TO_RIBAVIRIN_DN	45	1.5972	0.0444782
KANG_DOXORUBICIN_RESISTANCE_UP	52	1.5967	0.0446744
ODONNELL_TFRC_TARGETS_DN	125	1.59622	0.0447914
PID_TNF_PATHWAY	45	1.59616	0.0447515
GRADE_COLON_VS_RECTAL_CANCER_UP	37	1.59613	0.0447213
REACTOME_UNWINDING_OF_DNA	12	1.59601	0.0447011
REACTOME_SIGNALING_BY_NOTCH1_HD_DOMAIN_MUTANTS_IN_CANCER	15	1.59556	0.0447887
BERENJENO_TRANSFORMED_BY_RHOA_REVERSIBLY_DN	27	1.59554	0.0447587
GARGALOVIC_RESPONSE_TO_OXIDIZED_PHOSPHOLIPIDS_PURPLE_DN	13	1.59545	0.0447483
YAO_TEMPORAL_RESPONSE_TO_PROGESTERONE_CLUSTER_0	71	1.59542	0.0447087
TORCHIA_TARGETS_OF_EWSR1_FLI1_FUSION_DN	302	1.59532	0.0447079
KYNG_NORMAL_AGING_DN	16	1.59525	0.0447075
WONG_PROTEASOME_GENE_MODULE	50	1.59514	0.0447168
REACTOME_COMPETING_ENDOGENOUS_RNAS_CERNAS_REGULATE_PTEN_TRANSLATION	8	1.59512	0.0446773
REACTOME_FLT3_SIGNALING	38	1.5949	0.0447349
REACTOME_TCF_DEPENDENT_SIGNALING_IN_RESPONSE_TO_WNT	168	1.59486	0.0447051
WP_GASTRIC_CANCER_NETWORK_2	30	1.59485	0.0446657
ZHAN_MULTIPLE_MYELOMA_PR_UP	44	1.59484	0.044636
PODAR_RESPONSE_TO_ADAPHOSTIN_UP	140	1.59464	0.0447225
REACTOME_MET_INTERACTS_WITH_TNS_PROTEINS	5	1.59458	0.0447121
RIZ_ERYTHROID_DIFFERENTIATION_CCNE1	42	1.59458	0.0446729
WP_PANCREATIC_ADENOCARCINOMA_PATHWAY	87	1.59458	0.0446337
GILDEA_METASTASIS	28	1.59413	0.044759
JAZAERI_BREAST_CANCER_BRCA1_VS_BRCA2_DN	41	1.59407	0.0447874
ROSTY_CERVICAL_CANCER_PROLIFERATION_CLUSTER	136	1.59365	0.0449695
REACTOME_RHOBTB_GTPASE_CYCLE	34	1.59285	0.0453053
WP_HYPOTHESIZED_PATHWAYS_IN_PATHOGENESIS_OF_CARDIOVASCULAR_DISEASE	24	1.59277	0.0452945
PID_GLYPICAN_1PATHWAY	27	1.59276	0.045255
XU_RESPONSE_TO_TRETINOIN_DN	11	1.59252	0.0453592
GRAHAM_NORMAL_QUIESCENT_VS_NORMAL_DIVIDING_UP	57	1.59249	0.0453582
KEGG_WNT_SIGNALING_PATHWAY	147	1.5923	0.0453667
IIZUKA_LIVER_CANCER_PROGRESSION_G2_G3_UP	26	1.59222	0.0453559
KEGG_PHOSPHATIDYLINOSITOL_SIGNALING_SYSTEM	75	1.59209	0.0454217
REACTOME_MET_ACTIVATES_PTPN11	5	1.59203	0.0454206
TSENG_IRS1_TARGETS_DN	130	1.592	0.0454098
SMID_BREAST_CANCER_RELAPSE_IN_BONE_DN	303	1.59191	0.0454183
GAUSSMANN_MLL_AF4_FUSION_TARGETS_B_DN	7	1.59172	0.0454455
REACTOME_IONOTROPIC_ACTIVITY_OF_KAINATE_RECEPTORS	10	1.59168	0.0454062
REACTOME_G2_M_CHECKPOINTS	127	1.59161	0.0453954
KAUFFMANN_DNA_REPLICATION_GENES	144	1.5914	0.0454512
VART_KSHV_INFECTION_ANGIOGENIC_MARKERS_UP	161	1.59132	0.045478
HOSHIDA_LIVER_CANCER_LATE_RECURRENCE_UP	59	1.59113	0.0455051
KEGG_RENAL_CELL_CARCINOMA	66	1.59092	0.0455226
WP_FRAGILE_X_SYNDROME	120	1.59068	0.0456252
REACTOME_ESTROGEN_DEPENDENT_NUCLEAR_EVENTS_DOWNSTREAM_OF_ESR_MEMBRANE_SIGNALING	23	1.59024	0.0457655
BLANCO_MELO_COVID19_SARS_COV_2_LOW_MOI_INFECTION_A594_ACE2_EXPRESSING_CELLS_UP	146	1.59008	0.0458299
REACTOME_ACTIVATION_OF_KAINATE_RECEPTORS_UPON_GLUTAMATE_BINDING	30	1.59	0.0458565
PID_RANBP2_PATHWAY	11	1.58943	0.0459961
WP_FAS_LIGAND_FASL_PATHWAY_AND_STRESS_INDUCTION_OF_HEAT_SHOCK_PROTEINS_HSP_REGULATION	42	1.58936	0.0459945
FERRARI_RESPONSE_TO_FENRETINIDE_DN	5	1.58913	0.0460496
DANG_REGULATED_BY_MYC_DN	238	1.5889	0.0461043
SHI_SPARC_TARGETS_DN	12	1.5887	0.0462059
PASTURAL_RIZ1_TARGETS_UP	10	1.58862	0.0461757
RANKIN_ANGIOGENIC_TARGETS_OF_VHL_HIF2A_DN	8	1.58858	0.0461456
REACTOME_FOXO_MEDIATED_TRANSCRIPTION_OF_CELL_CYCLE_GENES	17	1.58833	0.0462185
REACTOME_CGMP_EFFECTS	15	1.58801	0.0463481
WONG_ENDMETRIUM_CANCER_DN	74	1.58789	0.0463648
WP_SRF_AND_MIRS_IN_SMOOTH_MUSCLE_DIFFERENTIATION_AND_PROLIFERATION	11	1.58747	0.0464752
REACTOME_MITOTIC_METAPHASE_AND_ANAPHASE	226	1.58732	0.0465293
REACTOME_MECP2_REGULATES_NEURONAL_RECEPTORS_AND_CHANNELS	18	1.58668	0.0467784
PUIFFE_INVASION_INHIBITED_BY_ASCITES_UP	73	1.58653	0.046804
REACTOME_MISCELLANEOUS_TRANSPORT_AND_BINDING_EVENTS	25	1.58613	0.0469698
KOBAYASHI_EGFR_SIGNALING_6HR_UP	7	1.5861	0.04693
SENESE_HDAC1_TARGETS_DN	243	1.58588	0.0469459
REACTOME_REGULATION_OF_PTEN_MRNA_TRANSLATION	9	1.58552	0.0470177
UDAYAKUMAR_MED1_TARGETS_DN	230	1.58516	0.0471918
TONKS_TARGETS_OF_RUNX1_RUNX1T1_FUSION_SUSTAINED_IN_MONOCYTE_DN	10	1.58509	0.0471985
TAKEDA_TARGETS_OF_NUP98_HOXA9_FUSION_8D_UP	154	1.5849	0.0472794
WILLERT_WNT_SIGNALING	22	1.58454	0.0474433
GUO_HEX_TARGETS_UP	76	1.58438	0.0474682
NADELLA_PRKAR1A_TARGETS_DN	7	1.58416	0.047567
BIOCARTA_BCR_PATHWAY	32	1.58415	0.047527
WP_GLUCOCORTICOID_RECEPTOR_PATHWAY	69	1.58403	0.0475611
RODWELL_AGING_KIDNEY_DN	139	1.58295	0.0480846
LIU_COMMON_CANCER_GENES	58	1.58249	0.0482653
CHIARADONNA_NEOPLASTIC_TRANSFORMATION_KRAS_UP	129	1.58208	0.0484824
RATTENBACHER_BOUND_BY_CELF1	408	1.58191	0.048543
REACTOME_INITIATION_OF_NUCLEAR_ENVELOPE_NE_REFORMATION	19	1.58183	0.0485483
REACTOME_NITRIC_OXIDE_STIMULATES_GUANYLATE_CYCLASE	19	1.58179	0.0485538
MATSUDA_NATURAL_KILLER_DIFFERENTIATION	460	1.5811	0.0489535
WP_AIRWAY_SMOOTH_MUSCLE_CELL_CONTRACTION	17	1.58085	0.0490868
HALMOS_CEBPA_TARGETS_DN	41	1.58075	0.0491012
FLECHNER_PBL_KIDNEY_TRANSPLANT_OK_VS_DONOR_UP	146	1.58064	0.0491244
WHITFIELD_CELL_CYCLE_G2	159	1.58025	0.0492942
WALLACE_PROSTATE_CANCER_RACE_DN	81	1.5797	0.0495001
CHANG_POU5F1_TARGETS_DN	8	1.57945	0.0495687
FIRESTEIN_PROLIFERATION	159	1.57922	0.0496919
YIH_RESPONSE_TO_ARSENITE_C1	22	1.57917	0.049669
REACTOME_ACTIVATED_NTRK3_SIGNALS_THROUGH_PI3K	6	1.57914	0.0496369
TOMLINS_METASTASIS_DN	18	1.57896	0.0496686
LINDGREN_BLADDER_CANCER_CLUSTER_3_UP	311	1.57893	0.0496549
MCBRYAN_PUBERTAL_BREAST_5_6WK_UP	117	1.57861	0.0498045
PID_THROMBIN_PAR1_PATHWAY	42	1.57828	0.0498815
DORSEY_GAB2_TARGETS	30	1.57789	0.0500667
LOPEZ_MESOTHELIOMA_SURVIVAL_WORST_VS_BEST_DN	7	1.57761	0.050143
PID_AP1_PATHWAY	69	1.57697	0.0504098
GUTIERREZ_WALDENSTROEMS_MACROGLOBULINEMIA_2	13	1.57686	0.0504046
PID_AVB3_INTEGRIN_PATHWAY	74	1.57664	0.0504992
MATZUK_EARLY_ANTRAL_FOLLICLE	13	1.57655	0.0505299
SANSOM_APC_TARGETS_UP	126	1.57635	0.0506506
HOLLEMAN_ASPARAGINASE_RESISTANCE_B_ALL_DN	14	1.57615	0.0507348
MCCLUNG_CREB1_TARGETS_DN	54	1.57612	0.0507114
IGLESIAS_E2F_TARGETS_UP	143	1.57497	0.0512913
PEART_HDAC_PROLIFERATION_CLUSTER_DN	69	1.57481	0.0513574
REACTOME_SIGNALING_BY_SCF_KIT	43	1.57409	0.0516204
BIOCARTA_GLEEVEC_PATHWAY	23	1.574	0.0516409
WP_NONSMALL_CELL_LUNG_CANCER	72	1.57358	0.0518589
BARIS_THYROID_CANCER_UP	24	1.57341	0.0518974
BAE_BRCA1_TARGETS_DN	30	1.57316	0.0519268
NUTT_GBM_VS_AO_GLIOMA_DN	44	1.57281	0.0520903
LIANG_SILENCED_BY_METHYLATION_DN	10	1.57235	0.0522446
PID_VEGFR1_2_PATHWAY	69	1.57225	0.0522291
RIZ_ERYTHROID_DIFFERENTIATION_HBZ	37	1.57218	0.0522312
KEGG_ASTHMA	27	1.5715	0.0524841
SMID_BREAST_CANCER_RELAPSE_IN_BRAIN_DN	80	1.57127	0.0526287
ZHANG_INTERFERON_RESPONSE	23	1.57112	0.0526126
SHEPARD_BMYB_TARGETS	72	1.57095	0.0526677
BAKER_HEMATOPOESIS_STAT5_TARGETS	7	1.57083	0.0526961
WP_ATM_SIGNALING_NETWORK_IN_DEVELOPMENT_AND_DISEASE	42	1.57049	0.0527873
REACTOME_INTERFERON_ALPHA_BETA_SIGNALING	72	1.57038	0.0528067
WP_MITOCHONDRIAL_GENE_EXPRESSION	18	1.56982	0.0530212
REACTOME_SUMOYLATION_OF_DNA_METHYLATION_PROTEINS	16	1.56967	0.0530669
COULOUARN_TEMPORAL_TGFB1_SIGNATURE_UP	105	1.56962	0.0530595
WP_DNA_REPAIR_PATHWAYS_FULL_NETWORK	115	1.56936	0.0531765
PAL_PRMT5_TARGETS_UP	195	1.56913	0.0532667
REACTOME_DOWNSTREAM_SIGNAL_TRANSDUCTION	29	1.56898	0.053321
RASHI_RESPONSE_TO_IONIZING_RADIATION_4	46	1.56887	0.0533576
BIOCARTA_NPP1_PATHWAY	10	1.56875	0.0533502
GOZGIT_ESR1_TARGETS_UP	142	1.56874	0.0533253
FINETTI_BREAST_CANCER_KINOME_GREEN	16	1.56859	0.0533442
WP_ERBB_SIGNALING_PATHWAY	89	1.56847	0.0533892
BIOCARTA_VIP_PATHWAY	25	1.56846	0.0533465
WEST_ADRENOCORTICAL_TUMOR_MARKERS_UP	22	1.56839	0.0533305
REACTOME_CALCINEURIN_ACTIVATES_NFAT	9	1.56824	0.0533581
WELCSH_BRCA1_TARGETS_UP	191	1.56784	0.0534735
WESTON_VEGFA_TARGETS_12HR	24	1.56779	0.0534747
KIM_MYCN_AMPLIFICATION_TARGETS_DN	105	1.5677	0.0535371
LANDIS_ERBB2_BREAST_TUMORS_324_UP	144	1.56769	0.0534944
PEPPER_CHRONIC_LYMPHOCYTIC_LEUKEMIA_DN	21	1.56767	0.0534606
REACTOME_RHOQ_GTPASE_CYCLE	59	1.56762	0.0534529
GOLDRATH_ANTIGEN_RESPONSE	337	1.56716	0.0535591
NIKOLSKY_BREAST_CANCER_12Q13_Q21_AMPLICON	42	1.56694	0.0536125
PID_NETRIN_PATHWAY	32	1.56634	0.0538927
SIMBULAN_PARP1_TARGETS_UP	30	1.56629	0.0538849
DORN_ADENOVIRUS_INFECTION_48HR_UP	13	1.56612	0.0539553
FERRANDO_HOX11_NEIGHBORS	23	1.56583	0.0540344
SCIAN_CELL_CYCLE_TARGETS_OF_TP53_AND_TP73_DN	22	1.56567	0.0540871
REACTOME_REGULATION_OF_TP53_ACTIVITY_THROUGH_PHOSPHORYLATION	89	1.5654	0.0541659
MARTIN_NFKB_TARGETS_UP	42	1.56521	0.0542623
SCHAEFFER_PROSTATE_DEVELOPMENT_AND_CANCER_BOX4_UP	10	1.56516	0.0542195
PEREZ_TP53_AND_TP63_TARGETS	193	1.56491	0.0542375
MENSE_HYPOXIA_UP	96	1.56485	0.0542208
STEIN_ESR1_TARGETS	81	1.56481	0.0541782
BOYLAN_MULTIPLE_MYELOMA_PCA1_UP	116	1.56471	0.0542561
YAMASHITA_LIVER_CANCER_STEM_CELL_UP	46	1.56449	0.0542739
BIOCARTA_NO2IL12_PATHWAY	15	1.56444	0.05424
KYNG_DNA_DAMAGE_BY_GAMMA_RADIATION	74	1.56432	0.0542494
WIEDERSCHAIN_TARGETS_OF_BMI1_AND_PCGF2	56	1.56375	0.0545172
WP_DNA_IRDAMAGE_AND_CELLULAR_RESPONSE_VIA_ATR	76	1.56372	0.0544745
WP_MYOMETRIAL_RELAXATION_AND_CONTRACTION_PATHWAYS	152	1.56364	0.0544921
WP_MICRORNA_FOR_TARGETING_CANCER_GROWTH_AND_VASCULARIZATION_IN_GLIOBLASTOMA	7	1.5634	0.0545608
NAM_FXYD5_TARGETS_DN	18	1.56327	0.0545783
BOYAULT_LIVER_CANCER_SUBCLASS_G23_DN	10	1.56309	0.0546388
REACTOME_BINDING_OF_TCF_LEF_CTNNB1_TO_TARGET_GENE_PROMOTERS	8	1.56236	0.0550508
REACTOME_MET_PROMOTES_CELL_MOTILITY	41	1.56194	0.0552478
BIOCARTA_CDC25_PATHWAY	9	1.56117	0.0555388
RADAEVA_RESPONSE_TO_IFNA1_UP	47	1.56109	0.0555555
WP_1Q211_COPY_NUMBER_VARIATION_SYNDROME	26	1.5601	0.0559216
KORKOLA_EMBRYONAL_CARCINOMA_UP	39	1.55975	0.0560915
BOWIE_RESPONSE_TO_EXTRACELLULAR_MATRIX	17	1.55958	0.0561418
REACTOME_NOTCH3_INTRACELLULAR_DOMAIN_REGULATES_TRANSCRIPTION	25	1.55936	0.0562685
WP_CHEMOKINE_SIGNALING_PATHWAY	163	1.55871	0.0565746
WP_HEPATITIS_C_AND_HEPATOCELLULAR_CARCINOMA	49	1.55867	0.0565648
WP_NETRINUNC5B_SIGNALING_PATHWAY	49	1.55859	0.0565805
RICKMAN_METASTASIS_UP	332	1.55857	0.0565453
BIOCARTA_PPARA_PATHWAY	52	1.55842	0.0565949
SHI_SPARC_TARGETS_UP	24	1.55841	0.0565512
BAKER_HEMATOPOIESIS_STAT3_TARGETS	15	1.55807	0.0566599
PID_INTEGRIN3_PATHWAY	42	1.55787	0.05665
WP_NOTCH_SIGNALING_PATHWAY_NETPATH	61	1.55787	0.0566064
REACTOME_INTERLEUKIN_3_INTERLEUKIN_5_AND_GM_CSF_SIGNALING	48	1.55776	0.0566391
MAHAJAN_RESPONSE_TO_IL1A_DN	69	1.55768	0.0566295
DIAZ_CHRONIC_MEYLOGENOUS_LEUKEMIA_DN	112	1.55768	0.0565944
BIOCARTA_GPCR_PATHWAY	29	1.55705	0.0568551
IWANAGA_E2F1_TARGETS_NOT_INDUCED_BY_SERUM	6	1.55691	0.0568874
HUANG_DASATINIB_RESISTANCE_DN	69	1.55689	0.0568438
BIOCARTA_NOS1_PATHWAY	20	1.55638	0.0570362
VERNELL_RETINOBLASTOMA_PATHWAY_UP	70	1.55631	0.05706
REACTOME_DEUBIQUITINATION	230	1.55615	0.0570839
REACTOME_ONCOGENIC_MAPK_SIGNALING	81	1.55592	0.0571496
WP_WNT_SIGNALING_PATHWAY_AND_PLURIPOTENCY	97	1.55576	0.0572067
REACTOME_RNA_POLYMERASE_II_TRANSCRIPTION_TERMINATION	63	1.55565	0.0572135
REACTOME_INTERFERON_GAMMA_SIGNALING	88	1.55556	0.0572201
ONDER_CDH1_TARGETS_2_UP	247	1.55537	0.0572684
REACTOME_TGF_BETA_RECEPTOR_SIGNALING_ACTIVATES_SMADS	32	1.55491	0.0574422
KORKOLA_TERATOMA_UP	17	1.55435	0.0577837
LU_IL4_SIGNALING	89	1.55427	0.0578067
DING_LUNG_CANCER_MUTATED_RECURRENTLY	6	1.55373	0.0580213
WP_MFAP5MEDIATED_OVARIAN_CANCER_CELL_MOTILITY_AND_INVASIVENESS	13	1.5537	0.0580023
REACTOME_SIGNALING_BY_ERBB2_ECD_MUTANTS	15	1.55367	0.0579749
RYAN_MANTLE_CELL_LYMPHOMA_NOTCH_DIRECT_UP	145	1.55345	0.0580397
WP_NOTCH1_REGULATION_OF_HUMAN_ENDOTHELIAL_CELL_CALCIFICATION	17	1.55328	0.0580707
REACTOME_RAC3_GTPASE_CYCLE	92	1.55306	0.0581182
GAVIN_FOXP3_TARGETS_CLUSTER_P6	86	1.55269	0.0583407
JINESH_BLEBBISHIELD_VS_LIVE_CONTROL_DN	268	1.55202	0.058596
RIGGI_EWING_SARCOMA_PROGENITOR_UP	415	1.55142	0.0588513
REACTOME_PROSTANOID_LIGAND_RECEPTORS	9	1.55111	0.0589898
BIOCARTA_PRION_PATHWAY	12	1.55104	0.0589702
REACTOME_TRANSCRIPTIONAL_REGULATION_OF_WHITE_ADIPOCYTE_DIFFERENTIATION	84	1.55079	0.0590585
WP_ENDOCHONDRAL_OSSIFICATION_WITH_SKELETAL_DYSPLASIAS	64	1.54954	0.0597423
PID_NFAT_TFPATHWAY	45	1.54902	0.0599702
REACTOME_CYCLIN_D_ASSOCIATED_EVENTS_IN_G1	46	1.54896	0.0599499
WP_HEMATOPOIETIC_STEM_CELL_DIFFERENTIATION	54	1.54892	0.0599297
SASAKI_ADULT_T_CELL_LEUKEMIA	158	1.54886	0.0599093
REACTOME_MATURATION_OF_NUCLEOPROTEIN	10	1.54867	0.0600293
LEE_AGING_CEREBELLUM_DN	68	1.54766	0.0605364
MIDORIKAWA_AMPLIFIED_IN_LIVER_CANCER	51	1.54763	0.0605323
WP_DIFFERENTIATION_PATHWAY	47	1.54761	0.0604953
TAKEDA_TARGETS_OF_NUP98_HOXA9_FUSION_10D_UP	191	1.54689	0.0608444
REACTOME_HDACS_DEACETYLATE_HISTONES	32	1.54684	0.0608154
PID_INTEGRIN1_PATHWAY	66	1.54629	0.0610573
BIOCARTA_VITCB_PATHWAY	11	1.54608	0.0610855
REACTOME_TRANSLESION_SYNTHESIS_BY_POLK	17	1.54599	0.0610645
REACTOME_MEIOTIC_SYNAPSIS	33	1.54593	0.061019
WP_REGULATION_OF_MICROTUBULE_CYTOSKELETON	46	1.54567	0.0611532
YANG_BREAST_CANCER_ESR1_LASER_DN	46	1.54564	0.0611404
KEGG_TGF_BETA_SIGNALING_PATHWAY	84	1.54509	0.0614223
VERRECCHIA_EARLY_RESPONSE_TO_TGFB1	53	1.54507	0.061393
REACTOME_DNA_DAMAGE_BYPASS	46	1.54503	0.0613802
BARIS_THYROID_CANCER_DN	57	1.54455	0.0616205
BARRIER_CANCER_RELAPSE_NORMAL_SAMPLE_UP	31	1.54438	0.0616969
PID_E2F_PATHWAY	73	1.54437	0.0616594
KIM_WT1_TARGETS_12HR_UP	162	1.54427	0.0616952
WP_ECTODERM_DIFFERENTIATION	134	1.54392	0.0618207
REACTOME_MITOTIC_G1_PHASE_AND_G1_S_TRANSITION	146	1.54388	0.0617993
REACTOME_CLASS_I_MHC_MEDIATED_ANTIGEN_PROCESSING_PRESENTATION	366	1.54381	0.0617779
GARGALOVIC_RESPONSE_TO_OXIDIZED_PHOSPHOLIPIDS_LIGHTYELLOW_UP	11	1.54362	0.0618457
LIU_SOX4_TARGETS_DN	300	1.54302	0.0620671
ONGUSAHA_BRCA1_TARGETS_DN	11	1.54281	0.0621268
REACTOME_PI_3K_CASCADE_FGFR3	18	1.54255	0.0622592
ZHU_SKIL_TARGETS_UP	19	1.54254	0.0622215
DELPUECH_FOXO3_TARGETS_UP	64	1.54243	0.0622241
YAO_TEMPORAL_RESPONSE_TO_PROGESTERONE_CLUSTER_11	91	1.54223	0.0622834
REACTOME_CD28_DEPENDENT_PI3K_AKT_SIGNALING	22	1.54188	0.0624154
ELVIDGE_HYPOXIA_UP	164	1.54182	0.0624177
BIOCARTA_TERT_PATHWAY	8	1.54173	0.0624766
WP_HEPATITIS_B_INFECTION	152	1.54107	0.0628255
RADMACHER_AML_PROGNOSIS	76	1.54098	0.0628518
PID_EPHA2_FWD_PATHWAY	19	1.54082	0.0628864
BIOCARTA_VEGF_PATHWAY	27	1.54081	0.0628404
REACTOME_SIGNALING_BY_EGFR_IN_CANCER	24	1.54059	0.0629469
WP_ENDOCHONDRAL_OSSIFICATION	64	1.54007	0.0632936
HSIAO_HOUSEKEEPING_GENES	371	1.53983	0.0634242
REACTOME_REGULATION_OF_PTEN_LOCALIZATION	9	1.53902	0.0640022
BIOCARTA_TERC_PATHWAY	6	1.53872	0.0640915
BAE_BRCA1_TARGETS_UP	66	1.53845	0.0641652
REACTOME_SIGNALING_BY_MEMBRANE_TETHERED_FUSIONS_OF_PDGFRA_OR_PDGFRB	5	1.53828	0.0642062
REACTOME_MET_ACTIVATES_PTK2_SIGNALING	30	1.53814	0.0641996
MIYAGAWA_TARGETS_OF_EWSR1_ETS_FUSIONS_UP	256	1.53814	0.064153
ROZANOV_MMP14_TARGETS_UP	252	1.53793	0.0642577
ZHAN_MULTIPLE_MYELOMA_SUBGROUPS	30	1.53758	0.0644495
FARMER_BREAST_CANCER_APOCRINE_VS_LUMINAL	314	1.53699	0.0647841
REACTOME_NCAM_SIGNALING_FOR_NEURITE_OUT_GROWTH	63	1.53677	0.0648886
REACTOME_SMALL_INTERFERING_RNA_SIRNA_BIOGENESIS	9	1.53671	0.0648734
REACTOME_REGULATION_OF_PLK1_ACTIVITY_AT_G2_M_TRANSITION	86	1.53666	0.0648663
NAKAMURA_ADIPOGENESIS_LATE_UP	94	1.53658	0.0648514
WP_HOSTPATHOGEN_INTERACTION_OF_HUMAN_CORONA_VIRUSES_INTERFERON_INDUCTION	33	1.53632	0.0649794
REACTOME_REGULATION_OF_LIPID_METABOLISM_BY_PPARALPHA	118	1.53626	0.0649722
ACOSTA_PROLIFERATION_INDEPENDENT_MYC_TARGETS_UP	80	1.53594	0.0651235
REACTOME_RAF_INDEPENDENT_MAPK1_3_ACTIVATION	23	1.53575	0.0651955
REACTOME_SUMO_IS_CONJUGATED_TO_E1_UBA2_SAE1	5	1.5354	0.0653861
RHODES_UNDIFFERENTIATED_CANCER	65	1.53536	0.0653549
REACTOME_PI_3K_CASCADE_FGFR1	21	1.53518	0.0654107
STAMBOLSKY_TARGETS_OF_MUTATED_TP53_DN	50	1.53476	0.0656794
FERRANDO_T_ALL_WITH_MLL_ENL_FUSION_DN	82	1.53444	0.0658375
REACTOME_RECOGNITION_OF_DNA_DAMAGE_BY_PCNA_CONTAINING_REPLICATION_COMPLEX	30	1.53439	0.0657981
BONOME_OVARIAN_CANCER_SURVIVAL_SUBOPTIMAL_DEBULKING	485	1.53404	0.0659797
BIOCARTA_GSK3_PATHWAY	20	1.53379	0.0661057
BROWNE_INTERFERON_RESPONSIVE_GENES	65	1.53367	0.0661057
SWEET_KRAS_TARGETS_UP	76	1.53364	0.0660741
REACTOME_STAT5_ACTIVATION	7	1.53332	0.0662547
DOANE_BREAST_CANCER_CLASSES_DN	32	1.53328	0.066239
CHEOK_RESPONSE_TO_MERCAPTOPURINE_AND_HD_MTX_DN	25	1.53317	0.0662784
RAMJAUN_APOPTOSIS_BY_TGFB1_VIA_MAPK1_UP	6	1.53294	0.0663332
IVANOVA_HEMATOPOIESIS_STEM_CELL_SHORT_TERM	20	1.53275	0.0664191
WP_SEROTONIN_RECEPTOR_2_AND_ELKSRFGATA4_SIGNALING	20	1.53267	0.0664188
PID_EPHB_FWD_PATHWAY	40	1.53263	0.0664027
AGUIRRE_PANCREATIC_CANCER_COPY_NUMBER_DN	229	1.53261	0.0663712
REACTOME_CHK1_CHK2_CDS1_MEDIATED_INACTIVATION_OF_CYCLIN_B_CDK1_COMPLEX	13	1.53257	0.0663552
SHETH_LIVER_CANCER_VS_TXNIP_LOSS_PAM3	72	1.53237	0.066472
HOWLIN_CITED1_TARGETS_2_UP	17	1.53234	0.0664561
KYNG_DNA_DAMAGE_DN	176	1.53196	0.0666741
KONDO_PROSTATE_CANCER_HCP_WITH_H3K27ME3	87	1.53177	0.0668056
REACTOME_OPIOID_SIGNALLING	88	1.5313	0.0669993
GRAHAM_CML_QUIESCENT_VS_CML_DIVIDING_UP	23	1.53127	0.0669752
REACTOME_NRAGE_SIGNALS_DEATH_THROUGH_JNK	58	1.5311	0.0670055
WP_ENDOPLASMIC_RETICULUM_STRESS_RESPONSE_IN_CORONAVIRUS_INFECTION	46	1.53078	0.0671602
REACTOME_E2F_ENABLED_INHIBITION_OF_PRE_REPLICATION_COMPLEX_FORMATION	9	1.53042	0.0673148
TSUNODA_CISPLATIN_RESISTANCE_DN	48	1.52979	0.0676708
MINGUEZ_LIVER_CANCER_VASCULAR_INVASION_DN	21	1.52969	0.0677082
STEGER_ADIPOGENESIS_DN	24	1.5296	0.0677463
BIOCARTA_LYMPHOCYTE_PATHWAY	9	1.52893	0.068117
SMID_BREAST_CANCER_ERBB2_DN	5	1.52883	0.0681312
PID_ANGIOPOIETIN_RECEPTOR_PATHWAY	49	1.52872	0.0681452
PALOMERO_GSI_SENSITIVITY_UP	6	1.52863	0.0681666
REACTOME_SYNTHESIS_OF_16_20_HYDROXYEICOSATETRAENOIC_ACIDS_HETE	9	1.5286	0.0681265
SETLUR_PROSTATE_CANCER_TMPRSS2_ERG_FUSION_UP	66	1.52853	0.0681096
REACTOME_RHOG_GTPASE_CYCLE	72	1.52851	0.0680696
LINDSTEDT_DENDRITIC_CELL_MATURATION_C	61	1.52824	0.068145
BIOCARTA_PLK3_PATHWAY	8	1.52823	0.068105
PID_S1P_S1P1_PATHWAY	21	1.52809	0.0681575
ROSS_AML_WITH_CBFB_MYH11_FUSION	50	1.52764	0.0683869
BYSTRYKH_HEMATOPOIESIS_STEM_CELL_FGF3	8	1.52761	0.0683391
BOYAULT_LIVER_CANCER_SUBCLASS_G123_UP	44	1.52761	0.0682914
KYNG_ENVIRONMENTAL_STRESS_RESPONSE_UP	50	1.52731	0.0683974
REACTOME_FOXO_MEDIATED_TRANSCRIPTION	66	1.52727	0.0683726
BASSO_CD40_SIGNALING_UP	101	1.52726	0.068325
SHEDDEN_LUNG_CANCER_GOOD_SURVIVAL_A4	193	1.52722	0.0682927
RUAN_RESPONSE_TO_TNF_UP	12	1.52637	0.0688424
TAKEDA_TARGETS_OF_NUP98_HOXA9_FUSION_6HR_DN	44	1.52633	0.0688022
WP_LNCRNA_INVOLVEMENT_IN_CANONICAL_WNT_SIGNALING_AND_COLORECTAL_CANCER	90	1.52617	0.068808
REACTOME_SEPARATION_OF_SISTER_CHROMATIDS	181	1.52617	0.0687602
REACTOME_SWITCHING_OF_ORIGINS_TO_A_POST_REPLICATIVE_STATE	88	1.52602	0.0687583
HOLLERN_MICROACINAR_BREAST_TUMOR_UP	42	1.52595	0.0687718
FIRESTEIN_CTNNB1_PATHWAY_AND_PROLIFERATION	8	1.52565	0.0689457
MANALO_HYPOXIA_DN	280	1.52532	0.0691189
ABBUD_LIF_SIGNALING_1_DN	27	1.52469	0.0693904
DUTERTRE_ESTRADIOL_RESPONSE_24HR_UP	309	1.52462	0.0693881
BIOCARTA_HCMV_PATHWAY	17	1.52436	0.0695226
WP_MIRNAS_INVOLVED_IN_DNA_DAMAGE_RESPONSE	16	1.52415	0.0695735
KEGG_ERBB_SIGNALING_PATHWAY	86	1.52412	0.0695406
SAKAI_CHRONIC_HEPATITIS_VS_LIVER_CANCER_DN	36	1.5238	0.0696898
BAKKER_FOXO3_TARGETS_UP	52	1.52362	0.0697401
BIOCARTA_EPHA4_PATHWAY	8	1.52358	0.06973
BIOCARTA_ACETAMINOPHEN_PATHWAY	5	1.52352	0.0697579
PID_HDAC_CLASSII_PATHWAY	33	1.52316	0.0699366
LOPEZ_MESOTHELIOMA_SURVIVAL_OVERALL_UP	8	1.52315	0.0698961
BEIER_GLIOMA_STEM_CELL_UP	39	1.52287	0.0700289
ASTON_MAJOR_DEPRESSIVE_DISORDER_UP	46	1.52246	0.0702521
PID_S1P_META_PATHWAY	21	1.52243	0.0702115
REACTOME_DOWNREGULATION_OF_ERBB4_SIGNALING	9	1.52242	0.0701633
FOURNIER_ACINAR_DEVELOPMENT_LATE_2	272	1.52229	0.0701831
PETRETTO_BLOOD_PRESSURE_DN	9	1.52209	0.0702331
FULCHER_INFLAMMATORY_RESPONSE_LECTIN_VS_LPS_DN	427	1.52206	0.0701926
ULE_SPLICING_VIA_NOVA2	43	1.52092	0.070821
RAO_BOUND_BY_SALL4_ISOFORM_A	162	1.52079	0.0708478
SARRIO_EPITHELIAL_MESENCHYMAL_TRANSITION_UP	160	1.52066	0.0708668
NIKOLSKY_BREAST_CANCER_15Q26_AMPLICON	18	1.5206	0.0708486
BIOCARTA_PKC_PATHWAY	7	1.52059	0.0708003
WP_EPITHELIAL_TO_MESENCHYMAL_TRANSITION_IN_COLORECTAL_CANCER	156	1.52039	0.0708719
WP_INTEGRATED_CANCER_PATHWAY	43	1.52026	0.070921
TAKEDA_TARGETS_OF_NUP98_HOXA9_FUSION_3D_UP	179	1.5202	0.0709029
GARY_CD5_TARGETS_UP	442	1.51999	0.0709973
REACTOME_PROCESSING_OF_DNA_DOUBLE_STRAND_BREAK_ENDS	60	1.51969	0.0711431
REACTOME_INTERLEUKIN_7_SIGNALING	23	1.51944	0.0712661
REACTOME_MAPK_TARGETS_NUCLEAR_EVENTS_MEDIATED_BY_MAP_KINASES	31	1.51893	0.0715313
WAKASUGI_HAVE_ZNF143_BINDING_SITES	52	1.5189	0.0714901
BIOCARTA_AKT_PATHWAY	22	1.51856	0.0717096
RHODES_CANCER_META_SIGNATURE	61	1.51848	0.0717205
REACTOME_POU5F1_OCT4_SOX2_NANOG_REPRESS_GENES_RELATED_TO_DIFFERENTIATION	10	1.51843	0.071739
ZHAN_LATE_DIFFERENTIATION_GENES_DN	15	1.51825	0.0717425
TOOKER_GEMCITABINE_RESISTANCE_DN	118	1.51808	0.0717982
BIOCARTA_IL22BP_PATHWAY	9	1.51774	0.0719429
LI_CISPLATIN_RESISTANCE_UP	25	1.51761	0.0719757
PID_ATR_PATHWAY	38	1.51756	0.0720015
WP_MIRNA_TARGETS_IN_ECM_AND_MEMBRANE_RECEPTORS	22	1.51743	0.0720715
GERHOLD_RESPONSE_TO_TZD_UP	6	1.51742	0.072023
WP_RAC1PAK1P38MMP2_PATHWAY	69	1.51714	0.0721966
RAMJAUN_APOPTOSIS_BY_TGFB1_VIA_SMAD4_DN	10	1.51711	0.0721778
WOOD_EBV_EBNA1_TARGETS_DN	47	1.51679	0.0723736
ASTON_MAJOR_DEPRESSIVE_DISORDER_DN	156	1.5167	0.0723692
REACTOME_CLASS_I_PEROXISOMAL_MEMBRANE_PROTEIN_IMPORT	20	1.5167	0.0723206
CHEOK_RESPONSE_TO_MERCAPTOPURINE_AND_LD_MTX_UP	10	1.51665	0.0723018
STONER_ESOPHAGEAL_CARCINOGENESIS_UP	36	1.51643	0.0723491
MORI_MATURE_B_LYMPHOCYTE_UP	89	1.51637	0.0723227
HAN_SATB1_TARGETS_DN	368	1.51625	0.072348
REACTOME_REGULATION_OF_BACH1_ACTIVITY	11	1.51611	0.0723806
FAELT_B_CLL_WITH_VH_REARRANGEMENTS_UP	46	1.51544	0.0727658
WP_KIT_RECEPTOR_SIGNALING_PATHWAY	59	1.5154	0.0727318
VECCHI_GASTRIC_CANCER_EARLY_UP	416	1.51528	0.0727786
FRASOR_RESPONSE_TO_SERM_OR_FULVESTRANT_DN	48	1.51524	0.0727593
WP_RAS_SIGNALING	174	1.51458	0.0731651
GARGALOVIC_RESPONSE_TO_OXIDIZED_PHOSPHOLIPIDS_GREY_UP	17	1.51457	0.0731384
CHIARETTI_T_ALL_REFRACTORY_TO_THERAPY	25	1.5142	0.0733242
REACTOME_PI3K_AKT_SIGNALING_IN_CANCER	104	1.51414	0.0733265
MORI_LARGE_PRE_BII_LYMPHOCYTE_UP	84	1.51411	0.0732922
REACTOME_TRANSCRIPTIONAL_REGULATION_BY_TP53	351	1.51409	0.0732435
TSAI_RESPONSE_TO_RADIATION_THERAPY	30	1.51408	0.0731949
MORI_SMALL_PRE_BII_LYMPHOCYTE_DN	73	1.51395	0.073234
PID_RET_PATHWAY	39	1.51392	0.0731855
WP_SMALL_CELL_LUNG_CANCER	95	1.51387	0.0731661
YU_MYC_TARGETS_DN	57	1.51334	0.0734016
PID_TXA2PATHWAY	54	1.51324	0.0734258
FERNANDEZ_BOUND_BY_MYC	180	1.5131	0.0734423
REACTOME_INOSITOL_PHOSPHATE_METABOLISM	48	1.51278	0.0736189
LIU_NASOPHARYNGEAL_CARCINOMA	67	1.51271	0.0736213
BOYLAN_MULTIPLE_MYELOMA_D_CLUSTER_UP	26	1.51246	0.0736962
BIOCARTA_TCAPOPTOSIS_PATHWAY	9	1.51236	0.0736981
REACTOME_SARS_COV_INFECTIONS	146	1.51224	0.0736785
PEREZ_TP63_TARGETS	334	1.51155	0.074115
IKEDA_MIR1_TARGETS_DN	6	1.51138	0.0741895
SCHAEFFER_PROSTATE_DEVELOPMENT_48HR_DN	397	1.51076	0.0745748
WP_RESISTIN_AS_A_REGULATOR_OF_INFLAMMATION	33	1.51061	0.0746049
PIONTEK_PKD1_TARGETS_DN	16	1.50994	0.0749526
REACTOME_NON_INTEGRIN_MEMBRANE_ECM_INTERACTIONS	59	1.5099	0.0749251
REACTOME_SYNTHESIS_OF_ACTIVE_UBIQUITIN_ROLES_OF_E1_AND_E2_ENZYMES	30	1.50948	0.0751785
MYLLYKANGAS_AMPLIFICATION_HOT_SPOT_2	5	1.50933	0.0751942
TARTE_PLASMA_CELL_VS_PLASMABLAST_UP	382	1.50913	0.0753035
GRAESSMANN_RESPONSE_TO_MC_AND_SERUM_DEPRIVATION_UP	206	1.50863	0.0756508
MYLLYKANGAS_AMPLIFICATION_HOT_SPOT_8	12	1.50827	0.0758242
SHIN_B_CELL_LYMPHOMA_CLUSTER_5	18	1.50826	0.0757889
KOBAYASHI_EGFR_SIGNALING_24HR_UP	91	1.50816	0.0757826
CHIANG_LIVER_CANCER_SUBCLASS_UNANNOTATED_DN	182	1.50811	0.0757762
GROSS_HYPOXIA_VIA_ELK3_AND_HIF1A_UP	133	1.50793	0.0758343
WP_GENES_INVOLVED_IN_MALE_INFERTILITY	133	1.50792	0.075792
ZIRN_TRETINOIN_RESPONSE_UP	17	1.50778	0.0758427
LE_SKI_TARGETS_UP	17	1.50746	0.0760296
HOWLIN_CITED1_TARGETS_1_DN	37	1.50715	0.0761518
YAN_ESCAPE_FROM_ANOIKIS	23	1.50706	0.0761668
SCHOEN_NFKB_SIGNALING	31	1.50698	0.0761961
GARGALOVIC_RESPONSE_TO_OXIDIZED_PHOSPHOLIPIDS_GREY_DN	75	1.50682	0.0762679
MARSON_FOXP3_TARGETS_UP	67	1.50671	0.0762754
YAGI_AML_SURVIVAL	123	1.50646	0.0763544
ROESSLER_LIVER_CANCER_METASTASIS_UP	106	1.50637	0.0763335
REACTOME_FCERI_MEDIATED_NF_KB_ACTIVATION	88	1.50611	0.076505
KAUFFMANN_DNA_REPAIR_GENES	224	1.50607	0.0765124
ONO_AML1_TARGETS_DN	38	1.50595	0.0765199
GARGALOVIC_RESPONSE_TO_OXIDIZED_PHOSPHOLIPIDS_SALMON_DN	14	1.50588	0.0765202
BROWNE_HCMV_INFECTION_1HR_UP	51	1.50582	0.0765062
REACTOME_BIOSYNTHESIS_OF_MARESINS	8	1.50543	0.0767335
RAMALHO_STEMNESS_DN	70	1.50457	0.0772227
NIKOLSKY_BREAST_CANCER_8Q23_Q24_AMPLICON	141	1.50416	0.0774426
REACTOME_SIGNALING_BY_BMP	28	1.5039	0.0775558
WP_CANONICAL_AND_NONCANONICAL_TGFB_SIGNALING	17	1.50363	0.0777183
BIOCARTA_SUMO_PATHWAY	6	1.50334	0.0778804
REICHERT_MITOSIS_LIN9_TARGETS	26	1.50298	0.0780636
MYLLYKANGAS_AMPLIFICATION_HOT_SPOT_7	7	1.50282	0.0781267
KEGG_MAPK_SIGNALING_PATHWAY	263	1.50259	0.0782463
REACTOME_PI_3K_CASCADE_FGFR4	20	1.50237	0.0783939
PID_GMCSF_PATHWAY	36	1.50234	0.0783787
BOYLAN_MULTIPLE_MYELOMA_D_UP	83	1.50221	0.0783849
KYNG_WERNER_SYNDROM_AND_NORMAL_AGING_UP	75	1.50181	0.0786092
HAHTOLA_CTCL_CUTANEOUS	24	1.50166	0.0786997
OUILLETTE_CLL_13Q14_DELETION_DN	53	1.50135	0.0788743
HOFFMANN_PRE_BI_TO_LARGE_PRE_BII_LYMPHOCYTE_UP	27	1.50104	0.0790281
REACTOME_SIGNALING_BY_ACTIVIN	13	1.50102	0.0789775
GRADE_COLON_AND_RECTAL_CANCER_UP	275	1.50094	0.0789835
KUNINGER_IGF1_VS_PDGFB_TARGETS_DN	45	1.50091	0.078947
KEGG_THYROID_CANCER	29	1.50082	0.0789318
REACTOME_TAK1_ACTIVATES_NFKB_BY_PHOSPHORYLATION_AND_ACTIVATION_OF_IKKS_COMPLEX	31	1.50058	0.0790776
PID_ILK_PATHWAY	45	1.50058	0.0790272
REACTOME_VEGF_LIGAND_RECEPTOR_INTERACTIONS	7	1.50057	0.078984
REACTOME_PROCESSING_OF_INTRONLESS_PRE_MRNAS	19	1.50036	0.0791223
KEGG_DILATED_CARDIOMYOPATHY	90	1.5001	0.0792326
PETROVA_PROX1_TARGETS_UP	25	1.49985	0.0793573
IVANOVA_HEMATOPOIESIS_STEM_CELL_LONG_TERM	205	1.49977	0.0793695
GENTILE_UV_LOW_DOSE_DN	63	1.49962	0.0794028
WP_HIPPOYAP_SIGNALING_PATHWAY	23	1.49959	0.0794082
SNIJDERS_AMPLIFIED_IN_HEAD_AND_NECK_TUMORS	37	1.49946	0.0794207
WP_ENDOTHELIN_PATHWAYS	33	1.49932	0.0794748
AMIT_SERUM_RESPONSE_20_MCF10A	15	1.49931	0.0794244
GARGALOVIC_RESPONSE_TO_OXIDIZED_PHOSPHOLIPIDS_RED_DN	25	1.49919	0.0794508
REACTOME_RESOLUTION_OF_AP_SITES_VIA_THE_MULTIPLE_NUCLEOTIDE_PATCH_REPLACEMENT_PATHWAY	24	1.49914	0.079456
BIOCARTA_41BB_PATHWAY	18	1.49887	0.0795934
REACTOME_ASSEMBLY_OF_THE_ORC_COMPLEX_AT_THE_ORIGIN_OF_REPLICATION	6	1.49878	0.0795851
ROVERSI_GLIOMA_LOH_REGIONS	45	1.49854	0.0796666
DITTMER_PTHLH_TARGETS_UP	107	1.4985	0.0796509
REACTOME_ADP_SIGNALLING_THROUGH_P2Y_PURINOCEPTOR_12	22	1.49846	0.0796284
VANTVEER_BREAST_CANCER_ESR1_UP	141	1.49781	0.0800426
SLEBOS_HEAD_AND_NECK_CANCER_WITH_HPV_UP	75	1.49726	0.0803662
RASHI_RESPONSE_TO_IONIZING_RADIATION_6	77	1.49724	0.0803295
SCHEIDEREIT_IKK_TARGETS	17	1.49723	0.0802929
MASRI_RESISTANCE_TO_TAMOXIFEN_AND_AROMATASE_INHIBITORS_UP	20	1.49656	0.0807676
REACTOME_APOPTOTIC_EXECUTION_PHASE	46	1.49635	0.0808684
MIYAGAWA_TARGETS_OF_EWSR1_ETS_FUSIONS_DN	223	1.49622	0.0809211
FARMER_BREAST_CANCER_CLUSTER_7	20	1.49591	0.0810495
AMIT_EGF_RESPONSE_480_MCF10A	42	1.49574	0.0810815
BENPORATH_MYC_TARGETS_WITH_EBOX	220	1.49564	0.0810652
WP_NLR_PROTEINS	8	1.49563	0.0810144
BIOCARTA_EEA1_PATHWAY	7	1.49563	0.0809637
NIKOLSKY_BREAST_CANCER_8P12_P11_AMPLICON	51	1.49549	0.0810371
BIOCARTA_CTBP1_PATHWAY	8	1.49548	0.0809865
LOPEZ_TRANSLATION_VIA_FN1_SIGNALING	34	1.49546	0.0809566
REACTOME_GENE_SILENCING_BY_RNA	78	1.49525	0.0810089
REACTOME_HIV_LIFE_CYCLE	142	1.49484	0.0812462
REACTOME_REGULATION_OF_FZD_BY_UBIQUITINATION	20	1.4947	0.0813257
REACTOME_TBC_RABGAPS	42	1.49436	0.081501
WANG_RECURRENT_LIVER_CANCER_UP	20	1.49355	0.0820117
REACTOME_SYNTHESIS_OF_IP3_AND_IP4_IN_THE_CYTOSOL	26	1.49349	0.0819813
FARMER_BREAST_CANCER_CLUSTER_4	19	1.49298	0.0822997
FERRANDO_TAL1_NEIGHBORS	18	1.49293	0.0822622
LEE_AGING_MUSCLE_UP	37	1.49273	0.0823477
CHARAFE_BREAST_CANCER_BASAL_VS_MESENCHYMAL_DN	51	1.49266	0.0823239
SCHAEFFER_PROSTATE_DEVELOPMENT_AND_CANCER_BOX6_UP	7	1.4917	0.0828998
WP_WNT_SIGNALING	110	1.4916	0.0829575
REACTOME_MECP2_REGULATES_TRANSCRIPTION_OF_NEURONAL_LIGANDS	8	1.49126	0.0831038
SHAFFER_IRF4_TARGETS_IN_ACTIVATED_B_LYMPHOCYTE	76	1.49118	0.0831134
WEIGEL_OXIDATIVE_STRESS_BY_HNE_AND_H2O2	36	1.4911	0.0831234
BIOCARTA_MAPK_PATHWAY	81	1.49091	0.0831741
CHANGOLKAR_H2AFY_TARGETS_UP	47	1.49053	0.0833262
REACTOME_RORA_ACTIVATES_GENE_EXPRESSION	18	1.49048	0.0832882
REACTOME_G_ALPHA_Z_SIGNALLING_EVENTS	48	1.49035	0.0833316
WP_MAPK_SIGNALING_PATHWAY	244	1.49022	0.0833884
REACTOME_BMAL1_CLOCK_NPAS2_ACTIVATES_CIRCADIAN_GENE_EXPRESSION	27	1.49007	0.0834932
GAVIN_FOXP3_TARGETS_CLUSTER_P3	160	1.48984	0.0836181
KEGG_FOCAL_ADHESION	197	1.48885	0.0841493
CHOW_RASSF1_TARGETS_UP	25	1.4887	0.0841716
WP_MBDNF_AND_PROBDNF_REGULATION_OF_GABA_NEUROTRANSMISSION	38	1.48865	0.0841605
KAMIKUBO_MYELOID_MN1_NETWORK	19	1.48844	0.0842507
AMIT_SERUM_RESPONSE_40_MCF10A	31	1.48798	0.0845366
REACTOME_PROCESSING_AND_ACTIVATION_OF_SUMO	10	1.48783	0.0845926
REACTOME_DNA_METHYLATION	5	1.48751	0.0847496
PID_ARF6_PATHWAY	35	1.48734	0.0848527
AMIT_EGF_RESPONSE_60_MCF10A	37	1.48729	0.0848479
BIOCARTA_ARF_PATHWAY	17	1.48716	0.0848498
GUILLAUMOND_KLF10_TARGETS_UP	47	1.48713	0.084818
WP_THYROID_HORMONES_PRODUCTION_AND_THEIR_PERIPHERAL_DOWNSTREAM_SIGNALLING_EFFECTS	94	1.48684	0.0849344
COATES_MACROPHAGE_M1_VS_M2_UP	84	1.48679	0.0849093
WAMUNYOKOLI_OVARIAN_CANCER_GRADES_1_2_UP	132	1.48662	0.0849853
REACTOME_RHO_GTPASE_EFFECTORS	256	1.48635	0.0850875
REACTOME_DNA_REPLICATION	125	1.48632	0.0850892
REACTOME_ATF6_ATF6_ALPHA_ACTIVATES_CHAPERONE_GENES	10	1.48616	0.0851916
TONKS_TARGETS_OF_RUNX1_RUNX1T1_FUSION_ERYTHROCYTE_UP	150	1.48616	0.0851397
REACTOME_RHO_GTPASES_ACTIVATE_FORMINS	132	1.48616	0.0850878
REACTOME_VITAMIN_D_CALCIFEROL_METABOLISM	11	1.48607	0.0850894
CHANG_IMMORTALIZED_BY_HPV31_DN	59	1.48523	0.0855861
BURTON_ADIPOGENESIS_PEAK_AT_16HR	41	1.485	0.0857345
GAUSSMANN_MLL_AF4_FUSION_TARGETS_F_DN	36	1.48479	0.0858562
KEGG_LONG_TERM_DEPRESSION	65	1.48476	0.0858376
BIOCARTA_PRC2_PATHWAY	13	1.48471	0.0857989
BROWNE_HCMV_INFECTION_20HR_DN	92	1.48455	0.0858469
REACTOME_ACTIVATED_NOTCH1_TRANSMITS_SIGNAL_TO_THE_NUCLEUS	31	1.48393	0.0862875
FRASOR_TAMOXIFEN_RESPONSE_UP	49	1.48345	0.0866082
KEGG_HYPERTROPHIC_CARDIOMYOPATHY_HCM	83	1.48345	0.0865691
REACTOME_EICOSANOID_LIGAND_BINDING_RECEPTORS	15	1.48324	0.0866961
MCBRYAN_PUBERTAL_BREAST_3_4WK_DN	37	1.48303	0.0867703
WP_CORTICOTROPINRELEASING_HORMONE_SIGNALING_PATHWAY	90	1.48291	0.0868105
WP_ESTROGEN_SIGNALING_PATHWAY	23	1.48272	0.0868576
JONES_TCOF1_TARGETS	5	1.48243	0.0869777
WILCOX_RESPONSE_TO_PROGESTERONE_UP	146	1.48238	0.0869385
KEGG_LONG_TERM_POTENTIATION	69	1.48233	0.0869259
ELVIDGE_HIF1A_TARGETS_DN	87	1.48222	0.0869529
KEGG_GAP_JUNCTION	86	1.48222	0.0869005
BIOCARTA_STRESS_PATHWAY	24	1.48185	0.0870663
MARTIN_INTERACT_WITH_HDAC	40	1.48168	0.0871261
TORCHIA_TARGETS_OF_EWSR1_FLI1_FUSION_UP	255	1.48148	0.0872126
PLASARI_NFIC_TARGETS_BASAL_DN	20	1.48145	0.0871867
REACTOME_AMYLOID_FIBER_FORMATION	51	1.48124	0.087253
HOFMANN_MYELODYSPLASTIC_SYNDROM_LOW_RISK_UP	20	1.4811	0.0873721
HELLER_SILENCED_BY_METHYLATION_UP	271	1.48024	0.0879392
MAHADEVAN_IMATINIB_RESISTANCE_UP	19	1.48024	0.0878865
SESTO_RESPONSE_TO_UV_C8	69	1.48017	0.0878734
IKEDA_MIR133_TARGETS_DN	6	1.47999	0.0879392
PID_ALK2_PATHWAY	11	1.47945	0.0882948
BURTON_ADIPOGENESIS_3	101	1.47908	0.0884784
MONTERO_THYROID_CANCER_POOR_SURVIVAL_DN	11	1.47887	0.0885242
BROWNE_HCMV_INFECTION_30MIN_UP	48	1.47853	0.0886026
REACTOME_NOTCH2_INTRACELLULAR_DOMAIN_REGULATES_TRANSCRIPTION	12	1.47834	0.0887076
REACTOME_ADENYLATE_CYCLASE_INHIBITORY_PATHWAY	14	1.4783	0.08872
BIOCARTA_G1_PATHWAY	28	1.47824	0.0887065
BERTUCCI_INVASIVE_CARCINOMA_DUCTAL_VS_LOBULAR_DN	44	1.47805	0.0888044
REACTOME_NOTCH_HLH_TRANSCRIPTION_PATHWAY	28	1.4769	0.0896024
REACTOME_SIGNALING_BY_BRAF_AND_RAF_FUSIONS	64	1.47683	0.0896406
DER_IFN_ALPHA_RESPONSE_DN	6	1.47658	0.0897111
REACTOME_FOXO_MEDIATED_TRANSCRIPTION_OF_OXIDATIVE_STRESS_METABOLIC_AND_NEURONAL_GENES	30	1.47656	0.0896839
REACTOME_VITAMIN_C_ASCORBATE_METABOLISM	8	1.47639	0.0897548
ODONNELL_TARGETS_OF_MYC_AND_TFRC_DN	43	1.47638	0.0897015
WP_EBV_LMP1_SIGNALING	23	1.4761	0.0898767
BROWNE_HCMV_INFECTION_4HR_UP	50	1.47579	0.0900515
REACTOME_INTERLEUKIN_4_AND_INTERLEUKIN_13_SIGNALING	110	1.4751	0.090552
WP_MECHANOREGULATION_AND_PATHOLOGY_OF_YAPTAZ_VIA_HIPPO_AND_NONHIPPO_MECHANISMS	45	1.47501	0.0905571
ALONSO_METASTASIS_DN	25	1.47476	0.0906923
PID_PI3K_PLC_TRK_PATHWAY	36	1.47439	0.090892
REACTOME_GLOBAL_GENOME_NUCLEOTIDE_EXCISION_REPAIR_GG_NER	84	1.47422	0.0910004
WATANABE_RECTAL_CANCER_RADIOTHERAPY_RESPONSIVE_UP	105	1.47392	0.0912005
REACTOME_SIGNALING_BY_RECEPTOR_TYROSINE_KINASES	500	1.47389	0.091166
GARGALOVIC_RESPONSE_TO_OXIDIZED_PHOSPHOLIPIDS_BLUE_UP	134	1.47388	0.0911252
GAUSSMANN_MLL_AF4_FUSION_TARGETS_A_UP	184	1.47348	0.091376
KEGG_DNA_REPLICATION	36	1.47341	0.0913742
MIKKELSEN_PLURIPOTENT_STATE_DN	8	1.47339	0.0913203
WP_SYNAPTIC_SIGNALING_PATHWAYS_ASSOCIATED_WITH_AUTISM_SPECTRUM_DISORDER	50	1.47325	0.0913311
KARLSSON_TGFB1_TARGETS_DN	186	1.4719	0.0922339
ODONNELL_METASTASIS_DN	24	1.47185	0.0921927
KYNG_WERNER_SYNDROM_AND_NORMAL_AGING_DN	181	1.4718	0.092177
PID_PDGFRB_PATHWAY	128	1.4715	0.0923684
XU_GH1_EXOGENOUS_TARGETS_DN	101	1.47132	0.0923915
PID_ERA_GENOMIC_PATHWAY	63	1.47103	0.0925179
HOLLEMAN_VINCRISTINE_RESISTANCE_B_ALL_UP	36	1.47098	0.0924959
REACTOME_RND2_GTPASE_CYCLE	42	1.47066	0.0926353
KORKOLA_EMBRYONIC_CARCINOMA_VS_SEMINOMA_UP	22	1.47056	0.092626
ELVIDGE_HIF2A_TARGETS_UP	6	1.4704	0.0926811
VANHARANTA_UTERINE_FIBROID_UP	43	1.46925	0.0936043
PLASARI_TGFB1_SIGNALING_VIA_NFIC_1HR_UP	30	1.46925	0.0935496
BLANCO_MELO_RESPIRATORY_SYNCYTIAL_VIRUS_INFECTION_A594_CELLS_UP	277	1.46882	0.093803
REACTOME_IMMUNOREGULATORY_INTERACTIONS_BETWEEN_A_LYMPHOID_AND_A_NON_LYMPHOID_CELL	135	1.46882	0.0937483
WP_SIGNALING_OF_HEPATOCYTE_GROWTH_FACTOR_RECEPTOR	34	1.46867	0.093822
REACTOME_ACTIVATED_NTRK2_SIGNALS_THROUGH_PI3K	7	1.46865	0.0937801
NIKOLSKY_BREAST_CANCER_21Q22_AMPLICON	16	1.4686	0.0937704
OUYANG_PROSTATE_CANCER_MARKERS	21	1.46857	0.0937478
BILD_SRC_ONCOGENIC_SIGNATURE	56	1.4685	0.0937125
CHARAFE_BREAST_CANCER_LUMINAL_VS_BASAL_UP	365	1.46825	0.093901
REACTOME_MYD88_INDEPENDENT_TLR4_CASCADE	96	1.46813	0.0939422
WP_CALCIUM_REGULATION_IN_THE_CARDIAC_CELL	149	1.46812	0.0939069
PID_NFAT_3PATHWAY	53	1.46795	0.0940051
SERVITJA_ISLET_HNF1A_TARGETS_UP	163	1.46791	0.0939825
SARTIPY_BLUNTED_BY_INSULIN_RESISTANCE_DN	18	1.4676	0.0941957
ZHENG_GLIOBLASTOMA_PLASTICITY_UP	240	1.46751	0.0942111
STOSSI_RESPONSE_TO_ESTRADIOL	43	1.46737	0.0942965
TARTE_PLASMA_CELL_VS_PLASMABLAST_DN	290	1.46722	0.0943693
REACTOME_METABOLISM_OF_FOLATE_AND_PTERINES	16	1.46712	0.0943594
FRIDMAN_IMMORTALIZATION_DN	31	1.467	0.0944065
KUMAR_AUTOPHAGY_NETWORK	64	1.46671	0.09453
GARGALOVIC_RESPONSE_TO_OXIDIZED_PHOSPHOLIPIDS_BLACK_DN	10	1.46651	0.0945833
BRUINS_UVC_RESPONSE_EARLY_LATE	301	1.46612	0.0948079
PLASARI_TGFB1_TARGETS_1HR_DN	5	1.46595	0.0948797
LIN_MELANOMA_COPY_NUMBER_UP	66	1.46594	0.0948313
AZARE_STAT3_TARGETS	24	1.46573	0.0949287
KEGG_NON_SMALL_CELL_LUNG_CANCER	54	1.4657	0.0948929
REACTOME_DEPOSITION_OF_NEW_CENPA_CONTAINING_NUCLEOSOMES_AT_THE_CENTROMERE	25	1.46561	0.0949141
REACTOME_SIGNALING_BY_FLT3_ITD_AND_TKD_MUTANTS	16	1.46559	0.0948849
NAGASHIMA_NRG1_SIGNALING_DN	53	1.46555	0.0948429
LINSLEY_MIR16_TARGETS	199	1.46547	0.0948262
DELACROIX_RAR_TARGETS_DN	24	1.4652	0.0949806
CONCANNON_APOPTOSIS_BY_EPOXOMICIN_DN	162	1.46501	0.0951028
STAEGE_EWING_FAMILY_TUMOR	30	1.46499	0.0950609
KEGG_CHEMOKINE_SIGNALING_PATHWAY	182	1.46492	0.0950504
WP_TYPE_2_PAPILLARY_RENAL_CELL_CARCINOMA	32	1.46486	0.0950338
WP_MICRORNAS_IN_CARDIOMYOCYTE_HYPERTROPHY	83	1.46436	0.0953451
BIOCARTA_RANBP2_PATHWAY	11	1.46426	0.0953596
REACTOME_JNK_C_JUN_KINASES_PHOSPHORYLATION_AND_ACTIVATION_MEDIATED_BY_ACTIVATED_HUMAN_TAK1	21	1.46422	0.0953428
REACTOME_GLUCURONIDATION	13	1.46417	0.0953198
BIOCARTA_TEL_PATHWAY	17	1.46414	0.0952968
REACTOME_CONSTITUTIVE_SIGNALING_BY_ABERRANT_PI3K_IN_CANCER	77	1.46391	0.0954306
HERNANDEZ_MITOTIC_ARREST_BY_DOCETAXEL_1_DN	35	1.46361	0.0956023
IVANOV_MUTATED_IN_COLON_CANCER	13	1.46354	0.0955729
JIANG_TIP30_TARGETS_UP	44	1.46328	0.0957062
LAIHO_COLORECTAL_CANCER_SERRATED_DN	83	1.46283	0.0960025
REACTOME_EFFECTS_OF_PIP2_HYDROLYSIS	27	1.46272	0.0960479
RADAEVA_RESPONSE_TO_IFNA1_DN	10	1.4627	0.0960181
REACTOME_LAMININ_INTERACTIONS	30	1.46253	0.0961137
THILLAINADESAN_ZNF217_TARGETS_UP	38	1.46249	0.0961278
REACTOME_PERK_REGULATES_GENE_EXPRESSION	32	1.46247	0.0961169
TURASHVILI_BREAST_LOBULAR_CARCINOMA_VS_LOBULAR_NORMAL_UP	95	1.46161	0.0965865
DER_IFN_GAMMA_RESPONSE_UP	70	1.46098	0.0970812
KEGG_GLIOMA	64	1.46098	0.0970261
REACTOME_INTERLEUKIN_2_FAMILY_SIGNALING	44	1.46089	0.0970086
REACTOME_INTRACELLULAR_SIGNALING_BY_SECOND_MESSENGERS	302	1.46025	0.0974649
ZHAN_MULTIPLE_MYELOMA_MF_DN	43	1.4602	0.0974593
TERAO_AOX4_TARGETS_SKIN_DN	19	1.46009	0.097454
KINSEY_TARGETS_OF_EWSR1_FLII_FUSION_DN	318	1.45991	0.097486
REACTOME_INTERLEUKIN_12_FAMILY_SIGNALING	55	1.45975	0.0976048
REACTOME_DNA_STRAND_ELONGATION	32	1.45935	0.0979096
KYNG_RESPONSE_TO_H2O2_VIA_ERCC6_UP	35	1.4593	0.0978917
ZAIDI_OSTEOBLAST_TRANSCRIPTION_FACTORS	14	1.45897	0.0980846
REACTOME_SIGNALING_BY_LEPTIN	11	1.45856	0.0983832
PID_P38_ALPHA_BETA_DOWNSTREAM_PATHWAY	38	1.45832	0.0985635
DIRMEIER_LMP1_RESPONSE_EARLY	62	1.45831	0.098508
KEGG_VASOPRESSIN_REGULATED_WATER_REABSORPTION	44	1.45792	0.0988365
SUNG_METASTASIS_STROMA_UP	106	1.4578	0.098849
LI_AMPLIFIED_IN_LUNG_CANCER	177	1.4576	0.0989606
HERNANDEZ_ABERRANT_MITOSIS_BY_DOCETACEL_4NM_DN	6	1.45726	0.0991579
ZIRN_TRETINOIN_RESPONSE_WT1_UP	23	1.45709	0.0992751
PID_P73PATHWAY	78	1.45621	0.0998977
RODWELL_AGING_KIDNEY_UP	468	1.45582	0.100101
BERENJENO_TRANSFORMED_BY_RHOA_FOREVER_DN	28	1.45569	0.100174
HOFFMANN_SMALL_PRE_BII_TO_IMMATURE_B_LYMPHOCYTE_DN	35	1.45554	0.100266
BAKER_HEMATOPOESIS_STAT1_TARGETS	10	1.45532	0.100475
WP_KISSPEPTINKISSPEPTIN_RECEPTOR_SYSTEM_IN_THE_OVARY	39	1.45523	0.100462
HASLINGER_B_CLL_WITH_CHROMOSOME_12_TRISOMY	22	1.45458	0.100904
MOREAUX_B_LYMPHOCYTE_MATURATION_BY_TACI_DN	73	1.45414	0.101192
BILD_E2F3_ONCOGENIC_SIGNATURE	236	1.45393	0.101344
REACTOME_REGULATION_OF_GENE_EXPRESSION_BY_HYPOXIA_INDUCIBLE_FACTOR	11	1.45357	0.101577
AMUNDSON_RESPONSE_TO_ARSENITE	207	1.45305	0.101876
MANN_RESPONSE_TO_AMIFOSTINE_DN	9	1.45288	0.101985
XU_RESPONSE_TO_TRETINOIN_AND_NSC682994_UP	15	1.45228	0.102443
REACTOME_ZINC_EFFLUX_AND_COMPARTMENTALIZATION_BY_THE_SLC30_FAMILY	7	1.45219	0.102484
BIOCARTA_LAIR_PATHWAY	17	1.45153	0.102954
BHATI_G2M_ARREST_BY_2METHOXYESTRADIOL_UP	109	1.45142	0.102951
WP_DISRUPTION_OF_POSTSYNAPTIC_SIGNALLING_BY_CNV	33	1.45135	0.102937
BROWNE_HCMV_INFECTION_10HR_UP	95	1.45077	0.103449
ZHU_CMV_ALL_DN	115	1.45073	0.103428
REACTOME_MASTL_FACILITATES_MITOTIC_PROGRESSION	10	1.4504	0.103627
WP_ALLOGRAFT_REJECTION	85	1.45034	0.103631
WP_FACTORS_AND_PATHWAYS_AFFECTING_INSULINLIKE_GROWTH_FACTOR_IGF1AKT_SIGNALING	37	1.45032	0.103598
REACTOME_MAPK_FAMILY_SIGNALING_CASCADES	318	1.45029	0.103564
FOSTER_TOLERANT_MACROPHAGE_UP	160	1.45014	0.103648
SIG_PIP3_SIGNALING_IN_CARDIAC_MYOCTES	66	1.44979	0.103828
WESTON_VEGFA_TARGETS	92	1.4497	0.103886
BERTUCCI_MEDULLARY_VS_DUCTAL_BREAST_CANCER_UP	194	1.44965	0.103889
FERRANDO_T_ALL_WITH_MLL_ENL_FUSION_UP	84	1.44932	0.104099
BIOCARTA_P27_PATHWAY	13	1.44895	0.104273
MARIADASON_REGULATED_BY_HISTONE_ACETYLATION_DN	41	1.44868	0.104403
BIOCARTA_BBCELL_PATHWAY	9	1.44847	0.104546
REACTOME_SIGNALING_BY_FGFR	87	1.44835	0.104561
ZHANG_RESPONSE_TO_IKK_INHIBITOR_AND_TNF_UP	217	1.44822	0.1046
BASSO_HAIRY_CELL_LEUKEMIA_UP	78	1.44814	0.104579
BIOCARTA_MET_PATHWAY	33	1.4477	0.104981
RIZKI_TUMOR_INVASIVENESS_3D_UP	201	1.44766	0.104978
MIKKELSEN_IPS_LCP_WITH_H3K27ME3	10	1.44729	0.105198
TURASHVILI_BREAST_CARCINOMA_DUCTAL_VS_LOBULAR_UP	21	1.4472	0.105213
CHEN_NEUROBLASTOMA_COPY_NUMBER_GAINS	48	1.44658	0.105676
BIOCARTA_CELLCYCLE_PATHWAY	23	1.44615	0.10604
WP_PHOTODYNAMIC_THERAPYINDUCED_NFKB_SURVIVAL_SIGNALING	35	1.44585	0.106181
DELASERNA_MYOD_TARGETS_DN	54	1.44471	0.107051
RASHI_RESPONSE_TO_IONIZING_RADIATION_5	125	1.44463	0.107083
WP_PROLACTIN_SIGNALING_PATHWAY	76	1.44409	0.107452
PID_HDAC_CLASSI_PATHWAY	65	1.44347	0.107887
BROWNE_HCMV_INFECTION_24HR_UP	142	1.44313	0.108116
ZHU_CMV_8_HR_DN	48	1.44265	0.108503
REACTOME_RRNA_MODIFICATION_IN_THE_NUCLEUS_AND_CYTOSOL	56	1.44166	0.109353
WANG_RESPONSE_TO_GSK3_INHIBITOR_SB216763_DN	335	1.4414	0.109581
ZHAN_MULTIPLE_MYELOMA_CD1_AND_CD2_DN	52	1.44041	0.110446
REACTOME_APOPTOSIS_INDUCED_DNA_FRAGMENTATION	7	1.44028	0.110488
PID_P38_MK2_PATHWAY	21	1.44025	0.110446
PID_ERBB1_INTERNALIZATION_PATHWAY	41	1.44014	0.110488
REACTOME_RUNX2_REGULATES_OSTEOBLAST_DIFFERENTIATION	24	1.44013	0.110439
WP_SARSCOV2_INNATE_IMMUNITY_EVASION_AND_CELLSPECIFIC_IMMUNE_RESPONSE	66	1.43997	0.110511
PHONG_TNF_RESPONSE_NOT_VIA_P38	332	1.43979	0.110613
GOTZMANN_EPITHELIAL_TO_MESENCHYMAL_TRANSITION_UP	69	1.43972	0.11063
SCHWAB_TARGETS_OF_BMYB_POLYMORPHIC_VARIANTS_UP	13	1.43953	0.110737
VANTVEER_BREAST_CANCER_POOR_PROGNOSIS	46	1.43925	0.110916
HASLINGER_B_CLL_WITH_MUTATED_VH_GENES	18	1.43896	0.111083
WU_CELL_MIGRATION	175	1.43889	0.111095
PID_EPHRINB_REV_PATHWAY	30	1.43876	0.111148
MYLLYKANGAS_AMPLIFICATION_HOT_SPOT_18	5	1.43872	0.111129
KEGG_INOSITOL_PHOSPHATE_METABOLISM	54	1.43871	0.111075
PHONG_TNF_RESPONSE_VIA_P38_PARTIAL	158	1.43861	0.111104
KEGG_MELANOGENESIS	98	1.43858	0.111074
WP_TRANSLATION_INHIBITORS_IN_CHRONICALLY_ACTIVATED_PDGFRA_CELLS	46	1.43827	0.11124
GAVIN_FOXP3_TARGETS_CLUSTER_T4	84	1.43794	0.111465
BHAT_ESR1_TARGETS_NOT_VIA_AKT1_DN	86	1.43789	0.111417
IVANOVA_HEMATOPOIESIS_MATURE_CELL	271	1.43761	0.111618
CHENG_IMPRINTED_BY_ESTRADIOL	105	1.43747	0.111683
PEDERSEN_TARGETS_OF_611CTF_ISOFORM_OF_ERBB2	72	1.43707	0.111985
KYNG_ENVIRONMENTAL_STRESS_RESPONSE_NOT_BY_UV_IN_OLD	23	1.4369	0.112032
LIU_VAV3_PROSTATE_CARCINOGENESIS_DN	16	1.4365	0.112327
DORN_ADENOVIRUS_INFECTION_32HR_UP	10	1.43646	0.112314
CHEN_LVAD_SUPPORT_OF_FAILING_HEART_UP	98	1.43595	0.112644
LI_WILMS_TUMOR_ANAPLASTIC_DN	5	1.43576	0.112708
STAMBOLSKY_RESPONSE_TO_VITAMIN_D3_DN	24	1.43564	0.11273
LI_PROSTATE_CANCER_EPIGENETIC	32	1.43525	0.113065
KEGG_NUCLEOTIDE_EXCISION_REPAIR	44	1.43425	0.113856
REACTOME_INTERLEUKIN_12_SIGNALING	45	1.43423	0.113812
WP_INTERLEUKIN11_SIGNALING_PATHWAY	43	1.43384	0.114134
REACTOME_SYNTHESIS_OF_PIPS_AT_THE_LATE_ENDOSOME_MEMBRANE	11	1.43372	0.114209
WP_CODEINE_AND_MORPHINE_METABOLISM	11	1.43364	0.11423
REACTOME_ALPHA_PROTEIN_KINASE_1_SIGNALING_PATHWAY	11	1.43344	0.114287
BOYAULT_LIVER_CANCER_SUBCLASS_G12_UP	39	1.43328	0.114432
WP_THE_HUMAN_IMMUNE_RESPONSE_TO_TUBERCULOSIS	23	1.43327	0.114382
REACTOME_TRISTETRAPROLIN_TTP_ZFP36_BINDS_AND_DESTABILIZES_MRNA	17	1.43325	0.114339
CASTELLANO_HRAS_AND_NRAS_TARGETS_DN	8	1.43314	0.114378
PID_BETA_CATENIN_DEG_PATHWAY	16	1.43308	0.114346
KOYAMA_SEMA3B_TARGETS_DN	341	1.43297	0.114391
KEGG_NATURAL_KILLER_CELL_MEDIATED_CYTOTOXICITY	133	1.43281	0.114418
NELSON_RESPONSE_TO_ANDROGEN_UP	78	1.43263	0.11455
TURASHVILI_BREAST_DUCTAL_CARCINOMA_VS_DUCTAL_NORMAL_UP	47	1.43204	0.115099
REACTOME_DDX58_IFIH1_MEDIATED_INDUCTION_OF_INTERFERON_ALPHA_BETA	80	1.43188	0.115143
WP_LET7_INHIBITION_OF_ES_CELL_REPROGRAMMING	7	1.43171	0.115223
MILI_PSEUDOPODIA_CHEMOTAXIS_UP	81	1.43166	0.115196
REACTOME_ERYTHROCYTES_TAKE_UP_OXYGEN_AND_RELEASE_CARBON_DIOXIDE	9	1.4314	0.115375
PID_ECADHERIN_NASCENT_AJ_PATHWAY	38	1.43112	0.115606
REACTOME_ADRENALINE_NORADRENALINE_INHIBITS_INSULIN_SECRETION	28	1.43104	0.115592
SABATES_COLORECTAL_ADENOMA_SIZE_DN	13	1.43088	0.115635
WP_TGIF_DISRUPTION_OF_SHH_SIGNALING	9	1.43056	0.115866
REACTOME_INTERLEUKIN_20_FAMILY_SIGNALING	25	1.43032	0.116009
ONO_AML1_TARGETS_UP	24	1.43008	0.116141
REACTOME_2_LTR_CIRCLE_FORMATION	7	1.42997	0.116207
WESTON_VEGFA_TARGETS_3HR	66	1.4296	0.116507
CAIRO_HEPATOBLASTOMA_CLASSES_DN	205	1.42911	0.116853
GARGALOVIC_RESPONSE_TO_OXIDIZED_PHOSPHOLIPIDS_MAGENTA_UP	28	1.42879	0.117036
VANHARANTA_UTERINE_FIBROID_DN	63	1.42858	0.117137
REACTOME_CDC6_ASSOCIATION_WITH_THE_ORC_ORIGIN_COMPLEX	11	1.42841	0.117244
LI_CYTIDINE_ANALOGS_CYCTOTOXICITY	14	1.42761	0.117914
HAHTOLA_MYCOSIS_FUNGOIDES_DN	16	1.42745	0.117951
REACTOME_CELL_DEATH_SIGNALLING_VIA_NRAGE_NRIF_AND_NADE	74	1.42703	0.118232
PID_INSULIN_PATHWAY	44	1.4263	0.118824
SANSOM_APC_TARGETS	195	1.42623	0.118843
REACTOME_DUAL_INCISION_IN_TC_NER	65	1.42574	0.11929
BIOCARTA_IRES_PATHWAY	7	1.42547	0.119372
WEIGEL_OXIDATIVE_STRESS_BY_HNE_AND_TBH	58	1.42492	0.11975
ELVIDGE_HYPOXIA_BY_DMOG_UP	129	1.42489	0.119722
PID_ERBB4_PATHWAY	38	1.42458	0.120006
JECHLINGER_EPITHELIAL_TO_MESENCHYMAL_TRANSITION_UP	66	1.42449	0.120094
COLIN_PILOCYTIC_ASTROCYTOMA_VS_GLIOBLASTOMA_DN	28	1.42443	0.1201
REACTOME_CREB1_PHOSPHORYLATION_THROUGH_THE_ACTIVATION_OF_CAMKII_CAMKK_CAMKIV_CASCASDE	8	1.42441	0.120049
PANGAS_TUMOR_SUPPRESSION_BY_SMAD1_AND_SMAD5_DN	134	1.42419	0.120153
WP_ASSOCIATION_BETWEEN_PHYSICOCHEMICAL_FEATURES_AND_TOXICITY_ASSOCIATED_PATHWAYS	65	1.42363	0.120569
REACTOME_ION_HOMEOSTASIS	54	1.42353	0.120627
REACTOME_BICARBONATE_TRANSPORTERS	10	1.42349	0.120604
BIOCARTA_EIF4_PATHWAY	24	1.42345	0.12057
WP_COMMON_PATHWAYS_UNDERLYING_DRUG_ADDICTION	42	1.42326	0.120656
WOO_LIVER_CANCER_RECURRENCE_UP	103	1.42291	0.120927
MYLLYKANGAS_AMPLIFICATION_HOT_SPOT_12	11	1.42257	0.121215
WINTER_HYPOXIA_METAGENE	234	1.42237	0.121336
BIOCARTA_RAC1_PATHWAY	21	1.42196	0.1216
KYNG_DNA_DAMAGE_BY_4NQO_OR_GAMMA_RADIATION	15	1.42194	0.121553
GYORFFY_MITOXANTRONE_RESISTANCE	34	1.42142	0.12192
KEGG_MTOR_SIGNALING_PATHWAY	50	1.42134	0.12196
KIM_WT1_TARGETS_8HR_DN	122	1.42102	0.122142
HAHTOLA_SEZARY_SYNDROM_UP	94	1.42085	0.122291
GAVIN_IL2_RESPONSIVE_FOXP3_TARGETS_UP	17	1.42075	0.122325
REACTOME_SIGNALING_BY_ERBB4	58	1.42071	0.122284
PID_CASPASE_PATHWAY	51	1.42045	0.122443
HELLER_SILENCED_BY_METHYLATION_DN	103	1.42017	0.1227
HOLLMANN_APOPTOSIS_VIA_CD40_DN	248	1.41999	0.122757
PID_IL4_2PATHWAY	63	1.41994	0.122744
REACTOME_REGULATION_OF_CYTOSKELETAL_REMODELING_AND_CELL_SPREADING_BY_IPP_COMPLEX_COMPONENTS	8	1.41987	0.122795
HOFMANN_MYELODYSPLASTIC_SYNDROM_HIGH_RISK_DN	20	1.41982	0.122771
WP_HOSTPATHOGEN_INTERACTION_OF_HUMAN_CORONA_VIRUSES_MAPK_SIGNALING	36	1.4198	0.122713
MAINA_VHL_TARGETS_UP	10	1.41978	0.122666
OUYANG_PROSTATE_CANCER_PROGRESSION_DN	21	1.41971	0.122637
PLASARI_TGFB1_TARGETS_10HR_UP	189	1.41962	0.122625
IWANAGA_CARCINOGENESIS_BY_KRAS_PTEN_DN	341	1.41951	0.122721
REACTOME_RAS_PROCESSING	23	1.41906	0.123084
REACTOME_GLUCAGON_LIKE_PEPTIDE_1_GLP1_REGULATES_INSULIN_SECRETION	42	1.41869	0.123351
BIOCARTA_CXCR4_PATHWAY	19	1.41852	0.12348
HOLLEMAN_PREDNISOLONE_RESISTANCE_B_ALL_UP	20	1.41852	0.123416
BONOME_OVARIAN_CANCER_SURVIVAL_OPTIMAL_DEBULKING	232	1.41842	0.123449
REACTOME_SIGNALING_BY_INTERLEUKINS	438	1.41839	0.12342
LEE_DOUBLE_POLAR_THYMOCYTE	27	1.41767	0.123935
PACHER_TARGETS_OF_IGF1_AND_IGF2_UP	36	1.41746	0.124086
KEGG_VEGF_SIGNALING_PATHWAY	73	1.41681	0.124617
TAKEDA_TARGETS_OF_NUP98_HOXA9_FUSION_16D_UP	174	1.41617	0.12512
REACTOME_PI_3K_CASCADE_FGFR2	23	1.41608	0.125208
HEIDENBLAD_AMPLIFIED_IN_PANCREATIC_CANCER	53	1.416	0.125223
XU_HGF_TARGETS_INDUCED_BY_AKT1_48HR_DN	22	1.41553	0.1256
REACTOME_CD28_CO_STIMULATION	33	1.41539	0.12571
REACTOME_DNA_DOUBLE_STRAND_BREAK_RESPONSE	40	1.41512	0.125809
REACTOME_HOST_INTERACTIONS_OF_HIV_FACTORS	125	1.41496	0.125903
XU_HGF_TARGETS_REPRESSED_BY_AKT1_UP	10	1.41484	0.125974
WP_HYPERTROPHY_MODEL	19	1.41475	0.126006
KIM_WT1_TARGETS_UP	215	1.41455	0.126144
CROMER_METASTASIS_UP	70	1.4142	0.126384
WP_CELLS_AND_MOLECULES_INVOLVED_IN_LOCAL_ACUTE_INFLAMMATORY_RESPONSE	17	1.41354	0.127073
HU_GENOTOXIN_ACTION_DIRECT_VS_INDIRECT_24HR	48	1.41349	0.127025
BIERIE_INFLAMMATORY_RESPONSE_TGFB1	5	1.41308	0.127382
INGRAM_SHH_TARGETS_UP	122	1.41296	0.127446
KOKKINAKIS_METHIONINE_DEPRIVATION_96HR_UP	117	1.41279	0.127612
PID_REG_GR_PATHWAY	82	1.41264	0.127715
ZWANG_CLASS_1_TRANSIENTLY_INDUCED_BY_EGF	477	1.41258	0.127706
WEST_ADRENOCORTICAL_TUMOR_UP	284	1.41216	0.1281
PID_FGF_PATHWAY	55	1.41199	0.128141
REACTOME_NOTCH4_INTRACELLULAR_DOMAIN_REGULATES_TRANSCRIPTION	20	1.41195	0.128104
NAKAYAMA_SOFT_TISSUE_TUMORS_PCA2_UP	86	1.41189	0.128095
LIU_PROSTATE_CANCER_UP	93	1.41189	0.128035
REACTOME_ERYTHROCYTES_TAKE_UP_CARBON_DIOXIDE_AND_RELEASE_OXYGEN	13	1.4115	0.128351
REACTOME_FOXO_MEDIATED_TRANSCRIPTION_OF_CELL_DEATH_GENES	16	1.41138	0.128442
CERVERA_SDHB_TARGETS_2	107	1.41114	0.128612
REACTOME_TRANSLATION_OF_SARS_COV_1_STRUCTURAL_PROTEINS	28	1.41087	0.12882
WIELAND_UP_BY_HBV_INFECTION	98	1.41073	0.128911
MYLLYKANGAS_AMPLIFICATION_HOT_SPOT_22	9	1.41058	0.129013
BIOCARTA_DNAFRAGMENT_PATHWAY	10	1.41047	0.129071
WP_3Q29_COPY_NUMBER_VARIATION_SYNDROME	66	1.41046	0.129039
RAY_TUMORIGENESIS_BY_ERBB2_CDC25A_DN	252	1.40983	0.129604
KEGG_LEISHMANIA_INFECTION	69	1.40969	0.129677
ZHAN_EARLY_DIFFERENTIATION_GENES_DN	42	1.40932	0.130001
REACTOME_SIGNALING_BY_PDGF	58	1.40929	0.129958
IGARASHI_ATF4_TARGETS_DN	94	1.40905	0.130058
KANG_IMMORTALIZED_BY_TERT_UP	87	1.40871	0.130338
DAZARD_UV_RESPONSE_CLUSTER_G2	25	1.40865	0.130333
REACTOME_BETA_CATENIN_INDEPENDENT_WNT_SIGNALING	143	1.40862	0.130317
ZHAN_MULTIPLE_MYELOMA_MS_UP	46	1.40849	0.130379
ZHAN_MULTIPLE_MYELOMA_CD2_DN	44	1.4084	0.130402
OUYANG_PROSTATE_CANCER_PROGRESSION_UP	21	1.40838	0.130348
DAIRKEE_CANCER_PRONE_RESPONSE_BPA_E2	112	1.40824	0.130431
APRELIKOVA_BRCA1_TARGETS	43	1.40823	0.130377
REACTOME_SUMO_IS_PROTEOLYTICALLY_PROCESSED	6	1.4082	0.130328
REACTOME_EPHRIN_SIGNALING	19	1.4081	0.130373
PID_A6B1_A6B4_INTEGRIN_PATHWAY	46	1.40776	0.130539
REACTOME_DNA_REPAIR	275	1.40767	0.130595
SUBTIL_PROGESTIN_TARGETS	33	1.40752	0.130723
WP_RELATIONSHIP_BETWEEN_INFLAMMATION_COX2_AND_EGFR	25	1.40737	0.130773
REACTOME_CYP2E1_REACTIONS	11	1.40717	0.130884
BIOCARTA_TH1TH2_PATHWAY	21	1.40702	0.130984
WP_G13_SIGNALING_PATHWAY	39	1.40686	0.131161
REACTOME_CATION_COUPLED_CHLORIDE_COTRANSPORTERS	7	1.40649	0.131405
ROZANOV_MMP14_TARGETS_SUBSET	33	1.40646	0.131361
HOELZEL_NF1_TARGETS_DN	111	1.40602	0.131708
WP_MAMMARY_GLAND_DEVELOPMENT_PATHWAY_PREGNANCY_AND_LACTATION_STAGE_3_OF_4	32	1.40586	0.131774
BLALOCK_ALZHEIMERS_DISEASE_INCIPIENT_DN	161	1.40579	0.131801
WP_OSTEOBLAST_DIFFERENTIATION	115	1.40573	0.131807
[truncated: 911 more rows]

## Sheet: fig.2 TCGA_PDK1 GSEA c5
NAME	SIZE	NES	FDR q-val
GOCC_IMMUNOGLOBULIN_COMPLEX	37	2.58841	0
GOMF_ANTIGEN_BINDING	73	2.30767	0
GOBP_ALTERNATIVE_MRNA_SPLICING_VIA_SPLICEOSOME	71	2.29759	0
GOBP_NUCLEAR_TRANSCRIBED_MRNA_CATABOLIC_PROCESS	198	2.24922	0
GOBP_COTRANSLATIONAL_PROTEIN_TARGETING_TO_MEMBRANE	97	2.24574	0
GOMF_HISTONE_BINDING	224	2.23645	0
GOCC_CYTOSOLIC_RIBOSOME	101	2.22284	0
GOBP_V_D_J_RECOMBINATION	15	2.2111	0
GOMF_DOUBLE_STRANDED_RNA_BINDING	75	2.19359	0
GOBP_REGULATION_OF_MRNA_SPLICING_VIA_SPLICEOSOME	99	2.19004	0
GOCC_IMMUNOGLOBULIN_COMPLEX_CIRCULATING	19	2.18845	0
GOCC_IMMUNOLOGICAL_SYNAPSE	40	2.18459	0
GOBP_REGULATION_OF_ALTERNATIVE_MRNA_SPLICING_VIA_SPLICEOSOME	57	2.1755	0
GOBP_PROTEIN_SUMOYLATION	78	2.16886	0.000778773
GOBP_NUCLEAR_TRANSCRIBED_MRNA_CATABOLIC_PROCESS_NONSENSE_MEDIATED_DECAY	118	2.15688	0.000726855
GOBP_TRANSLATIONAL_INITIATION	183	2.15596	0.000681427
GOBP_ESTABLISHMENT_OF_PROTEIN_LOCALIZATION_TO_ENDOPLASMIC_RETICULUM	110	2.1511	0.000641343
GOBP_VIRAL_GENE_EXPRESSION	194	2.14303	0.000605712
GOBP_REGULATION_OF_RNA_SPLICING	142	2.11786	0.000573833
GOBP_ANTIGEN_RECEPTOR_MEDIATED_SIGNALING_PATHWAY	248	2.11555	0.000545141
GOMF_HELICASE_ACTIVITY	149	2.10736	0.000519182
GOBP_B_CELL_RECEPTOR_SIGNALING_PATHWAY	73	2.10181	0.000495583
GOBP_MRNA_EXPORT_FROM_NUCLEUS	107	2.09239	0.000948348
GOMF_R_SMAD_BINDING	22	2.09152	0.000908833
HP_MYELOID_LEUKEMIA	17	2.08895	0.00087248
HP_PERIPHERAL_ARTERIAL_STENOSIS	30	2.08784	0.000838923
GOBP_REGULATION_OF_MRNA_PROCESSING	137	2.08561	0.000807852
GOBP_PROTEIN_K48_LINKED_UBIQUITINATION	59	2.08418	0.00117036
GOBP_LACTATION	44	2.08284	0.00113001
GOBP_REGULATION_OF_TRANSCRIPTION_INITIATION_FROM_RNA_POLYMERASE_II_PROMOTER	34	2.08152	0.00109234
GOMF_DYNEIN_COMPLEX_BINDING	21	2.07876	0.00141142
GOBP_THYMIC_T_CELL_SELECTION	22	2.0739	0.00136731
GOBP_MRNA_TRANSPORT	142	2.06755	0.00132588
GOBP_IMMUNOGLOBULIN_PRODUCTION	118	2.06697	0.00128688
GOMF_SINGLE_STRANDED_RNA_BINDING	85	2.06524	0.00156311
GOCC_CYTOSOLIC_SMALL_RIBOSOMAL_SUBUNIT	43	2.06439	0.00182546
GOMF_MRNA_BINDING	281	2.06304	0.00177612
GOBP_POSITIVE_REGULATION_OF_MRNA_METABOLIC_PROCESS	82	2.06257	0.00172938
GOBP_NEGATIVE_REGULATION_OF_MRNA_CATABOLIC_PROCESS	50	2.06229	0.00168504
HP_2_3_TOE_SYNDACTYLY	92	2.05785	0.00164291
GOBP_DNA_GEOMETRIC_CHANGE	109	2.04968	0.00213918
GOCC_T_CELL_RECEPTOR_COMPLEX	51	2.04736	0.00234786
GOBP_PROTEIN_LOCALIZATION_TO_ENDOPLASMIC_RETICULUM	137	2.04453	0.00229326
GOMF_SMAD_BINDING	75	2.03985	0.00298861
GOMF_MRNA_3_UTR_BINDING	88	2.03804	0.00316722
GOBP_MRNA_SPLICE_SITE_SELECTION	32	2.02907	0.00404858
GOCC_CARBOXY_TERMINAL_DOMAIN_PROTEIN_KINASE_COMPLEX	19	2.02534	0.00419343
GOCC_RNA_POLYMERASE_II_TRANSCRIPTION_REGULATOR_COMPLEX	163	2.02166	0.00456173
GOBP_NEGATIVE_REGULATION_OF_MRNA_METABOLIC_PROCESS	79	2.02056	0.00446863
GOBP_PROTEIN_DNA_COMPLEX_SUBUNIT_ORGANIZATION	197	2.0187	0.00437926
GOBP_REGULATION_OF_CHROMOSOME_SEGREGATION	87	2.01846	0.00429339
GOBP_REGULATION_OF_GENE_SILENCING	102	2.01538	0.00463276
GOBP_RESPONSE_TO_HEPATOCYTE_GROWTH_FACTOR	18	2.01362	0.00516659
GOBP_REGULATION_OF_MRNA_METABOLIC_PROCESS	320	2.01279	0.00507091
GOBP_REGULATION_OF_VIRAL_GENOME_REPLICATION	77	2.01262	0.00497872
GOBP_RNA_EXPORT_FROM_NUCLEUS	135	2.01218	0.00488981
HP_ABNORMAL_5TH_FINGER_PHALANX_MORPHOLOGY	31	2.01185	0.00480402
GOBP_REGULATION_OF_CHROMOSOME_ORGANIZATION	260	2.01113	0.0047212
GOBP_NLS_BEARING_PROTEIN_IMPORT_INTO_NUCLEUS	14	2.01004	0.00482572
GOBP_POSITIVE_THYMIC_T_CELL_SELECTION	14	2.00987	0.00474529
GOMF_DNA_HELICASE_ACTIVITY	69	2.00975	0.0046675
HP_SHORT_1ST_METACARPAL	19	2.00866	0.00459222
HP_INCREASED_MEAN_CORPUSCULAR_VOLUME	34	2.00672	0.00451932
HP_ABNORMAL_MEAN_CORPUSCULAR_VOLUME	44	2.00585	0.00444871
GOBP_NEGATIVE_REGULATION_OF_GENE_EXPRESSION_EPIGENETIC	58	2.00189	0.00471931
GOBP_CHROMATIN_ASSEMBLY_OR_DISASSEMBLY	137	1.99987	0.0048131
GOCC_HAPTOGLOBIN_HEMOGLOBIN_COMPLEX	11	1.99917	0.00474126
GOCC_CYTOSOLIC_LARGE_RIBOSOMAL_SUBUNIT	54	1.99679	0.00515619
GOBP_NEGATIVE_REGULATION_OF_CELLULAR_AMIDE_METABOLIC_PROCESS	153	1.99472	0.00508146
HP_PULMONARY_HEMORRHAGE	28	1.99176	0.00516635
GOBP_P_BODY_ASSEMBLY	20	1.99085	0.005713
GOBP_VASCULAR_ENDOTHELIAL_CELL_PROLIFERATION	22	1.98907	0.00593645
GOBP_POSITIVE_REGULATION_OF_B_CELL_DIFFERENTIATION	15	1.98579	0.00600424
GOBP_DNA_CONFORMATION_CHANGE	262	1.98541	0.0059231
GOBP_POSITIVE_REGULATION_OF_ERYTHROCYTE_DIFFERENTIATION	29	1.98259	0.0064251
GOMF_MODIFICATION_DEPENDENT_PROTEIN_BINDING	146	1.97985	0.00634056
GOMF_PROTEASOME_BINDING	14	1.97742	0.00654257
GOMF_MRNA_3_UTR_AU_RICH_REGION_BINDING	24	1.97608	0.00659988
GOCC_SIN3_COMPLEX	12	1.97554	0.0066554
HP_CUTIS_MARMORATA	70	1.9747	0.00657221
GOBP_MRNA_5_SPLICE_SITE_RECOGNITION	7	1.9733	0.00689669
GOBP_NUCLEAR_EXPORT	194	1.97323	0.00681259
HP_ABNORMALITY_OF_THE_1ST_METACARPAL	30	1.97299	0.00686149
GOBP_RIBONUCLEOPROTEIN_COMPLEX_SUBUNIT_ORGANIZATION	187	1.9725	0.0067798
GOMF_RNA_POLYMERASE_BINDING	58	1.96822	0.00708677
GOBP_POSITIVE_REGULATION_OF_EPITHELIAL_CELL_APOPTOTIC_PROCESS	33	1.96703	0.00725989
HP_PERSISTENCE_OF_HEMOGLOBIN_F	27	1.96521	0.00742833
GOBP_TRNA_TRANSPORT	35	1.96439	0.00734392
GOBP_POSITIVE_REGULATION_OF_VASCULAR_ENDOTHELIAL_CELL_PROLIFERATION	16	1.96409	0.0072614
HP_SEVERE_POSTNATAL_GROWTH_RETARDATION	31	1.96332	0.00718072
GOCC_PCG_PROTEIN_COMPLEX	45	1.96128	0.00746186
GOBP_PHAGOCYTOSIS_RECOGNITION	40	1.95872	0.00797602
GOBP_T_CELL_DIFFERENTIATION_IN_THYMUS	71	1.9579	0.00800882
GOMF_NUCLEAR_HORMONE_RECEPTOR_BINDING	137	1.95412	0.00885793
GOMF_THYROID_HORMONE_RECEPTOR_BINDING	29	1.95323	0.00887964
GOCC_CHROMOSOMAL_REGION	303	1.95011	0.00935846
HP_COARCTATION_OF_AORTA	107	1.94978	0.00937501
GOBP_CELL_CYCLE_G1_S_PHASE_TRANSITION	263	1.94893	0.00961442
GOBP_RNA_SPLICING_VIA_TRANSESTERIFICATION_REACTIONS	342	1.94681	0.00984895
GOBP_NUCLEAR_PORE_ORGANIZATION	14	1.94672	0.00975046
GOCC_CCR4_NOT_CORE_COMPLEX	5	1.94666	0.00965392
GOBP_NCRNA_EXPORT_FROM_NUCLEUS	37	1.94563	0.00977488
GOBP_VIRAL_GENOME_REPLICATION	119	1.94507	0.00978722
GOMF_HAPTOGLOBIN_BINDING	10	1.94386	0.00979793
GOBP_NEGATIVE_REGULATION_OF_ANDROGEN_RECEPTOR_SIGNALING_PATHWAY	15	1.9423	0.00991297
GOBP_RNA_CATABOLIC_PROCESS	391	1.94213	0.00981945
GOBP_POSITIVE_REGULATION_OF_MRNA_CATABOLIC_PROCESS	51	1.94103	0.00993227
GOMF_DNA_DEPENDENT_ATPASE_ACTIVITY	50	1.93948	0.0100431
GOBP_ESTABLISHMENT_OF_RNA_LOCALIZATION	189	1.93889	0.00995096
HP_ABNORMAL_URETER_PHYSIOLOGY	168	1.93843	0.0098605
GOBP_REGULATION_OF_TRANSLATIONAL_INITIATION	76	1.93752	0.00987056
GOCC_CHROMOSOME_CENTROMERIC_REGION	186	1.93749	0.00978243
GOBP_BETA_CATENIN_TCF_COMPLEX_ASSEMBLY	31	1.93701	0.00979286
GOBP_CHROMATIN_ORGANIZATION_INVOLVED_IN_REGULATION_OF_TRANSCRIPTION	85	1.93599	0.0100904
GOMF_METHYLATED_HISTONE_BINDING	69	1.93536	0.0100985
GOBP_ANDROGEN_RECEPTOR_SIGNALING_PATHWAY	40	1.93528	0.0100114
GOMF_GLYCEROPHOSPHOLIPID_FLIPPASE_ACTIVITY	13	1.9346	0.0101127
GOCC_POLYSOMAL_RIBOSOME	31	1.93221	0.0103979
GOBP_OXYGEN_TRANSPORT	15	1.93031	0.0107718
GOBP_REGULATION_OF_SISTER_CHROMATID_COHESION	21	1.92933	0.0109547
HP_MODERATE_SENSORINEURAL_HEARING_IMPAIRMENT	33	1.92845	0.0108642
GOBP_NEGATIVE_REGULATION_OF_LYMPHOCYTE_APOPTOTIC_PROCESS	31	1.92825	0.0107751
GOBP_NUCLEOSOME_ORGANIZATION	102	1.92277	0.0122873
HP_OVERGROWTH	29	1.92076	0.0131588
GOCC_PROTEIN_ACETYLTRANSFERASE_COMPLEX	88	1.92058	0.0130536
GOBP_RNA_LOCALIZATION	222	1.91924	0.0133853
GOBP_MRNA_PROCESSING	484	1.91742	0.0136255
HP_THIN_UPPER_LIP_VERMILION	232	1.91551	0.0139479
GOMF_TRANSCRIPTION_COREGULATOR_ACTIVITY	457	1.91541	0.0140089
GOBP_NUCLEOSOME_ASSEMBLY	65	1.91453	0.014154
HP_PERIORBITAL_FULLNESS	56	1.91388	0.0143794
GOMF_CORECEPTOR_ACTIVITY	44	1.91301	0.0145193
GOBP_SPLICEOSOMAL_COMPLEX_ASSEMBLY	57	1.91233	0.0144922
GOBP_POSITIVE_T_CELL_SELECTION	36	1.91133	0.0145471
GOCC_NUCLEAR_PERIPHERY	124	1.91046	0.0146025
GOBP_EMBRYONIC_HEMOPOIESIS	23	1.90957	0.0145756
GOBP_POSITIVE_REGULATION_OF_CYTOPLASMIC_TRANSPORT	11	1.90931	0.0144692
GOBP_PEPTIDYL_SERINE_DEPHOSPHORYLATION	19	1.90897	0.0143644
GOCC_ATPASE_COMPLEX	101	1.90703	0.0146547
HP_ABNORMALITY_OF_THE_2ND_TOE	40	1.90697	0.0146285
GOBP_MICROTUBULE_ORGANIZING_CENTER_LOCALIZATION	28	1.9069	0.0145248
GOCC_CYTOPLASMIC_STRESS_GRANULE	71	1.90622	0.0146546
GOBP_NEGATIVE_REGULATION_OF_BMP_SIGNALING_PATHWAY	45	1.90593	0.014705
HP_DIFFUSE_ALVEOLAR_HEMORRHAGE	15	1.90388	0.0149079
HP_ABNORMAL_LOCALIZATION_OF_KIDNEY	159	1.90346	0.0151071
HP_METRORRHAGIA	17	1.90307	0.0150786
HP_THIN_VERMILION_BORDER	324	1.90111	0.0155735
GOBP_CORONARY_VASCULATURE_MORPHOGENESIS	15	1.89918	0.0162802
GOBP_MRNA_3_END_PROCESSING	92	1.89871	0.0162441
GOCC_CCR4_NOT_COMPLEX	15	1.89733	0.0165745
GOBP_CENTROMERE_COMPLEX_ASSEMBLY	37	1.89619	0.0167536
HP_TOE_SYNDACTYLY	206	1.89584	0.0167866
GOBP_PRODUCTION_OF_MOLECULAR_MEDIATOR_OF_IMMUNE_RESPONSE	204	1.89416	0.0168916
GOBP_NEGATIVE_REGULATION_OF_TRANSLATIONAL_INITIATION	18	1.89391	0.0168536
GOBP_B_CELL_ACTIVATION	262	1.89273	0.0171694
GOBP_CHROMATIN_REMODELING	171	1.89261	0.0170593
GOBP_SOMATIC_DIVERSIFICATION_OF_IMMUNE_RECEPTORS	69	1.89259	0.0169507
GOBP_NEGATIVE_REGULATION_OF_RNA_CATABOLIC_PROCESS	60	1.89247	0.0169132
GOBP_REGULATION_OF_ANTIGEN_RECEPTOR_MEDIATED_SIGNALING_PATHWAY	61	1.89221	0.0168069
GOBP_POSITIVE_REGULATION_OF_INTERLEUKIN_2_PRODUCTION	29	1.89206	0.0167018
GOBP_NUCLEAR_TRANSCRIBED_MRNA_POLY_A_TAIL_SHORTENING	29	1.89117	0.0168704
GOMF_OXYGEN_CARRIER_ACTIVITY	14	1.89075	0.0169006
HP_ABNORMAL_CELL_PROLIFERATION	25	1.88993	0.0169309
HP_HEMATOLOGICAL_NEOPLASM	234	1.88975	0.0168943
GOBP_REGULATION_OF_CELLULAR_RESPONSE_TO_HEAT	77	1.88851	0.0170565
GOCC_PML_BODY	100	1.88673	0.0172184
HP_THICK_LOWER_LIP_VERMILION	131	1.88649	0.0171815
GOMF_HORMONE_RECEPTOR_BINDING	169	1.88617	0.0173402
GOBP_NEGATIVE_REGULATION_OF_CELL_ADHESION_MEDIATED_BY_INTEGRIN	10	1.88524	0.0176278
GOBP_REGULATION_OF_EPITHELIAL_TO_MESENCHYMAL_TRANSITION	92	1.885	0.0176529
GOBP_REGULATION_OF_HISTONE_METHYLATION	57	1.88379	0.0178051
HP_MIDFACE_RETRUSION	250	1.88332	0.0178924
GOBP_NUCLEAR_TRANSPORT	328	1.88195	0.0181061
HP_TRUNCAL_OBESITY	46	1.88171	0.0180647
GOCC_MEDIATOR_COMPLEX	39	1.8817	0.0179615
HP_MYELODYSPLASIA	96	1.8815	0.0179839
GOBP_CARDIAC_SEPTUM_DEVELOPMENT	93	1.88144	0.0178823
GOMF_IMMUNOGLOBULIN_RECEPTOR_BINDING	21	1.87948	0.0180284
GOMF_TRANSCRIPTION_COREPRESSOR_ACTIVITY	174	1.87936	0.0179277
GOBP_MULTI_ORGANISM_LOCALIZATION	65	1.87923	0.0178889
HP_SPORADIC	96	1.87862	0.0180929
GOBP_N_TERMINAL_PROTEIN_AMINO_ACID_MODIFICATION	26	1.87838	0.0180535
HP_DESCENDING_THORACIC_AORTA_ANEURYSM	16	1.87787	0.0180742
GOBP_DEVELOPMENT_OF_SECONDARY_FEMALE_SEXUAL_CHARACTERISTICS	5	1.87784	0.0179759
GOBP_REGULATION_OF_B_CELL_RECEPTOR_SIGNALING_PATHWAY	24	1.87731	0.0180559
GOCC_EUCHROMATIN	29	1.87627	0.0181348
GOBP_SPONTANEOUS_SYNAPTIC_TRANSMISSION	12	1.87433	0.0184484
HP_CAFE_AU_LAIT_SPOT	131	1.87391	0.0183503
GOBP_POSITIVE_REGULATION_OF_B_CELL_ACTIVATION	88	1.87369	0.0183114
HP_ABNORMALITY_OF_THE_MIDDLE_PHALANX_OF_THE_5TH_FINGER	17	1.87296	0.0184473
GOBP_SEMINIFEROUS_TUBULE_DEVELOPMENT	12	1.87259	0.0184085
HP_INCISOR_MACRODONTIA	31	1.87236	0.0183693
GOBP_REGULATION_OF_CHROMATIN_ORGANIZATION	168	1.87156	0.0183883
GOBP_NEGATIVE_REGULATION_OF_EPITHELIAL_CELL_PROLIFERATION	121	1.87138	0.0184066
GOBP_LAMELLIPODIUM_ORGANIZATION	84	1.87122	0.0183122
GOBP_INTERLEUKIN_35_MEDIATED_SIGNALING_PATHWAY	11	1.87021	0.0184985
GOBP_REGULATION_OF_CHROMOSOME_SEPARATION	71	1.8702	0.0184046
GOBP_RESPONSE_TO_LEUKEMIA_INHIBITORY_FACTOR	80	1.86969	0.0184772
HP_DECREASED_PROPORTION_OF_CD8_POSITIVE_T_CELLS	7	1.86882	0.0186587
GOMF_VITAMIN_D_RECEPTOR_BINDING	15	1.86849	0.0187297
GOBP_MAST_CELL_MIGRATION	13	1.86744	0.0189638
HP_HYPOCHROMIC_MICROCYTIC_ANEMIA	12	1.86618	0.0191415
HP_NON_HODGKIN_LYMPHOMA	35	1.8658	0.0192627
GOBP_POSITIVE_REGULATION_OF_ENDOTHELIAL_CELL_APOPTOTIC_PROCESS	18	1.86482	0.0194371
GOBP_NEUROMUSCULAR_JUNCTION_DEVELOPMENT	46	1.86455	0.0193952
HP_SINGLE_TRANSVERSE_PALMAR_CREASE	154	1.86417	0.0193011
HP_ATTENTION_DEFICIT_HYPERACTIVITY_DISORDER	288	1.86373	0.0193139
HP_SHORT_PHALANX_OF_THE_THUMB	29	1.8613	0.0199582
GOCC_NUCLEAR_PORE	77	1.86036	0.0203882
GOBP_POSITIVE_REGULATION_OF_CELL_CYCLE	364	1.85969	0.020396
GOBP_NEGATIVE_REGULATION_OF_DNA_DAMAGE_RESPONSE_SIGNAL_TRANSDUCTION_BY_P53_CLASS_MEDIATOR	13	1.85815	0.0208686
HP_ABNORMALLY_LOW_PITCHED_VOICE	14	1.85756	0.0209247
HP_CURLY_EYELASHES	15	1.85735	0.0209802
GOBP_RNA_SPLICING	426	1.85735	0.0208822
GOBP_ADAPTIVE_IMMUNE_RESPONSE	461	1.85569	0.0211912
GOBP_T_CELL_RECEPTOR_SIGNALING_PATHWAY	190	1.8552	0.0211944
GOCC_ESC_E_Z_COMPLEX	15	1.85509	0.0211974
GOBP_PROTEIN_DESTABILIZATION	43	1.85456	0.0212509
HP_B_LYMPHOCYTOPENIA	25	1.85456	0.0211539
HP_CUTANEOUS_SYNDACTYLY	50	1.85355	0.0212563
GOBP_POSITIVE_REGULATION_OF_SMAD_PROTEIN_SIGNAL_TRANSDUCTION	15	1.85318	0.0212099
HP_THICK_EYEBROW	112	1.85255	0.0212126
HP_WIDENED_SUBARACHNOID_SPACE	79	1.85222	0.0211666
GOBP_COVALENT_CHROMATIN_MODIFICATION	437	1.85217	0.0210722
GOBP_POSITIVE_REGULATION_OF_CHROMOSOME_ORGANIZATION	156	1.85209	0.0210275
GOBP_PROTEIN_MONOUBIQUITINATION	63	1.85192	0.0209345
GOBP_VENTRICULAR_SEPTUM_DEVELOPMENT	61	1.85172	0.0208904
HP_ASCENDING_AORTIC_DISSECTION	21	1.85128	0.0208468
GOBP_STRESS_GRANULE_ASSEMBLY	23	1.85072	0.0208036
GOCC_HEMOGLOBIN_COMPLEX	12	1.84989	0.0208089
HP_ACUTE_LEUKEMIA	98	1.8497	0.0207668
GOBP_REGULATION_OF_PROTEIN_DEUBIQUITINATION	11	1.84913	0.0209594
HP_ABNORMAL_SUBARACHNOID_SPACE_MORPHOLOGY	111	1.84897	0.0209164
GOMF_STRUCTURAL_CONSTITUENT_OF_NUCLEAR_PORE	27	1.84883	0.0209202
GOMF_PEPTIDE_N_ACETYLTRANSFERASE_ACTIVITY	46	1.84856	0.0209246
HP_ABNORMAL_DERMATOGLYPHICS	234	1.84853	0.0208359
GOBP_SISTER_CHROMATID_COHESION	52	1.8482	0.0208406
GOBP_REGULATION_OF_LYMPHOCYTE_DIFFERENTIATION	171	1.84679	0.0211206
GOBP_POSITIVE_REGULATION_OF_HISTONE_METHYLATION	34	1.84622	0.0213991
HP_ABNORMAL_PALMAR_DERMATOGLYPHICS	196	1.84613	0.0213556
GOBP_STRIATED_MUSCLE_CELL_PROLIFERATION	59	1.84573	0.0214491
GOBP_PEPTIDYL_LYSINE_MODIFICATION	367	1.84536	0.0215408
GOBP_SYNAPSE_MATURATION	24	1.84489	0.0217223
GOBP_NEGATIVE_REGULATION_OF_LEUKOCYTE_MIGRATION	40	1.84413	0.021902
GOCC_NUCLEAR_CHROMOSOME	213	1.84277	0.0223935
GOBP_NEGATIVE_REGULATION_OF_TRANSFORMING_GROWTH_FACTOR_BETA_RECEPTOR_SIGNALING_PATHWAY	80	1.84213	0.0224358
GOBP_ERYTHROCYTE_HOMEOSTASIS	115	1.84173	0.0226104
GOBP_REGULATION_OF_GENE_SILENCING_BY_RNA	93	1.84165	0.0225192
GOBP_REGULATION_OF_TRANSLATIONAL_INITIATION_IN_RESPONSE_TO_STRESS	15	1.84037	0.0227364
GOBP_NEGATIVE_REGULATION_OF_CHROMOSOME_ORGANIZATION	84	1.83997	0.0227773
GOMF_SINGLE_STRANDED_DNA_BINDING	107	1.83996	0.0226866
GOBP_POSITIVE_REGULATION_OF_CHROMOSOME_SEPARATION	17	1.8393	0.0227266
GOMF_RNA_HELICASE_ACTIVITY	72	1.83838	0.0228951
HP_LONG_CLAVICLES	12	1.83761	0.0231503
GOBP_POSITIVE_REGULATION_OF_TRANSCRIPTION_INITIATION_FROM_RNA_POLYMERASE_II_PROMOTER	28	1.83636	0.0234457
HP_POIKILOCYTOSIS	48	1.83585	0.0234825
GOBP_REGULATION_OF_GENE_EXPRESSION_EPIGENETIC	135	1.83395	0.0242421
GOBP_PROTEIN_ACETYLATION	189	1.83346	0.0244876
GOBP_POSITIVE_REGULATION_OF_CELL_CYCLE_PROCESS	276	1.83298	0.0246471
GOBP_NEGATIVE_REGULATION_OF_THYMOCYTE_APOPTOTIC_PROCESS	7	1.83242	0.0247625
GOCC_MHC_CLASS_II_PROTEIN_COMPLEX	13	1.83241	0.0246676
GOBP_POSITIVE_REGULATION_OF_AMYLOID_PRECURSOR_PROTEIN_CATABOLIC_PROCESS	21	1.83198	0.0248242
GOBP_NUCLEOTIDE_EXCISION_REPAIR_PREINCISION_COMPLEX_STABILIZATION	21	1.83182	0.0247716
HP_UPPER_EXTREMITY_JOINT_DISLOCATION	87	1.83169	0.0247191
HP_DEVIATION_OF_THE_THUMB	38	1.83168	0.0246258
GOBP_POSITIVE_REGULATION_OF_EARLY_ENDOSOME_TO_LATE_ENDOSOME_TRANSPORT	8	1.83133	0.024738
GOBP_PROTEIN_LOCALIZATION_TO_ENDOSOME	23	1.83098	0.0248914
GOBP_IMMUNE_RESPONSE_REGULATING_SIGNALING_PATHWAY	409	1.83046	0.0249614
GOBP_METAPHASE_ANAPHASE_TRANSITION_OF_CELL_CYCLE	64	1.82896	0.0254784
GOMF_TRANSCRIPTION_COACTIVATOR_ACTIVITY	248	1.82886	0.0254655
GOMF_CHROMATIN_DNA_BINDING	85	1.82883	0.0253715
GOBP_REGULATION_OF_NEURON_MATURATION	10	1.82767	0.0255605
HP_LEUKEMIA	138	1.82567	0.0262302
GOBP_POSITIVE_REGULATION_OF_MITOTIC_CELL_CYCLE	106	1.82507	0.0264148
GOBP_REGULATION_OF_TRANSLATIONAL_INITIATION_BY_EIF2_ALPHA_PHOSPHORYLATION	10	1.82448	0.026438
HP_ACANTHOLYSIS	8	1.82406	0.0264214
GOBP_MRNA_CIS_SPLICING_VIA_SPLICEOSOME	21	1.8238	0.0263657
GOBP_WNT_SIGNALING_PATHWAY_CALCIUM_MODULATING_PATHWAY	38	1.82176	0.0270196
GOCC_NUCLEAR_SPECK	386	1.82146	0.0269618
GOMF_POLY_A_SPECIFIC_RIBONUCLEASE_ACTIVITY	13	1.82124	0.0269827
GOBP_NEGATIVE_T_CELL_SELECTION	12	1.82039	0.0271993
GOBP_NEGATIVE_REGULATION_OF_CHROMATIN_ORGANIZATION	50	1.81974	0.0272586
HP_MALIGNANT_GENITOURINARY_TRACT_TUMOR	23	1.81951	0.0273557
GOBP_GENE_SILENCING	220	1.81883	0.0275287
GOBP_POSITIVE_REGULATION_OF_TRANSCRIPTION_FROM_RNA_POLYMERASE_II_PROMOTER_INVOLVED_IN_CELLULAR_RESPONSE_TO_CHEMICAL_STIMULUS	22	1.81788	0.0278169
GOCC_CATALYTIC_STEP_2_SPLICEOSOME	84	1.81756	0.0277963
GOMF_NUCLEOSOME_BINDING	53	1.81743	0.0276995
HP_TOE_CLINODACTYLY	68	1.81702	0.0277934
GOCC_HISTONE_DEACETYLASE_COMPLEX	75	1.81638	0.0278868
GOMF_MIRNA_BINDING	29	1.81412	0.0287731
GOBP_EPITHELIAL_CELL_APOPTOTIC_PROCESS	103	1.81319	0.029089
GOBP_RESPONSE_TO_INTERFERON_ALPHA	20	1.81314	0.0289893
HP_HIGH_ANTERIOR_HAIRLINE	42	1.81307	0.0288904
GOBP_ATP_DEPENDENT_CHROMATIN_REMODELING	71	1.81285	0.0288669
GOCC_PROTEIN_DNA_COMPLEX	112	1.81271	0.0288803
GOBP_POSITIVE_REGULATION_OF_NATURAL_KILLER_CELL_MEDIATED_CYTOTOXICITY	23	1.81215	0.0289302
HP_LOW_HANGING_COLUMELLA	22	1.81111	0.0293127
GOBP_ACTIVATION_OF_IMMUNE_RESPONSE	454	1.81068	0.0295454
HP_APLASIA_HYPOPLASIA_OF_THE_PHALANGES_OF_THE_THUMB	39	1.80989	0.0298487
HP_LEUKOPENIA	209	1.8095	0.0300044
GOBP_CHROMATIN_SILENCING	40	1.80937	0.0300136
HP_SLEEP_WAKE_CYCLE_DISTURBANCE	34	1.80929	0.0299506
GOBP_REGULATION_OF_CELL_SUBSTRATE_JUNCTION_ORGANIZATION	69	1.80904	0.02996
GOBP_MAINTENANCE_OF_CELL_NUMBER	146	1.80827	0.0301492
HP_PANCYTOPENIA	103	1.80797	0.0301219
GOBP_CARDIAC_SEPTUM_MORPHOGENESIS	61	1.80704	0.0305238
GOBP_NEGATIVE_REGULATION_OF_MRNA_SPLICING_VIA_SPLICEOSOME	20	1.80664	0.0307459
GOCC_UBIQUITIN_LIGASE_COMPLEX	273	1.80646	0.0306817
GOMF_UBIQUITIN_LIKE_PROTEIN_CONJUGATING_ENZYME_ACTIVITY	38	1.80519	0.0310792
GOCC_CORE_MEDIATOR_COMPLEX	8	1.80499	0.0311561
HP_SANDAL_GAP	74	1.80493	0.0310913
GOBP_RNA_PHOSPHODIESTER_BOND_HYDROLYSIS_EXONUCLEOLYTIC	42	1.80482	0.0309916
HP_PHTHISIS_BULBI	13	1.8041	0.0312772
GOBP_POSITIVE_REGULATION_OF_LONG_TERM_SYNAPTIC_POTENTIATION	22	1.80387	0.0313171
GOBP_REGULATION_OF_DENDRITIC_SPINE_DEVELOPMENT	59	1.80376	0.0312527
GOMF_RNA_POLYMERASE_II_CTD_HEPTAPEPTIDE_REPEAT_KINASE_ACTIVITY	12	1.80313	0.0315016
GOBP_RIBOSOME_ASSEMBLY	57	1.80306	0.0315407
GOCC_MHC_PROTEIN_COMPLEX	21	1.80294	0.0315102
GOBP_POSITIVE_REGULATION_OF_EPITHELIAL_TO_MESENCHYMAL_TRANSITION	49	1.80275	0.0314459
HP_AORTIC_ROOT_ANEURYSM	71	1.80262	0.031416
HP_SHORT_THUMB	91	1.80246	0.0313525
GOBP_TROPHECTODERMAL_CELL_DIFFERENTIATION	16	1.80238	0.0312892
GOCC_COHESIN_COMPLEX	12	1.80165	0.0315986
GOBP_POSITIVE_REGULATION_OF_ANTIGEN_RECEPTOR_MEDIATED_SIGNALING_PATHWAY	20	1.80152	0.031501
HP_ABDOMINAL_AORTIC_ANEURYSM	18	1.80142	0.0314041
GOBP_MYELOID_CELL_HOMEOSTASIS	138	1.80123	0.0313414
GOBP_LAMELLIPODIUM_MORPHOGENESIS	16	1.80093	0.0314469
GOBP_CELLULAR_RESPONSE_TO_GROWTH_HORMONE_STIMULUS	25	1.80067	0.0314182
GOCC_CHROMOSOME_TELOMERIC_REGION	128	1.79969	0.0316882
GOCC_ENDOCYTIC_VESICLE_LUMEN	20	1.79832	0.0319242
GOBP_POSITIVE_REGULATION_OF_FILOPODIUM_ASSEMBLY	29	1.79805	0.0318945
HP_ABNORMAL_SPINAL_MENINGEAL_MORPHOLOGY	21	1.79804	0.0317984
GOBP_MAINTENANCE_OF_BLOOD_BRAIN_BARRIER	33	1.79799	0.0317356
GOBP_T_CELL_SELECTION	48	1.79753	0.0318698
HP_FACIAL_HYPERTRICHOSIS	128	1.79751	0.0317747
HP_DELAYED_ABILITY_TO_WALK	145	1.7975	0.0317124
GOBP_REGULATION_OF_TRANSLATION_INITIATION_IN_RESPONSE_TO_ENDOPLASMIC_RETICULUM_STRESS	8	1.79747	0.0316507
GOBP_POSITIVE_REGULATION_OF_POSTTRANSCRIPTIONAL_GENE_SILENCING	30	1.79739	0.0316216
GOCC_HOST_CELLULAR_COMPONENT	59	1.79713	0.0316254
GOBP_REGULATION_OF_T_CELL_DIFFERENTIATION	142	1.79705	0.031597
HP_WIDE_MOUTH	156	1.79695	0.0315687
GOBP_REGULATION_OF_CELL_CYCLE_G1_S_PHASE_TRANSITION	161	1.79664	0.0316047
HP_ABNORMAL_LEUKOCYTE_COUNT	343	1.79631	0.0315761
HP_SYNOSTOSIS_INVOLVING_BONES_OF_THE_UPPER_LIMBS	102	1.79626	0.0314843
GOBP_POSITIVE_REGULATION_OF_CELLULAR_RESPONSE_TO_INSULIN_STIMULUS	23	1.79589	0.0315831
HP_CAPILLARY_MALFORMATION	42	1.79567	0.0316181
GOBP_PROTEIN_K11_LINKED_UBIQUITINATION	27	1.79508	0.0318422
GOBP_VENTRICULAR_SEPTUM_MORPHOGENESIS	35	1.79459	0.0320966
HP_CLINODACTYLY	454	1.79451	0.032161
GOBP_RESPONSE_TO_INTERLEUKIN_15	14	1.79439	0.0321005
HP_ABNORMAL_AORTIC_MORPHOLOGY	308	1.79433	0.032009
HP_SHORTENING_OF_ALL_DISTAL_PHALANGES_OF_THE_FINGERS	40	1.79208	0.0332229
HP_CHRONIC_MYELOGENOUS_LEUKEMIA	9	1.792	0.0331288
GOBP_REGULATION_OF_DNA_TEMPLATED_TRANSCRIPTION_INITIATION	42	1.79182	0.0331589
HP_PROMINENT_DIGIT_PAD	38	1.79134	0.0332813
GOMF_TRANSCRIPTION_COREGULATOR_BINDING	61	1.79093	0.0331878
GOBP_NUCLEOBASE_CONTAINING_COMPOUND_TRANSPORT	239	1.79079	0.033156
GOCC_SWI_SNF_SUPERFAMILY_TYPE_COMPLEX	72	1.79073	0.033094
GOBP_POSITIVE_REGULATION_OF_TRANSFORMING_GROWTH_FACTOR_BETA_PRODUCTION	20	1.78872	0.0339169
GOBP_MYOBLAST_PROLIFERATION	17	1.7886	0.0338532
GOBP_HISTONE_H3_K9_MODIFICATION	44	1.7886	0.0337594
GOBP_PEPTIDYL_LYSINE_ACETYLATION	161	1.78826	0.0336964
GOBP_POSITIVE_REGULATION_OF_CHROMATIN_ORGANIZATION	96	1.78821	0.0336337
HP_RECEPTIVE_LANGUAGE_DELAY	30	1.78732	0.0339628
GOBP_POSITIVE_REGULATION_OF_DNA_TEMPLATED_TRANSCRIPTION_INITIATION	35	1.78715	0.0339596
GOBP_REGULATION_OF_MITOTIC_SISTER_CHROMATID_SEGREGATION	45	1.78703	0.0338969
HP_ABNORMAL_GRANULOCYTE_COUNT	206	1.78657	0.0339537
HP_AGAMMAGLOBULINEMIA	19	1.78578	0.0342484
GOBP_DNA_REPLICATION_INITIATION	40	1.78494	0.0345996
GOBP_ENDOTHELIAL_CELL_PROLIFERATION	143	1.78465	0.0347131
GOBP_MELANOCYTE_DIFFERENTIATION	23	1.78431	0.0347375
GOBP_INTRACELLULAR_STEROID_HORMONE_RECEPTOR_SIGNALING_PATHWAY	107	1.78368	0.035056
HP_APLASIA_HYPOPLASIA_OF_THE_5TH_FINGER	38	1.78297	0.0354032
GOMF_CYCLIC_NUCLEOTIDE_PHOSPHODIESTERASE_ACTIVITY	24	1.78286	0.0353377
GOMF_NUCLEAR_RECEPTOR_BINDING	94	1.78243	0.0354473
GOBP_POSITIVE_REGULATION_OF_NATURAL_KILLER_CELL_MEDIATED_IMMUNITY	27	1.78172	0.0359063
HP_FINGER_CLINODACTYLY	307	1.78128	0.0359556
GOCC_RIBONUCLEOPROTEIN_GRANULE	232	1.78123	0.0358895
GOCC_CYCLIN_DEPENDENT_PROTEIN_KINASE_HOLOENZYME_COMPLEX	41	1.78056	0.035997
HP_UPSLANTED_PALPEBRAL_FISSURE	235	1.78042	0.0360177
GOBP_CHROMOSOME_SEPARATION	92	1.7793	0.0364978
GOBP_DNA_RECOMBINATION	259	1.77897	0.0366605
GOBP_NEGATIVE_REGULATION_OF_CELLULAR_EXTRAVASATION	7	1.77895	0.0365648
GOCC_SPINDLE_POLE	158	1.77831	0.0366976
GOBP_NEGATIVE_REGULATION_OF_TRANSMEMBRANE_RECEPTOR_PROTEIN_SERINE_THREONINE_KINASE_SIGNALING_PATHWAY	121	1.77829	0.0366023
GOBP_POSITIVE_REGULATION_OF_CELL_CELL_ADHESION	264	1.77808	0.036649
GOMF_DNA_SECONDARY_STRUCTURE_BINDING	35	1.77778	0.0367242
GOBP_REGULATION_OF_EPITHELIAL_CELL_APOPTOTIC_PROCESS	81	1.77778	0.0366296
HP_HORSESHOE_KIDNEY	78	1.77769	0.0365635
GOBP_T_CELL_DIFFERENTIATION	241	1.77682	0.0367785
GOMF_PROTEIN_SERINE_THREONINE_KINASE_ACTIVATOR_ACTIVITY	38	1.77661	0.0366845
GOBP_SISTER_CHROMATID_SEGREGATION	188	1.77631	0.0367022
GOMF_DNA_BINDING_TRANSCRIPTION_FACTOR_BINDING	362	1.77515	0.0370822
GOBP_HISTONE_H3_ACETYLATION	58	1.77507	0.0370157
GOBP_NEGATIVE_REGULATION_OF_RNA_SPLICING	24	1.77487	0.0369775
GOMF_POLY_A_BINDING	22	1.77465	0.0371889
GOBP_POSITIVE_REGULATION_OF_PROTEIN_LOCALIZATION_TO_EARLY_ENDOSOME	8	1.7738	0.0374804
GOBP_RNA_POLYMERASE_II_PREINITIATION_COMPLEX_ASSEMBLY	22	1.77355	0.037551
HP_CHRONIC_CONSTIPATION	52	1.77332	0.037512
GOBP_RNA_POLYADENYLATION	42	1.77331	0.0374183
GOBP_REGULATION_OF_HISTONE_MODIFICATION	135	1.77276	0.0375986
HP_ABNORMALITY_OF_THE_DISTAL_PHALANX_OF_THE_5TH_FINGER	15	1.77222	0.0378323
GOBP_NEGATIVE_REGULATION_OF_LOCOMOTION	296	1.77208	0.037793
GOCC_PROTEIN_KINASE_COMPLEX	100	1.77173	0.0378078
GOBP_HYPOXIA_INDUCIBLE_FACTOR_1ALPHA_SIGNALING_PATHWAY	5	1.77156	0.0377413
GOBP_HISTONE_DEUBIQUITINATION	22	1.77151	0.0377023
GOBP_EPITHELIAL_TO_MESENCHYMAL_TRANSITION	142	1.77148	0.0376097
GOMF_PEPTIDE_LYSINE_N_ACETYLTRANSFERASE_ACTIVITY	39	1.77072	0.0379195
GOBP_REGULATION_OF_EPITHELIAL_TO_MESENCHYMAL_TRANSITION_INVOLVED_IN_ENDOCARDIAL_CUSHION_FORMATION	6	1.7702	0.0379873
HP_LYMPHOPENIA	115	1.76998	0.0379748
HP_WIDELY_SPACED_TEETH	74	1.76823	0.0388168
GOBP_POSITIVE_REGULATION_OF_B_CELL_RECEPTOR_SIGNALING_PATHWAY	7	1.76739	0.0391752
GOBP_TRANSFORMING_GROWTH_FACTOR_BETA_PRODUCTION	41	1.767	0.0391864
HP_CHRONIC_DIARRHEA	66	1.76693	0.0391448
GOBP_VASCULAR_WOUND_HEALING	17	1.76683	0.0391034
GOBP_NEGATIVE_REGULATION_OF_CD4_POSITIVE_ALPHA_BETA_T_CELL_ACTIVATION	26	1.76676	0.0390359
GOCC_CENTRIOLAR_SUBDISTAL_APPENDAGE	10	1.76642	0.0391256
GOBP_NEGATIVE_REGULATION_OF_FAT_CELL_DIFFERENTIATION	43	1.76608	0.0391106
GOBP_PROTEIN_LOCALIZATION_TO_EARLY_ENDOSOME	10	1.7655	0.0395404
GOMF_PHOSPHOPROTEIN_BINDING	87	1.76466	0.0398639
HP_INTELLECTUAL_DISABILITY_MODERATE	218	1.76407	0.0399254
HP_ABNORMAL_FINGERTIP_MORPHOLOGY	71	1.76384	0.0399345
HP_MISALIGNMENT_OF_TEETH	284	1.76355	0.040098
GOBP_RENAL_FILTRATION	23	1.76354	0.0400034
GOBP_REGULATION_OF_DNA_DAMAGE_RESPONSE_SIGNAL_TRANSDUCTION_BY_P53_CLASS_MEDIATOR	31	1.76348	0.0399093
GOBP_CENTRAL_NERVOUS_SYSTEM_NEURON_AXONOGENESIS	35	1.76302	0.0400983
GOBP_SYNAPTIC_GROWTH_AT_NEUROMUSCULAR_JUNCTION	9	1.76225	0.0404152
HP_ABNORMALITY_OF_UPPER_LIP_VERMILLION	336	1.76189	0.0404487
GOBP_NEGATIVE_REGULATION_OF_EPITHELIAL_CELL_MIGRATION	73	1.76157	0.0406609
GOBP_DNA_DAMAGE_RESPONSE_SIGNAL_TRANSDUCTION_BY_P53_CLASS_MEDIATOR	101	1.76155	0.0405663
HP_ABNORMAL_HEMOGLOBIN	51	1.7614	0.0404974
GOMF_STEROID_HORMONE_RECEPTOR_BINDING	74	1.76124	0.0405562
GOBP_POSITIVE_REGULATION_BY_HOST_OF_VIRAL_TRANSCRIPTION	16	1.7605	0.0409441
GOBP_PROTEIN_LOCALIZATION_TO_GOLGI_APPARATUS	28	1.75959	0.0412529
GOBP_CD4_POSITIVE_ALPHA_BETA_T_CELL_DIFFERENTIATION	80	1.75949	0.0412332
GOBP_OUTFLOW_TRACT_MORPHOGENESIS	71	1.75892	0.0414653
GOBP_DENDRITIC_SPINE_DEVELOPMENT	97	1.75878	0.0414207
GOBP_POSITIVE_REGULATION_OF_LEUKOCYTE_CELL_CELL_ADHESION	225	1.75874	0.0413261
GOBP_NEGATIVE_REGULATION_OF_VIRAL_ENTRY_INTO_HOST_CELL	20	1.75871	0.041257
GOMF_UBIQUITIN_LIKE_PROTEIN_CONJUGATING_ENZYME_BINDING	36	1.7581	0.0415364
GOBP_RESPONSE_TO_INTERLEUKIN_4	34	1.75807	0.0414668
GOMF_CALMODULIN_DEPENDENT_PROTEIN_PHOSPHATASE_ACTIVITY	5	1.75747	0.04167
GOBP_STEM_CELL_PROLIFERATION	58	1.75738	0.0416008
GOBP_PRODUCTION_OF_SMALL_RNA_INVOLVED_IN_GENE_SILENCING_BY_RNA	52	1.7572	0.0415565
GOBP_CELLULAR_RESPONSE_TO_HEAT	113	1.75672	0.0417827
GOMF_CALCIUM_DEPENDENT_PROTEIN_SERINE_THREONINE_PHOSPHATASE_ACTIVITY	7	1.75654	0.041811
GOBP_RIBONUCLEOPROTEIN_COMPLEX_BIOGENESIS	411	1.75622	0.0418894
GOMF_RNA_STEM_LOOP_BINDING	13	1.75599	0.0419429
HP_VOLVULUS	14	1.75587	0.0419223
HP_MYOTONIA	26	1.75585	0.0418534
HP_TRIANGULAR_FACE	116	1.75446	0.0425617
GOBP_HEMATOPOIETIC_STEM_CELL_PROLIFERATION	22	1.75437	0.0424917
GOMF_RNA_STRAND_ANNEALING_ACTIVITY	5	1.7542	0.0425185
GOBP_HISTONE_H3_K9_METHYLATION	33	1.75417	0.0424731
GOMF_NUCLEAR_LOCALIZATION_SEQUENCE_BINDING	25	1.7541	0.0424282
GOMF_UBIQUITIN_LIKE_PROTEIN_TRANSFERASE_ACTIVITY	420	1.7531	0.0428145
GOBP_DENDRITE_MORPHOGENESIS	137	1.75301	0.0428646
GOBP_POSITIVE_REGULATION_OF_LYMPHOCYTE_DIFFERENTIATION	99	1.75257	0.0429857
GOMF_CHROMO_SHADOW_DOMAIN_BINDING	6	1.75248	0.0429873
GOBP_POSITIVE_REGULATION_OF_SIGNALING_RECEPTOR_ACTIVITY	42	1.75215	0.0429414
GOBP_FOCAL_ADHESION_ASSEMBLY	84	1.75185	0.042967
HP_ACUTE_MYELOID_LEUKEMIA	62	1.75168	0.042945
GOBP_POSITIVE_REGULATION_OF_ENDOPLASMIC_RETICULUM_STRESS_INDUCED_INTRINSIC_APOPTOTIC_SIGNALING_PATHWAY	10	1.75162	0.0428758
GOBP_MEMBRANOUS_SEPTUM_MORPHOGENESIS	6	1.75156	0.0427834
GOBP_PROTEIN_ACYLATION	228	1.75142	0.0427384
HP_ELLIPTOCYTOSIS	11	1.75127	0.0427409
GOMF_ACTIVATING_TRANSCRIPTION_FACTOR_BINDING	75	1.75111	0.0426727
GOBP_POSITIVE_REGULATION_OF_CELL_CYCLE_PHASE_TRANSITION	93	1.75058	0.0429092
GOBP_MORPHOGENESIS_OF_AN_EPITHELIAL_FOLD	23	1.75055	0.0428177
GOBP_NEGATIVE_REGULATION_OF_ENDOTHELIAL_CELL_PROLIFERATION	39	1.75025	0.0428662
HP_ABNORMALITY_OF_DENTAL_ERUPTION	210	1.74956	0.0432162
GOBP_HOMEOSTASIS_OF_NUMBER_OF_CELLS	240	1.74947	0.0431714
GOBP_HUMORAL_IMMUNE_RESPONSE_MEDIATED_BY_CIRCULATING_IMMUNOGLOBULIN	69	1.74922	0.0433116
GOBP_VASCULAR_ENDOTHELIAL_GROWTH_FACTOR_RECEPTOR_SIGNALING_PATHWAY	88	1.74921	0.0432202
HP_ABNORMALITY_OF_LOWER_LIP	221	1.74893	0.0432675
GOBP_GAS_TRANSPORT	20	1.74785	0.0436603
GOBP_REGULATION_OF_B_CELL_ACTIVATION	131	1.74754	0.0437985
HP_MILD_HEARING_IMPAIRMENT	37	1.74715	0.043867
HP_LYMPHOMA	96	1.74693	0.0437986
GOMF_TRANSCRIPTION_COACTIVATOR_BINDING	26	1.74647	0.0440044
HP_STRIAE_DISTENSAE	20	1.74584	0.0443217
HP_SHORT_ATTENTION_SPAN	372	1.74574	0.0442297
HP_CUTANEOUS_FINGER_SYNDACTYLY	23	1.74497	0.0445689
GOBP_RNA_INTERFERENCE	16	1.74474	0.0446801
HP_THORACIC_AORTIC_ANEURYSM	97	1.74426	0.0449711
HP_ABNORMAL_ERYTHROCYTE_PHYSIOLOGY	12	1.74401	0.0450362
GOBP_CHROMATIN_REMODELING_AT_CENTROMERE	28	1.74391	0.0450563
GOBP_NEGATIVE_REGULATION_OF_MRNA_PROCESSING	29	1.7435	0.0451426
GOBP_HETEROCHROMATIN_ORGANIZATION	48	1.74331	0.0451395
HP_DEVIATION_OF_THE_HAND_OR_OF_FINGERS_OF_THE_HAND	392	1.74318	0.0451813
GOBP_SOMATIC_RECOMBINATION_OF_IMMUNOGLOBULIN_GENE_SEGMENTS	50	1.74316	0.0450893
HP_AUTISM	171	1.74251	0.0453309
GOBP_B_CELL_DIFFERENTIATION	136	1.74242	0.0453501
GOBP_REGULATION_OF_MRNA_CATABOLIC_PROCESS	198	1.74159	0.0458573
HP_MASK_LIKE_FACIES	46	1.74143	0.0458311
HP_SHORT_PALM	95	1.74143	0.0457387
GOBP_MONONUCLEAR_CELL_DIFFERENTIATION	402	1.74105	0.0458232
GOMF_3_5_DNA_HELICASE_ACTIVITY	16	1.74073	0.0459728
GOBP_MODULATION_BY_HOST_OF_SYMBIONT_PROCESS	59	1.74025	0.0460786
HP_MACRODONTIA	43	1.74007	0.046096
GOMF_FLIPPASE_ACTIVITY	16	1.73909	0.0466367
GOBP_DNA_PACKAGING	155	1.73841	0.0469797
HP_INCREASED_NUCHAL_TRANSLUCENCY	32	1.7384	0.0468863
HP_ECCHYMOSIS	43	1.73826	0.0468148
GOBP_POSITIVE_REGULATION_OF_MYOBLAST_PROLIFERATION	9	1.73797	0.0470694
GOMF_POLY_PURINE_TRACT_BINDING	28	1.73745	0.0473869
GOBP_FC_RECEPTOR_MEDIATED_STIMULATORY_SIGNALING_PATHWAY	97	1.73743	0.0473365
GOBP_PEPTIDYL_METHIONINE_MODIFICATION	12	1.73734	0.0472865
HP_LEUKOCYTOSIS	114	1.73701	0.0475386
GOBP_CITRULLINE_METABOLIC_PROCESS	8	1.73658	0.0477893
GOBP_BEHAVIORAL_RESPONSE_TO_ETHANOL	7	1.73624	0.0479099
HP_PONTOCEREBELLAR_ATROPHY	6	1.73538	0.0483522
HP_HEMOLYTIC_ANEMIA	120	1.73526	0.0483219
HP_SUBVALVULAR_AORTIC_STENOSIS	16	1.7349	0.0484415
HP_CUTANEOUS_SYNDACTYLY_OF_TOES	13	1.73445	0.0485814
GOBP_REGULATION_OF_CELL_MATRIX_ADHESION	117	1.73444	0.0484873
GOBP_REGULATION_OF_DNA_TEMPLATED_TRANSCRIPTION_ELONGATION	49	1.73417	0.0486691
GOMF_RIBOSOMAL_LARGE_SUBUNIT_BINDING	12	1.73344	0.0491458
GOBP_CD4_POSITIVE_ALPHA_BETA_T_CELL_ACTIVATION	93	1.73341	0.0490721
HP_SMOOTH_PHILTRUM	142	1.73318	0.0490831
GOBP_NEGATIVE_REGULATION_OF_VIRAL_GENOME_REPLICATION	48	1.73278	0.0491572
GOMF_HISTONE_DEMETHYLASE_ACTIVITY_H3_K4_SPECIFIC	6	1.73256	0.0491051
HP_PROTRACTED_DIARRHEA	13	1.73254	0.0490322
GOBP_PROSTATE_GLAND_GROWTH	10	1.73215	0.0491475
GOBP_ESTABLISHMENT_OF_CENTROSOME_LOCALIZATION	9	1.73202	0.0491374
GOBP_REGULATION_OF_CELLULAR_AMIDE_METABOLIC_PROCESS	395	1.73168	0.0493558
GOBP_MITOTIC_G1_S_TRANSITION_CHECKPOINT	61	1.73089	0.0496566
GOBP_REGULATION_OF_RESPONSE_TO_INTERFERON_GAMMA	24	1.73061	0.049832
HP_PARIETAL_BOSSING	8	1.73056	0.0497997
HP_MACRODONTIA_OF_PERMANENT_MAXILLARY_CENTRAL_INCISOR	9	1.73052	0.0497264
HP_ABNORMAL_ORAL_PHYSIOLOGY	210	1.7302	0.0499008
GOMF_ATPASE_ACTIVITY	451	1.73002	0.049951
GOBP_REGULATION_OF_ENDOTHELIAL_CELL_MIGRATION	166	1.72978	0.0501044
GOBP_DNA_TEMPLATED_TRANSCRIPTION_ELONGATION	106	1.72907	0.0504211
GOBP_REGULATION_OF_PROTEIN_LOCALIZATION_TO_ENDOSOME	13	1.72905	0.0503268
HP_ABNORMAL_NEUTROPHIL_COUNT	167	1.7289	0.0502943
HP_FLAT_FACE	89	1.7287	0.0502618
HP_GONADAL_NEOPLASM	92	1.72855	0.050311
HP_APLASIA_HYPOPLASIA_OF_TOE	139	1.72847	0.0502788
HP_NEOPLASM_OF_THE_COLON	75	1.72831	0.0502469
HP_ANOREXIA	86	1.72827	0.0501742
GOBP_REGULATION_OF_OSTEOBLAST_PROLIFERATION	23	1.72792	0.0503039
GOMF_NUCLEAR_RECEPTOR_COACTIVATOR_ACTIVITY	53	1.72789	0.0502113
GOMF_PHOSPHATIDYLINOSITOL_MONOPHOSPHATE_PHOSPHATASE_ACTIVITY	17	1.72777	0.0502396
HP_VERTEBRAL_ARCH_ANOMALY	12	1.72775	0.0501674
GOBP_SIGNAL_TRANSDUCTION_BY_P53_CLASS_MEDIATOR	252	1.7275	0.0502563
GOCC_MITOTIC_SPINDLE_POLE	34	1.7273	0.0503644
HP_ABNORMALITY_OF_THE_MASTOID	8	1.72703	0.0504123
GOBP_IMMUNOGLOBULIN_V_D_J_RECOMBINATION	6	1.72645	0.0506393
GOBP_MODULATION_OF_PROCESS_OF_OTHER_ORGANISM_INVOLVED_IN_SYMBIOTIC_INTERACTION	93	1.72643	0.0505473
HP_ORAL_PHARYNGEAL_DYSPHAGIA	67	1.72643	0.0504555
GOCC_BETA_CATENIN_TCF_COMPLEX	13	1.72639	0.0503641
GOBP_NEGATIVE_REGULATION_OF_MONONUCLEAR_CELL_MIGRATION	20	1.7258	0.0506494
GOBP_REGULATION_OF_CHROMATIN_BINDING	22	1.72561	0.0506962
GOMF_ANDROGEN_RECEPTOR_BINDING	28	1.72543	0.050723
GOBP_POSITIVE_REGULATION_OF_ENDOTHELIAL_CELL_PROLIFERATION	91	1.72538	0.0506318
HP_ABNORMALITY_OF_THE_PERIORBITAL_REGION	200	1.72474	0.051072
HP_HYPOPLASTIC_FEMALE_EXTERNAL_GENITALIA	56	1.72422	0.051413
GOBP_IMMUNOGLOBULIN_PRODUCTION_INVOLVED_IN_IMMUNOGLOBULIN_MEDIATED_IMMUNE_RESPONSE	50	1.72419	0.051321
GOBP_NUCLEAR_TRANSCRIBED_MRNA_CATABOLIC_PROCESS_DEADENYLATION_DEPENDENT_DECAY	71	1.72387	0.0514051
GOBP_CEREBELLAR_PURKINJE_CELL_LAYER_FORMATION	11	1.72384	0.0513135
GOBP_POSITIVE_REGULATION_OF_CYTOPLASMIC_MRNA_PROCESSING_BODY_ASSEMBLY	5	1.72378	0.0513003
GOBP_NUCLEOTIDE_EXCISION_REPAIR_DNA_DUPLEX_UNWINDING	22	1.7236	0.0513846
GOBP_MITOCHONDRION_DISTRIBUTION	16	1.7233	0.0513911
GOMF_I_SMAD_BINDING	14	1.72327	0.0513001
HP_EPICANTHUS	458	1.72297	0.051364
GOBP_POSITIVE_REGULATION_OF_HETEROTYPIC_CELL_CELL_ADHESION	16	1.72284	0.0513313
HP_EXCESSIVE_SALIVATION	107	1.72204	0.0517994
GOBP_POSITIVE_REGULATION_OF_AMYLOID_BETA_FORMATION	16	1.72187	0.0518431
GOBP_POSTSYNAPTIC_MODULATION_OF_CHEMICAL_SYNAPTIC_TRANSMISSION	14	1.72183	0.0517715
GOMF_MHC_CLASS_II_RECEPTOR_ACTIVITY	8	1.72181	0.0517383
GOBP_REGULATION_OF_DNA_REPAIR	116	1.72162	0.0518201
GOMF_LOW_DENSITY_LIPOPROTEIN_PARTICLE_RECEPTOR_ACTIVITY	14	1.72122	0.0520167
GOBP_INTERLEUKIN_21_MEDIATED_SIGNALING_PATHWAY	8	1.72065	0.0524223
HP_HYPERACTIVITY	423	1.72057	0.0523695
HP_DECREASED_CIRCULATING_ANTIBODY_LEVEL	147	1.7203	0.052526
HP_GRAY_MATTER_HETEROTOPIA	94	1.72012	0.052492
GOBP_POSITIVE_REGULATION_OF_METAPHASE_ANAPHASE_TRANSITION_OF_CELL_CYCLE	15	1.72006	0.052477
GOBP_REGULATION_OF_CELL_AGING	47	1.71983	0.0525753
HP_LONG_PALPEBRAL_FISSURE	70	1.71967	0.0525225
GOCC_OUTER_DENSE_FIBER	5	1.71931	0.0526587
GOBP_RESPONSE_TO_INTERLEUKIN_9	10	1.71921	0.0527189
GOBP_LYMPHOCYTE_MEDIATED_IMMUNITY	258	1.71902	0.0528534
GOBP_POSITIVE_REGULATION_OF_CELL_KILLING	58	1.71884	0.0528568
GOMF_CD4_RECEPTOR_BINDING	9	1.71805	0.0532729
HP_LONG_PHILTRUM	332	1.71678	0.0539112
HP_FACIAL_ASYMMETRY	122	1.71667	0.0539314
HP_DEFECTIVE_T_CELL_PROLIFERATION	5	1.71659	0.0538397
GOBP_VENTRICULAR_COMPACT_MYOCARDIUM_MORPHOGENESIS	8	1.71567	0.0546219
GOBP_RIBOSOMAL_LARGE_SUBUNIT_ASSEMBLY	26	1.71536	0.0547146
GOCC_NUCLEAR_COHESIN_COMPLEX	5	1.71435	0.0552341
GOBP_RIBOSOMAL_SMALL_SUBUNIT_BIOGENESIS	71	1.71419	0.055252
GOBP_REGULATION_OF_GLOMERULAR_FILTRATION	10	1.71402	0.0552694
GOBP_THROMBIN_ACTIVATED_RECEPTOR_SIGNALING_PATHWAY	12	1.71396	0.0551947
GOBP_FC_RECEPTOR_SIGNALING_PATHWAY	189	1.71379	0.0551571
GOMF_RNA_POLYMERASE_II_SPECIFIC_DNA_BINDING_TRANSCRIPTION_FACTOR_BINDING	263	1.71379	0.0550645
GOCC_CMG_COMPLEX	10	1.71378	0.0549723
GOMF_MRNA_5_UTR_BINDING	24	1.7137	0.054917
GOBP_REGULATION_OF_MYOBLAST_PROLIFERATION	13	1.71368	0.0548253
GOBP_POSITIVE_REGULATION_OF_CELL_AGING	15	1.71301	0.0550438
GOBP_ALPHA_BETA_T_CELL_ACTIVATION	141	1.71282	0.0550617
GOBP_NEGATIVE_REGULATION_OF_T_CELL_APOPTOTIC_PROCESS	20	1.71247	0.0551883
GOBP_PEPTIDYL_LYSINE_METHYLATION	110	1.71242	0.055133
HP_ABNORMAL_B_CELL_MORPHOLOGY	38	1.71241	0.0550417
GOBP_GLOBAL_GENOME_NUCLEOTIDE_EXCISION_REPAIR	26	1.71237	0.0549688
HP_SOMATIC_MUTATION	158	1.71185	0.0551859
HP_DISSEMINATED_INTRAVASCULAR_COAGULATION	20	1.71162	0.0551671
GOBP_NOTOCHORD_DEVELOPMENT	16	1.71149	0.0550944
GOBP_STRESS_FIBER_ASSEMBLY	99	1.71145	0.0550399
HP_NASAL_SPEECH	102	1.71132	0.0550392
GOBP_PRE_REPLICATIVE_COMPLEX_ASSEMBLY_INVOLVED_IN_CELL_CYCLE_DNA_REPLICATION	8	1.71105	0.0550746
GOBP_ALPHA_BETA_T_CELL_DIFFERENTIATION	105	1.7109	0.0551104
GOCC_H3_HISTONE_ACETYLTRANSFERASE_COMPLEX	10	1.71056	0.0553421
GOMF_ANNEALING_ACTIVITY	13	1.71053	0.0552698
GOMF_MHC_CLASS_II_PROTEIN_COMPLEX_BINDING	17	1.71047	0.0551799
GOBP_PROTEIN_HEXAMERIZATION	7	1.70979	0.0554819
HP_VASCULAR_TORTUOSITY	12	1.70919	0.0556755
GOBP_TRANSFORMING_GROWTH_FACTOR_BETA_RECEPTOR_SIGNALING_PATHWAY	190	1.70918	0.0556209
HP_BILATERAL_SINGLE_TRANSVERSE_PALMAR_CREASES	70	1.70911	0.0555487
GOCC_NUCLEAR_PORE_NUCLEAR_BASKET	12	1.70865	0.0557942
HP_CUBITUS_VALGUS	38	1.70843	0.0559336
GOCC_H4_HISTONE_ACETYLTRANSFERASE_COMPLEX	44	1.70812	0.0560906
GOBP_REGULATION_OF_NUCLEOBASE_CONTAINING_COMPOUND_TRANSPORT	15	1.70797	0.0561583
GOBP_NEGATIVE_REGULATION_OF_ALPHA_BETA_T_CELL_ACTIVATION	35	1.7077	0.0563315
GOCC_NUCLEAR_UBIQUITIN_LIGASE_COMPLEX	41	1.70711	0.0565218
HP_CARCINOMA	11	1.70678	0.0566062
GOBP_POSITIVE_REGULATION_OF_CELL_ACTIVATION	333	1.70625	0.056918
GOMF_REGULATORY_RNA_BINDING	40	1.70578	0.0572109
GOBP_GROWTH_HORMONE_RECEPTOR_SIGNALING_PATHWAY_VIA_JAK_STAT	14	1.70495	0.0578159
GOBP_REGULATION_OF_FC_RECEPTOR_MEDIATED_STIMULATORY_SIGNALING_PATHWAY	11	1.70472	0.057846
GOMF_EXORIBONUCLEASE_ACTIVITY	39	1.70415	0.0583264
HP_ABNORMALITY_OF_THE_FRONTAL_HAIRLINE	140	1.70371	0.0585115
HP_JOINT_HYPERMOBILITY	296	1.70338	0.0586092
GOBP_NEGATIVE_REGULATION_OF_LEUKOCYTE_APOPTOTIC_PROCESS	45	1.70323	0.0585857
HP_ABNORMAL_RETICULOCYTE_MORPHOLOGY	67	1.70303	0.0586657
GOBP_DENDRITE_DEVELOPMENT	230	1.70299	0.0586423
GOBP_B_CELL_MEDIATED_IMMUNITY	134	1.70296	0.0586021
GOBP_REGULATION_OF_COHESIN_LOADING	5	1.70269	0.0587166
GOBP_RIBOSOME_BIOGENESIS	284	1.70264	0.058676
HP_PLAGIOCEPHALY	94	1.70245	0.0587381
HP_DECREASED_CIRCULATING_IGA_LEVEL	38	1.70197	0.0589542
HP_BROAD_NASAL_TIP	133	1.70176	0.0589476
HP_SYNOSTOSIS_INVOLVING_BONES_OF_THE_HAND	43	1.70149	0.0590263
GOBP_REGULATION_OF_HISTONE_H3_K9_METHYLATION	19	1.70135	0.0590366
GOBP_CIRCADIAN_RHYTHM	207	1.70121	0.0589961
GOBP_RNA_DESTABILIZATION	35	1.70094	0.0590405
GOBP_NEURONAL_STEM_CELL_POPULATION_MAINTENANCE	19	1.70039	0.0594227
GOBP_NEGATIVE_REGULATION_OF_TOR_SIGNALING	37	1.70018	0.0594832
GOBP_BRANCHING_INVOLVED_IN_MAMMARY_GLAND_DUCT_MORPHOGENESIS	20	1.70011	0.0595266
GOCC_PROTEIN_PHOSPHATASE_TYPE_1_COMPLEX	14	1.69979	0.0595869
GOBP_REGULATION_OF_VITAMIN_D_RECEPTOR_SIGNALING_PATHWAY	7	1.69947	0.0598652
GOBP_POSITIVE_REGULATION_OF_RESPONSE_TO_TUMOR_CELL	13	1.69945	0.0598069
GOBP_MICROVILLUS_ASSEMBLY	16	1.69904	0.0599838
GOBP_LAMELLIPODIUM_ASSEMBLY	68	1.69894	0.0599425
HP_RETROGNATHIA	250	1.69877	0.0600014
GOBP_REGULATION_OF_STEM_CELL_POPULATION_MAINTENANCE	30	1.69869	0.0600267
GOMF_HISTONE_KINASE_ACTIVITY	14	1.69866	0.0599518
GOCC_DNA_PACKAGING_COMPLEX	24	1.69857	0.0598939
GOBP_REGULATION_OF_CD4_POSITIVE_ALPHA_BETA_T_CELL_ACTIVATION	60	1.69856	0.0598031
GOBP_REGULATION_OF_NUCLEAR_TRANSCRIBED_MRNA_POLY_A_TAIL_SHORTENING	13	1.69835	0.0599774
GOBP_CELL_SUBSTRATE_JUNCTION_ORGANIZATION	105	1.6982	0.0600687
GOCC_NBAF_COMPLEX	15	1.69808	0.0600603
GOBP_PHOSPHATIDYLINOSITOL_3_KINASE_SIGNALING	147	1.69766	0.0603659
HP_RADIOULNAR_SYNOSTOSIS	64	1.69729	0.0605397
GOCC_CYCLIN_CDK_POSITIVE_TRANSCRIPTION_ELONGATION_FACTOR_COMPLEX	8	1.69713	0.060547
HP_GENITAL_NEOPLASM	141	1.69709	0.0604727
GOBP_SMAD_PROTEIN_COMPLEX_ASSEMBLY	13	1.69686	0.0605792
HP_TAPERED_FINGER	105	1.69685	0.0604885
GOBP_INNERVATION	23	1.69676	0.0604146
GOCC_DNA_REPLICATION_PREINITIATION_COMPLEX	12	1.69663	0.0604388
GOBP_MESENCHYMAL_CELL_DIFFERENTIATION	218	1.6965	0.0604298
GOBP_POSITIVE_REGULATION_OF_VIRAL_GENOME_REPLICATION	31	1.69648	0.0603563
HP_BROAD_FOOT	28	1.69546	0.0609336
GOMF_T_CELL_RECEPTOR_BINDING	11	1.69506	0.0611188
HP_ABNORMALITY_OF_LATERAL_VENTRICLE	96	1.69482	0.0611904
HP_ABNORMALITY_OF_THE_INCISOR	89	1.69462	0.0612294
GOCC_NUCLEAR_CYCLIN_DEPENDENT_PROTEIN_KINASE_HOLOENZYME_COMPLEX	12	1.69417	0.0614139
HP_IMMUNODEFICIENCY	200	1.69417	0.0613233
HP_ABNORMAL_LYMPHOCYTE_MORPHOLOGY	152	1.69413	0.0612491
GOCC_LUMENAL_SIDE_OF_ENDOPLASMIC_RETICULUM_MEMBRANE	25	1.69407	0.0612237
GOCC_SMAD_PROTEIN_COMPLEX	9	1.69365	0.0615357
GOMF_CYTOKINE_BINDING	134	1.69338	0.0616218
GOBP_REGULATION_OF_WOUND_HEALING	122	1.69333	0.0616279
GOBP_MEMBRANE_TO_MEMBRANE_DOCKING	5	1.69303	0.0617459
GOBP_ASTRAL_MICROTUBULE_ORGANIZATION	10	1.69259	0.0620554
GOBP_CELLULAR_RESPONSE_TO_STEROID_HORMONE_STIMULUS	193	1.69248	0.0620127
GOBP_REGULATION_OF_LYMPHOCYTE_ACTIVATION	427	1.6922	0.0620019
HP_ISCHEMIC_STROKE	24	1.69215	0.0619118
GOBP_POSITIVE_REGULATION_OF_LEUKOCYTE_MEDIATED_IMMUNITY	113	1.69179	0.0620126
GOBP_POSITIVE_REGULATION_OF_CELL_CYCLE_G2_M_PHASE_TRANSITION	30	1.69178	0.0619385
GOBP_REGULATION_OF_RESPONSE_TO_TUMOR_CELL	16	1.69147	0.0619756
GOBP_ONCOSTATIN_M_MEDIATED_SIGNALING_PATHWAY	7	1.69124	0.0621228
GOMF_SIGNAL_RECOGNITION_PARTICLE_BINDING	6	1.69091	0.0622547
GOBP_REGULATION_OF_CELL_CELL_ADHESION	406	1.69009	0.062749
GOBP_INOSITOL_LIPID_MEDIATED_SIGNALING	186	1.69	0.0627061
GOBP_AMYLOID_PRECURSOR_PROTEIN_METABOLIC_PROCESS	70	1.68976	0.062805
HP_ABNORMALITY_OF_SALIVATION	166	1.68957	0.0628243
GOMF_DNA_REPLICATION_ORIGIN_BINDING	23	1.68946	0.0628596
GOBP_NUCLEOLUS_ORGANIZATION	6	1.68882	0.0633962
HP_ARNOLD_CHIARI_MALFORMATION	67	1.68848	0.0635403
GOBP_POSITIVE_REGULATION_OF_MUSCLE_TISSUE_DEVELOPMENT	20	1.68823	0.0635742
HP_HYPOPLASTIC_LABIA_MAJORA	36	1.68773	0.0637959
GOBP_ESTABLISHMENT_OF_PLANAR_POLARITY_INVOLVED_IN_NEURAL_TUBE_CLOSURE	12	1.68746	0.0640011
GOBP_NEGATIVE_REGULATION_OF_PEPTIDE_HORMONE_SECRETION	39	1.68721	0.0640816
GOBP_REGULATION_OF_CARDIAC_MUSCLE_CELL_PROLIFERATION	37	1.68686	0.0643163
HP_HIGH_FOREHEAD	249	1.68683	0.0642252
GOBP_REGULATION_OF_CIRCADIAN_RHYTHM	115	1.68657	0.0643514
GOMF_N_ACYLTRANSFERASE_ACTIVITY	80	1.68655	0.0643066
HP_APLASIA_HYPOPLASIA_OF_THE_THUMB	119	1.68624	0.064401
GOBP_MEGAKARYOCYTE_DIFFERENTIATION	69	1.68596	0.0645413
GOBP_POSITIVE_REGULATION_OF_CARDIAC_MUSCLE_CELL_PROLIFERATION	23	1.68556	0.0646354
GOMF_RNA_POLYMERASE_II_TRANSCRIPTION_COREGULATOR_BINDING	24	1.68528	0.0648672
HP_DILATATION_OF_THE_CEREBRAL_ARTERY	37	1.68505	0.0649452
GOBP_INTRACELLULAR_RECEPTOR_SIGNALING_PATHWAY	257	1.68504	0.0648542
GOBP_REGULATION_OF_MUSCLE_ORGAN_DEVELOPMENT	40	1.68491	0.064886
GOBP_NEGATIVE_REGULATION_OF_CELL_AGING	23	1.68473	0.0650091
GOBP_REGULATION_OF_DNA_RECOMBINATION	85	1.68402	0.0655612
HP_EXTRAMEDULLARY_HEMATOPOIESIS	18	1.68372	0.065607
GOBP_OUTFLOW_TRACT_SEPTUM_MORPHOGENESIS	25	1.68326	0.0658816
HP_DECREASED_LYMPHOCYTE_PROLIFERATION_IN_RESPONSE_TO_MITOGEN	21	1.68312	0.0659273
GOBP_REGULATION_OF_ALPHA_BETA_T_CELL_ACTIVATION	94	1.68235	0.0663982
HP_CHORDEE	13	1.68205	0.0665793
GOBP_NEGATIVE_REGULATION_OF_ANION_TRANSPORT	186	1.68191	0.0665479
GOBP_REGULATION_OF_CYTOPLASMIC_TRANSPORT	24	1.68157	0.0666528
GOBP_HORMONE_MEDIATED_SIGNALING_PATHWAY	180	1.68133	0.0667876
GOBP_RHYTHMIC_PROCESS	286	1.68121	0.0668017
GOCC_SIN3_TYPE_COMPLEX	15	1.68104	0.0668453
GOBP_PEPTIDYL_SERINE_MODIFICATION	320	1.68093	0.0668288
HP_T_LYMPHOCYTOPENIA	44	1.68091	0.0667971
GOBP_NEGATIVE_REGULATION_OF_EPITHELIAL_TO_MESENCHYMAL_TRANSITION	35	1.68086	0.0668402
HP_ELBOW_ANKYLOSIS	7	1.67997	0.0672735
HP_SINGLE_NARIS	19	1.67988	0.0672116
GOBP_POSITIVE_REGULATION_OF_CELL_ADHESION	409	1.67984	0.0671648
GOBP_FC_EPSILON_RECEPTOR_SIGNALING_PATHWAY	122	1.6798	0.0670882
HP_ABNORMAL_RENAL_PELVIS_MORPHOLOGY	196	1.67977	0.0670712
GOMF_PHOSPHATIDYLETHANOLAMINE_FLIPPASE_ACTIVITY	6	1.67977	0.0669949
GOBP_RESPONSE_TO_INTERLEUKIN_2	14	1.67975	0.066904
GOBP_RENAL_SYSTEM_PROCESS_INVOLVED_IN_REGULATION_OF_BLOOD_VOLUME	15	1.67969	0.0668432
GOBP_NEGATIVE_REGULATION_OF_CELL_CYCLE_G1_S_PHASE_TRANSITION	103	1.67951	0.0669751
GOBP_REGULATION_OF_DNA_METABOLIC_PROCESS	316	1.67913	0.0672692
HP_ABNORMALITY_OF_THE_PALM	341	1.67912	0.0671784
GOBP_REGULATION_OF_TELOMERE_MAINTENANCE	73	1.67878	0.0673827
GOBP_CHROMOSOME_SEGREGATION	310	1.67813	0.0677343
GOBP_ANGIOGENESIS_INVOLVED_IN_WOUND_HEALING	25	1.67805	0.0676873
GOBP_G0_TO_G1_TRANSITION	44	1.67776	0.0678313
GOBP_HISTONE_H3_K14_ACETYLATION	14	1.67741	0.0679612
GOBP_HISTONE_H3_K27_METHYLATION	15	1.67738	0.0679437
GOBP_ENDODERM_DEVELOPMENT	75	1.67722	0.0679551
HP_ABNORMAL_LABIA_MORPHOLOGY	80	1.67716	0.067908
GOBP_ESTABLISHMENT_OF_MITOTIC_SPINDLE_LOCALIZATION	33	1.67711	0.0678611
GOBP_LEUKOCYTE_CELL_CELL_ADHESION	339	1.67678	0.0680627
GOBP_POSITIVE_REGULATION_OF_PROTEIN_LOCALIZATION_TO_CELL_CORTEX	6	1.67672	0.0680013
GOBP_COHESIN_LOADING	6	1.67666	0.0679693
GOBP_REGULATION_OF_UBIQUITIN_DEPENDENT_PROTEIN_CATABOLIC_PROCESS	154	1.67638	0.0681984
GOBP_NEGATIVE_REGULATION_OF_ENDOPLASMIC_RETICULUM_STRESS_INDUCED_EIF2_ALPHA_PHOSPHORYLATION	5	1.67624	0.0682532
GOBP_NEGATIVE_REGULATION_OF_RETINOIC_ACID_RECEPTOR_SIGNALING_PATHWAY	8	1.67584	0.0684964
GOBP_REGULATION_OF_PEPTIDYL_CYSTEINE_S_NITROSYLATION	8	1.67561	0.0685507
GOMF_EXONUCLEASE_ACTIVITY_ACTIVE_WITH_EITHER_RIBO_OR_DEOXYRIBONUCLEIC_ACIDS_AND_PRODUCING_5_PHOSPHOMONOESTERS	57	1.67482	0.0690375
GOBP_CARDIAC_MUSCLE_CELL_PROLIFERATION	45	1.67449	0.0692203
GOMF_CADHERIN_BINDING	309	1.67402	0.0694314
GOBP_POSITIVE_REGULATION_OF_GAMMA_DELTA_T_CELL_DIFFERENTIATION	7	1.67369	0.0695562
GOBP_CYCLIC_NUCLEOTIDE_CATABOLIC_PROCESS	13	1.67283	0.0701693
HP_STEREOTYPY	201	1.67281	0.070106
HP_FEMALE_REPRODUCTIVE_SYSTEM_NEOPLASM	64	1.67264	0.0701284
GOBP_HYDROGEN_PEROXIDE_CATABOLIC_PROCESS	31	1.67252	0.0700653
GOBP_CELLULAR_RESPONSE_TO_GLUCOSE_STARVATION	45	1.67238	0.070074
HP_DOWNSLANTED_PALPEBRAL_FISSURES	423	1.67233	0.0700825
HP_GASTROINTESTINAL_ATRESIA	70	1.67199	0.0704343
GOMF_INSULIN_RECEPTOR_BINDING	22	1.67169	0.0705846
HP_INTESTINAL_ATRESIA	50	1.67142	0.0707351
HP_BROAD_BASED_GAIT	76	1.67128	0.070814
GOMF_3_5_CYCLIC_AMP_PHOSPHODIESTERASE_ACTIVITY	12	1.67121	0.0707506
GOMF_VASCULAR_ENDOTHELIAL_GROWTH_FACTOR_ACTIVATED_RECEPTOR_ACTIVITY	7	1.67115	0.0706733
GOBP_T_CELL_ACTIVATION	454	1.67114	0.0705819
GOBP_POSITIVE_REGULATION_OF_T_CELL_RECEPTOR_SIGNALING_PATHWAY	13	1.67114	0.0705049
GOBP_NEGATIVE_REGULATION_OF_MACROPHAGE_MIGRATION	9	1.67101	0.0705549
GOBP_REGULATION_OF_HISTONE_H3_K14_ACETYLATION	6	1.67077	0.0706893
HP_CONGENITAL_HEMOLYTIC_ANEMIA	8	1.67042	0.0709362
GOBP_CELLULAR_RESPONSE_TO_DEXAMETHASONE_STIMULUS	29	1.67028	0.0708874
GOBP_ENDOTHELIAL_CELL_APOPTOTIC_PROCESS	54	1.66993	0.0710215
GOBP_ACTIN_FILAMENT_BUNDLE_ORGANIZATION	148	1.66971	0.0710566
GOMF_SINGLE_STRANDED_DNA_HELICASE_ACTIVITY	19	1.66967	0.0710078
HP_OLIGODACTYLY	29	1.66967	0.0709171
HP_DECREASED_MEAN_CORPUSCULAR_VOLUME	10	1.66959	0.0709664
GOBP_MITOTIC_SISTER_CHROMATID_SEGREGATION	158	1.66955	0.0709456
GOBP_POSITIVE_REGULATION_OF_SKELETAL_MUSCLE_TISSUE_DEVELOPMENT	17	1.6695	0.070883
GOBP_PROTEIN_POLYUBIQUITINATION	323	1.66938	0.0708764
HP_SHORT_TOE	105	1.66912	0.0709672
GOCC_TRANSCRIPTION_REGULATOR_COMPLEX	388	1.66876	0.0711409
GOBP_POSITIVE_REGULATION_OF_EXTRACELLULAR_MATRIX_ORGANIZATION	20	1.66863	0.0711895
HP_ABNORMAL_ARACHNOID_MATER_MORPHOLOGY	27	1.66851	0.0711411
GOBP_MYOFIBROBLAST_DIFFERENTIATION	6	1.66851	0.0710513
GOBP_NEURON_PROJECTION_ORGANIZATION	89	1.66804	0.0714175
GOBP_LYMPHOCYTE_ACTIVATION_INVOLVED_IN_IMMUNE_RESPONSE	183	1.66802	0.0713414
HP_ABNORMAL_SPACED_INCISORS	9	1.66759	0.0716099
GOMF_PROTEIN_PHOSPHORYLATED_AMINO_ACID_BINDING	56	1.66751	0.0715752
GOBP_REGULATION_OF_CELLULAR_PH_REDUCTION	7	1.66707	0.0717873
GOBP_REGULATION_OF_CELL_CYCLE_PHASE_TRANSITION	431	1.66697	0.0717795
GOBP_REGULATION_OF_PEPTIDYL_SERINE_PHOSPHORYLATION	137	1.66674	0.0719221
GOMF_RNA_POLYMERASE_II_ACTIVATING_TRANSCRIPTION_FACTOR_BINDING	46	1.66654	0.0719418
GOBP_ENDOCARDIAL_CUSHION_FORMATION	24	1.66602	0.0722891
HP_ASPIRATION_PNEUMONIA	53	1.66583	0.0724177
HP_POSTERIORLY_ROTATED_EARS	351	1.6658	0.0723411
HP_DEEPLY_SET_EYE	185	1.66561	0.0723875
HP_BRACHYTURRICEPHALY	10	1.66547	0.0724739
GOBP_REGULATION_OF_CELLULAR_RESPONSE_TO_TRANSFORMING_GROWTH_FACTOR_BETA_STIMULUS	122	1.66476	0.0728455
HP_ABNORMALITY_OF_THE_BLADDER	409	1.66429	0.0732303
GOBP_NEGATIVE_REGULATION_OF_NEURON_PROJECTION_REGENERATION	15	1.66401	0.0733291
GOBP_NEGATIVE_REGULATION_OF_CELL_JUNCTION_ASSEMBLY	30	1.66388	0.0733738
GOBP_INTERLEUKIN_6_MEDIATED_SIGNALING_PATHWAY	22	1.66373	0.0734318
GOCC_CONDENSED_CHROMOSOME	200	1.66352	0.0735169
HP_DUPLICATION_OF_THE_DISTAL_PHALANX_OF_HAND	13	1.66341	0.0735072
GOMF_SUMO_TRANSFERASE_ACTIVITY	19	1.66306	0.0736451
HP_ABNORMAL_MORPHOLOGY_OF_THE_ABDOMINAL_MUSCULATURE	58	1.66295	0.0737432
GOBP_NEGATIVE_REGULATION_OF_PROTEASOMAL_UBIQUITIN_DEPENDENT_PROTEIN_CATABOLIC_PROCESS	33	1.66276	0.0737602
GOBP_REGULATION_OF_EPITHELIAL_CELL_MIGRATION	227	1.66245	0.0739114
GOBP_FILOPODIUM_ASSEMBLY	59	1.66242	0.0738344
HP_ABNORMALITY_OF_CIRCULATING_FIBRINOGEN	35	1.66196	0.0740386
GOBP_REGULATION_OF_T_CELL_ACTIVATION	309	1.66168	0.0741888
GOCC_P_BODY	85	1.6616	0.0741649
HP_ERYTHROID_HYPOPLASIA	22	1.66122	0.0743548
GOBP_REGULATION_OF_ACYL_COA_BIOSYNTHETIC_PROCESS	8	1.661	0.0744905
GOBP_REGULATION_OF_DOUBLE_STRAND_BREAK_REPAIR_VIA_HOMOLOGOUS_RECOMBINATION	40	1.66093	0.0744799
GOBP_CELLULAR_RESPONSE_TO_INTERFERON_ALPHA	10	1.66068	0.074602
GOBP_POSITIVE_REGULATION_OF_AMINO_ACID_TRANSPORT	15	1.66007	0.075042
GOBP_VIRAL_LIFE_CYCLE	331	1.65994	0.0750304
HP_BRAIN_NEOPLASM	9	1.65987	0.0749529
GOCC_SPLICEOSOMAL_COMPLEX	178	1.65981	0.0749415
GOBP_IRES_DEPENDENT_VIRAL_TRANSLATIONAL_INITIATION	11	1.65946	0.0751553
HP_MANDIBULAR_PROGNATHIA	169	1.65938	0.0751042
GOMF_MOLECULAR_CARRIER_ACTIVITY	64	1.65933	0.0750271
GOBP_DNA_REPLICATION_INDEPENDENT_NUCLEOSOME_ORGANIZATION	35	1.65915	0.0751599
GOBP_PROTEIN_RETENTION_IN_GOLGI_APPARATUS	5	1.65887	0.0753065
GOBP_PERICARDIUM_DEVELOPMENT	19	1.65854	0.075571
GOBP_REGULATION_OF_CARDIAC_EPITHELIAL_TO_MESENCHYMAL_TRANSITION	9	1.65833	0.0757033
GOBP_ADAPTIVE_IMMUNE_RESPONSE_BASED_ON_SOMATIC_RECOMBINATION_OF_IMMUNE_RECEPTORS_BUILT_FROM_IMMUNOGLOBULIN_SUPERFAMILY_DOMAINS	270	1.65823	0.075652
HP_ANKYLOSIS	20	1.65821	0.0755616
HP_ABNORMAL_CARTILAGE_MORPHOLOGY	36	1.65819	0.0754978
GOMF_PRIMARY_MIRNA_BINDING	8	1.65792	0.0755908
GOBP_REGULATION_OF_HEMOPOIESIS	370	1.6579	0.0755137
HP_MOOD_SWINGS	9	1.65771	0.0756066
GOBP_CELLULAR_RESPONSE_TO_IONIZING_RADIATION	62	1.65753	0.07566
GOMF_KINASE_ACTIVATOR_ACTIVITY	87	1.65747	0.0756353
HP_INGUINAL_HERNIA	236	1.65742	0.0755717
GOBP_PROTEIN_LOCALIZATION_TO_CELL_CORTEX	11	1.65726	0.0756247
GOMF_PROTEIN_TYROSINE_KINASE_BINDING	93	1.65724	0.0755482
HP_SMALL_HAND	98	1.65717	0.0756009
GOBP_NEGATIVE_REGULATION_OF_PEPTIDE_SECRETION	66	1.65717	0.0755118
GOBP_CARDIAC_EPITHELIAL_TO_MESENCHYMAL_TRANSITION	31	1.65707	0.075513
GOCC_FASCIA_ADHERENS	9	1.65697	0.0754887
GOBP_INTERLEUKIN_2_PRODUCTION	59	1.65683	0.0755157
GOBP_CD4_POSITIVE_ALPHA_BETA_T_CELL_CYTOKINE_PRODUCTION	18	1.6567	0.0755686
GOBP_SCF_COMPLEX_ASSEMBLY	6	1.65636	0.0757238
GOBP_NEGATIVE_REGULATION_OF_ACTIN_FILAMENT_BUNDLE_ASSEMBLY	30	1.65568	0.0761349
GOBP_SIGNAL_COMPLEX_ASSEMBLY	8	1.65555	0.0761354
HP_DECREASED_CIRCULATING_IGG_LEVEL	54	1.65526	0.076456
HP_DYSESTHESIA	11	1.65525	0.0763923
HP_ABNORMAL_SIZE_OF_THE_PALPEBRAL_FISSURES	261	1.65524	0.0763033
GOBP_DNA_TOPOLOGICAL_CHANGE	9	1.65515	0.0762909
GOBP_PRI_MIRNA_TRANSCRIPTION_BY_RNA_POLYMERASE_II	52	1.65506	0.0762405
HP_ABNORMALITY_OF_MOUTH_SIZE	331	1.6545	0.0765457
GOBP_RESPONSE_TO_TYPE_I_INTERFERON	98	1.65449	0.0764569
HP_BRACHYDACTYLY	307	1.65446	0.0764064
GOBP_COMMISSURAL_NEURON_AXON_GUIDANCE	12	1.6542	0.0764577
HP_DOWNTURNED_CORNERS_OF_MOUTH	128	1.65415	0.0763945
HP_APLASIA_HYPOPLASIA_INVOLVING_BONES_OF_THE_UPPER_LIMBS	484	1.65363	0.0767745
GOMF_HISTONE_LYSINE_N_METHYLTRANSFERASE_ACTIVITY	41	1.65346	0.0767745
GOBP_HEART_VALVE_DEVELOPMENT	59	1.65344	0.0766986
GOBP_REGULATION_OF_SPONTANEOUS_SYNAPTIC_TRANSMISSION	6	1.65338	0.0767112
GOBP_PROTEIN_METHYLATION	155	1.65327	0.0767238
GOBP_GAMMA_DELTA_T_CELL_DIFFERENTIATION	12	1.65295	0.0769377
HP_SHORT_PHILTRUM	186	1.65282	0.0769875
GOBP_REGULATION_OF_PROTEIN_LOCALIZATION_TO_CELL_CORTEX	9	1.65254	0.0771002
HP_ABNORMALITY_OF_INCISOR_MORPHOLOGY	55	1.65235	0.0771872
HP_THORACOLUMBAR_SCOLIOSIS	25	1.65215	0.0773496
GOBP_RESPONSE_TO_L_GLUTAMATE	9	1.65209	0.0772987
GOBP_REGULATION_OF_FILOPODIUM_ASSEMBLY	43	1.65176	0.0775598
HP_POSTNATAL_GROWTH_RETARDATION	170	1.65165	0.0776088
GOBP_OSTEOBLAST_PROLIFERATION	28	1.65122	0.0779068
HP_ABNORMALITY_OF_THE_FOREARM	200	1.65093	0.0781047
GOBP_SOMATIC_DIVERSIFICATION_OF_IMMUNOGLOBULINS	59	1.65092	0.0780408
GOBP_RESPONSE_TO_HEAT	152	1.65058	0.0782252
HP_ABNORMAL_PROSTATE_MORPHOLOGY	37	1.65039	0.0783597
GOBP_DOSAGE_COMPENSATION	16	1.64978	0.0788159
HP_WEIGHT_LOSS	272	1.6497	0.0788011
GOBP_POSITIVE_REGULATION_OF_CIRCADIAN_RHYTHM	16	1.64962	0.0788236
HP_HIGH_NARROW_PALATE	121	1.64952	0.078858
GOBP_REGULATION_OF_HELICASE_ACTIVITY	12	1.64943	0.0788185
GOBP_NEGATIVE_REGULATION_OF_ENDOPLASMIC_RETICULUM_UNFOLDED_PROTEIN_RESPONSE	13	1.64895	0.0791111
GOBP_POSITIVE_REGULATION_OF_TRANSLATION_IN_RESPONSE_TO_ENDOPLASMIC_RETICULUM_STRESS	5	1.64872	0.0791451
GOBP_ESTABLISHMENT_OF_ENDOTHELIAL_BARRIER	47	1.64864	0.0791301
HP_GASTROPARESIS	24	1.64859	0.0790537
GOBP_NEGATIVE_REGULATION_OF_DNA_METABOLIC_PROCESS	99	1.64794	0.0796645
GOMF_N_ACETYLTRANSFERASE_ACTIVITY	64	1.64785	0.0796122
GOBP_IMPORT_INTO_NUCLEUS	154	1.64769	0.0796821
HP_PATCHY_PALMOPLANTAR_KERATODERMA	5	1.64764	0.0796664
GOMF_BETA_CATENIN_BINDING	84	1.64752	0.0796876
GOBP_RECOMBINATIONAL_REPAIR	125	1.64711	0.0800505
GOBP_NEGATIVE_REGULATION_OF_ALPHA_BETA_T_CELL_DIFFERENTIATION	25	1.64705	0.0799858
HP_APLASIA_HYPOPLASIA_OF_THE_PHALANGES_OF_THE_HAND	226	1.64698	0.0799822
HP_DEVIATION_OF_TOES	133	1.64689	0.0799418
HP_WIDELY_SPACED_MAXILLARY_CENTRAL_INCISORS	7	1.64658	0.0800838
GOBP_MONOTERPENOID_METABOLIC_PROCESS	6	1.64654	0.0800558
GOBP_CELL_CELL_ADHESION_MEDIATED_BY_INTEGRIN	17	1.64629	0.0801242
HP_ADENOCARCINOMA_OF_THE_INTESTINES	32	1.64569	0.0804585
GOBP_REGULATION_OF_LEUKOCYTE_MEDIATED_CYTOTOXICITY	74	1.64567	0.0803938
HP_GASTROINTESTINAL_CARCINOMA	63	1.64557	0.080438
GOBP_MECHANOSENSORY_BEHAVIOR	12	1.6453	0.0806624
GOBP_REGULATION_OF_OSTEOBLAST_DIFFERENTIATION	111	1.64475	0.0810312
HP_SYRINGOMYELIA	21	1.64473	0.0809422
GOBP_REGULATION_OF_TRANSLATION_IN_RESPONSE_TO_STRESS	21	1.64456	0.081046
GOBP_HISTONE_UBIQUITINATION	47	1.64455	0.0809692
GOMF_PROTEIN_HETERODIMERIZATION_ACTIVITY	229	1.64445	0.0809523
GOBP_POSITIVE_REGULATION_OF_PHOSPHATIDYLINOSITOL_3_KINASE_SIGNALING	89	1.64435	0.0809598
GOBP_CD4_POSITIVE_CD25_POSITIVE_ALPHA_BETA_REGULATORY_T_CELL_DIFFERENTIATION	8	1.64433	0.0809192
HP_ABNORMAL_PULMONARY_VALVE_CUSP_MORPHOLOGY	5	1.6442	0.0809266
GOCC_RNAI_EFFECTOR_COMPLEX	14	1.64417	0.0808384
GOBP_REGULATION_OF_PROTEIN_NEDDYLATION	9	1.64405	0.0808577
GOBP_PROTEIN_NEDDYLATION	17	1.64396	0.0808052
GOBP_REGULATION_OF_RNA_EXPORT_FROM_NUCLEUS	13	1.64393	0.0807652
GOBP_NEGATIVE_REGULATION_OF_RECEPTOR_SIGNALING_PATHWAY_VIA_STAT	24	1.64386	0.0807963
GOMF_PROSTANOID_RECEPTOR_ACTIVITY	11	1.64381	0.0807323
GOBP_REGULATION_OF_RENAL_SYSTEM_PROCESS	32	1.6436	0.080811
GOBP_REGULATION_OF_MESENCHYMAL_CELL_PROLIFERATION	26	1.64314	0.0811857
GOBP_POSITIVE_REGULATION_OF_SISTER_CHROMATID_COHESION	8	1.64304	0.0812401
GOBP_REGULATION_OF_CHROMATIN_ASSEMBLY_OR_DISASSEMBLY	23	1.64298	0.0811995
HP_GASTROINTESTINAL_EOSINOPHILIA	7	1.64282	0.0812303
GOBP_PROGRAMMED_CELL_DEATH_INVOLVED_IN_CELL_DEVELOPMENT	11	1.64225	0.0816974
GOBP_HISTONE_H3_K4_TRIMETHYLATION	17	1.64186	0.0819513
GOBP_RESPONSE_TO_TRANSFORMING_GROWTH_FACTOR_BETA	243	1.64144	0.0821815
GOMF_DOPAMINE_RECEPTOR_BINDING	16	1.64119	0.0823519
GOBP_REGULATION_OF_TELOMERE_MAINTENANCE_VIA_TELOMERE_LENGTHENING	55	1.64117	0.0822635
HP_REGIONAL_ABNORMALITY_OF_SKIN	367	1.64108	0.0822341
GOBP_REGULATION_OF_CHROMATIN_ASSEMBLY	18	1.64103	0.0821928
HP_APLASIA_HYPOPLASIA_INVOLVING_BONES_OF_THE_FEET	257	1.64102	0.0821165
GOBP_POSITIVE_REGULATION_OF_CELL_SIZE	10	1.64099	0.0820873
GOBP_REGULATION_OF_MEGAKARYOCYTE_DIFFERENTIATION	53	1.64089	0.0821164
GOBP_TORC2_SIGNALING	9	1.64084	0.0820755
HP_BRACHYCEPHALY	197	1.64078	0.0820346
HP_UNERUPTED_TOOTH	16	1.64071	0.0819938
HP_VAGINAL_NEOPLASM	10	1.64047	0.0820811
HP_MACROTIA	213	1.64046	0.081994
HP_ELEVATED_RED_CELL_ADENOSINE_DEAMINASE_LEVEL	19	1.64014	0.0821507
HP_HYPOSMIA	48	1.64009	0.0820987
HP_UNILATERAL_RENAL_AGENESIS	54	1.63972	0.0823824
GOMF_SUPERCOILED_DNA_BINDING	5	1.63971	0.0823183
GOBP_POSITIVE_REGULATION_OF_STEM_CELL_PROLIFERATION	22	1.63934	0.0826245
GOBP_REGULATION_OF_TRANSLATION_IN_RESPONSE_TO_ENDOPLASMIC_RETICULUM_STRESS	11	1.63919	0.0826645
HP_SKIN_RASH	111	1.63903	0.0827506
HP_BONE_MARROW_HYPERCELLULARITY	26	1.63876	0.0829054
HP_MALIGNANT_NEOPLASM_OF_THE_CENTRAL_NERVOUS_SYSTEM	76	1.63871	0.0828529
GOBP_TRANSFORMING_GROWTH_FACTOR_BETA2_PRODUCTION	8	1.6387	0.0827659
GOCC_PERICHROMATIN_FIBRILS	5	1.6387	0.082679
GOMF_NUCLEOSOMAL_DNA_BINDING	24	1.63802	0.0831776
GOMF_HISTONE_METHYLTRANSFERASE_ACTIVITY	51	1.6375	0.0835831
GOBP_POSITIVE_REGULATION_OF_RESPONSE_TO_ENDOPLASMIC_RETICULUM_STRESS	35	1.63717	0.083816
HP_ABNORMAL_SKIN_MORPHOLOGY_OF_THE_PALM	260	1.63715	0.0837742
GOBP_REGULATION_OF_CELL_MATURATION	19	1.63711	0.0837095
HP_ABNORMALITY_OF_THE_SCROTUM	132	1.63673	0.083999
GOBP_REGULATION_OF_ESTABLISHMENT_OF_PROTEIN_LOCALIZATION_TO_MITOCHONDRION	69	1.63672	0.0839343
GOBP_MICROTUBULE_NUCLEATION	30	1.63649	0.0840859
HP_CAPILLARY_HEMANGIOMA	32	1.63636	0.0841351
HP_ABNORMAL_ILEUM_MORPHOLOGY	65	1.63626	0.0841045
GOBP_EPITHELIAL_CELL_PROLIFERATION	371	1.63616	0.0840969
GOBP_REGULATION_OF_PHOSPHATIDYLINOSITOL_3_KINASE_SIGNALING	121	1.6355	0.0845995
GOBP_ACTIN_CYTOSKELETON_REORGANIZATION	103	1.6354	0.0845799
GOBP_REGULATION_OF_RESPONSE_TO_WOUNDING	153	1.63528	0.0845718
GOBP_POSITIVE_REGULATION_OF_CYCLIN_DEPENDENT_PROTEIN_KINASE_ACTIVITY	33	1.63512	0.08462
HP_HYPOPLASTIC_NIPPLES	31	1.63509	0.0845666
GOBP_REGULATION_OF_HEPATOCYTE_PROLIFERATION	14	1.63505	0.0845584
HP_ABNORMAL_ERYTHROCYTE_ENZYME_LEVEL	26	1.63485	0.0845953
GOBP_REGULATION_OF_BMP_SIGNALING_PATHWAY	82	1.63476	0.0845871
GOCC_PLATELET_ALPHA_GRANULE_MEMBRANE	16	1.63436	0.0847813
GOBP_SOMATIC_DIVERSIFICATION_OF_T_CELL_RECEPTOR_GENES	5	1.63418	0.0849077
GOBP_REGULATION_OF_INSULIN_RECEPTOR_SIGNALING_PATHWAY	64	1.63417	0.0848319
GOBP_REGULATION_OF_T_CELL_RECEPTOR_SIGNALING_PATHWAY	39	1.63387	0.0850931
HP_APLASIA_HYPOPLASIA_INVOLVING_BONES_OF_THE_LOWER_LIMBS	326	1.63352	0.085331
GOBP_TRANSCRIPTION_INITIATION_FROM_RNA_POLYMERASE_II_PROMOTER	182	1.63341	0.085412
HP_FALLS	27	1.63307	0.085717
GOBP_DENDRITIC_SPINE_MORPHOGENESIS	60	1.63266	0.0859642
GOBP_NEGATIVE_REGULATION_OF_PATHWAY_RESTRICTED_SMAD_PROTEIN_PHOSPHORYLATION	11	1.63261	0.08591
HP_CARDIAC_DIVERTICULUM	14	1.63256	0.0858225
GOBP_TELOMERE_ORGANIZATION	139	1.63245	0.0857798
GOBP_NEGATIVE_REGULATION_OF_VASCULAR_PERMEABILITY	16	1.63218	0.0860047
HP_JOINT_HYPERFLEXIBILITY	173	1.63187	0.0862517
GOBP_POSITIVE_REGULATION_OF_DNA_TEMPLATED_TRANSCRIPTION_ELONGATION	25	1.63172	0.0863531
GOBP_POSITIVE_REGULATION_OF_NUCLEOCYTOPLASMIC_TRANSPORT	61	1.63165	0.0863099
HP_ABNORMALITY_OF_THYROID_PHYSIOLOGY	282	1.63158	0.0863001
HP_HIGHLY_ARCHED_EYEBROW	164	1.6314	0.0864011
GOBP_NEGATIVE_REGULATION_OF_CELLULAR_SENESCENCE	18	1.63114	0.0865132
HP_RECURRENT_ENTEROVIRAL_INFECTIONS	5	1.63102	0.0865364
GOBP_IMMUNOLOGICAL_SYNAPSE_FORMATION	13	1.63098	0.0865043
GOBP_REGULATION_OF_RESPONSE_TO_DNA_DAMAGE_STIMULUS	201	1.63095	0.0864615
GOBP_POSITIVE_REGULATION_OF_RESPONSE_TO_DNA_DAMAGE_STIMULUS	97	1.63069	0.0866934
HP_MENINGITIS	70	1.63062	0.0866393
GOBP_REGULATION_OF_CHROMATIN_SILENCING	8	1.6304	0.0868054
GOBP_REGULATION_OF_EARLY_ENDOSOME_TO_LATE_ENDOSOME_TRANSPORT	17	1.62946	0.0876294
GOBP_REGULATION_OF_PROTEIN_LOCALIZATION_TO_CHROMATIN	8	1.62928	0.0877061
HP_DUODENAL_ATRESIA	38	1.62914	0.0877937
GOBP_INTERFERON_ALPHA_PRODUCTION	28	1.62904	0.0878485
GOMF_ACETYLTRANSFERASE_ACTIVITY	87	1.62876	0.0879357
HP_CALCIFICATION_OF_CARTILAGE	11	1.62866	0.0879463
GOBP_IMMATURE_B_CELL_DIFFERENTIATION	10	1.62834	0.0881419
HP_ABNORMAL_5TH_FINGER_MORPHOLOGY	374	1.62824	0.0882069
GOCC_CHROMATIN_SILENCING_COMPLEX	9	1.62808	0.0883259
GOBP_RECEPTOR_MEDIATED_ENDOCYTOSIS	272	1.6278	0.0885973
GOBP_STEROID_HORMONE_MEDIATED_SIGNALING_PATHWAY	128	1.62774	0.0885634
GOBP_PROTEASOMAL_PROTEIN_CATABOLIC_PROCESS	458	1.6277	0.0885191
HP_UNDERDEVELOPED_SUPRAORBITAL_RIDGES	55	1.62759	0.0885505
HP_CHRONIC_LEUKEMIA	21	1.62754	0.0884845
GOBP_CORONARY_VASCULATURE_DEVELOPMENT	42	1.62717	0.0887977
GOBP_MAMMARY_GLAND_MORPHOGENESIS	39	1.6264	0.0894132
HP_IRIDODONESIS	5	1.62637	0.0893683
GOBP_REGULATION_OF_TAU_PROTEIN_KINASE_ACTIVITY	11	1.62593	0.0896474
GOBP_SIGNAL_TRANSDUCTION_IN_RESPONSE_TO_DNA_DAMAGE	124	1.62568	0.0897317
HP_NARROW_MOUTH	195	1.62564	0.0896759
GOBP_REGULATION_OF_WNT_SIGNALING_PATHWAY	345	1.6242	0.0910406
HP_ABNORMAL_LEFT_VENTRICULAR_OUTFLOW_TRACT_MORPHOLOGY	19	1.62419	0.0909512
GOBP_NEURAL_PLATE_DEVELOPMENT	7	1.62388	0.0911089
GOBP_GENETIC_IMPRINTING	24	1.62372	0.0911378
GOBP_POSITIVE_REGULATION_OF_PROTEIN_EXPORT_FROM_NUCLEUS	20	1.6237	0.0910699
GOMF_G_PROTEIN_BETA_SUBUNIT_BINDING	19	1.62336	0.0913983
HP_ABNORMALITY_OF_THE_NASAL_SEPTUM	16	1.62297	0.091705
GOBP_REGULATION_OF_FC_GAMMA_RECEPTOR_SIGNALING_PATHWAY_INVOLVED_IN_PHAGOCYTOSIS	7	1.62275	0.0917651
GOBP_HISTONE_H3_K36_METHYLATION	13	1.62257	0.0918787
GOBP_CELL_CELL_SIGNALING_BY_WNT	493	1.62255	0.0918319
HP_ABNORMAL_HUMERUS_MORPHOLOGY	5	1.62253	0.0917532
GOBP_MITOTIC_SISTER_CHROMATID_COHESION	24	1.62228	0.0919089
HP_APLASIA_HYPOPLASIA_OF_FINGERS	313	1.62216	0.0919791
HP_HYPOPLASIA_OF_THE_CORPUS_CALLOSUM	445	1.62213	0.0919004
HP_DISPLACEMENT_OF_THE_URETHRAL_MEATUS	309	1.62202	0.0919172
GOBP_MESENCHYME_DEVELOPMENT	267	1.62156	0.0922737
GOBP_POSITIVE_REGULATION_OF_NUCLEAR_DIVISION	54	1.62124	0.0925122
HP_PULMONARY_ARTERY_DILATATION	28	1.62119	0.0924757
HP_ABNORMAL_T_CELL_PROLIFERATION	8	1.62118	0.0923863
GOBP_POSITIVE_REGULATION_OF_PROTEIN_LOCALIZATION_TO_CELL_PERIPHERY	64	1.62092	0.0925824
GOBP_RESPONSE_TO_GROWTH_HORMONE	38	1.62055	0.0927674
GOBP_NOTOCHORD_MORPHOGENESIS	8	1.62032	0.0929311
GOBP_DENTATE_GYRUS_DEVELOPMENT	14	1.61999	0.0932315
GOCC_CALCINEURIN_COMPLEX	5	1.61979	0.0933526
GOMF_UBIQUITIN_LIKE_PROTEIN_LIGASE_ACTIVITY	281	1.61926	0.0936732
GOBP_CENTRIOLE_CENTRIOLE_COHESION	13	1.6192	0.0936672
GOCC_NUCLEAR_MEMBRANE	277	1.61902	0.0937456
GOBP_FOREBRAIN_GENERATION_OF_NEURONS	54	1.61898	0.0936769
GOBP_REGULATION_OF_ACTOMYOSIN_STRUCTURE_ORGANIZATION	92	1.61895	0.0936292
HP_SMALL_FOR_GESTATIONAL_AGE	209	1.61891	0.0935919
GOBP_NEGATIVE_REGULATION_OF_OSTEOBLAST_PROLIFERATION	10	1.61863	0.0937635
GOBP_STRESS_ACTIVATED_PROTEIN_KINASE_SIGNALING_CASCADE	260	1.61862	0.0936844
GOBP_JNK_CASCADE	183	1.61857	0.0936056
GOBP_POSITIVE_REGULATION_OF_EPITHELIAL_TO_MESENCHYMAL_TRANSITION_INVOLVED_IN_ENDOCARDIAL_CUSHION_FORMATION	5	1.61851	0.0935688
GOBP_RNA_3_END_PROCESSING	131	1.61752	0.0941988
GOBP_HISTONE_H2A_ACETYLATION	16	1.61728	0.0943175
GOCC_PLATELET_DENSE_TUBULAR_NETWORK_MEMBRANE	8	1.61723	0.09429
GOBP_CEREBELLAR_PURKINJE_CELL_DIFFERENTIATION	10	1.61722	0.0942006
HP_FULMINANT_HEPATIC_FAILURE	5	1.6171	0.0942567
HP_RECURRENT_CANDIDA_INFECTIONS	12	1.61699	0.0942712
GOMF_PROTEIN_TYROSINE_KINASE_ACTIVITY	134	1.61641	0.0947109
GOBP_RESPONSE_TO_INTERLEUKIN_12	48	1.61622	0.0948283
GOMF_UBIQUITIN_LIKE_PROTEIN_LIGASE_BINDING	300	1.61612	0.0948832
GOBP_HISTONE_METHYLATION	125	1.61597	0.0948659
GOCC_EXTERNAL_SIDE_OF_PLASMA_MEMBRANE	323	1.61575	0.0950657
GOBP_CELL_CYCLE_DNA_REPLICATION	62	1.6154	0.0953678
GOBP_RECEPTOR_CLUSTERING	51	1.61524	0.0955353
HP_APLASIA_HYPOPLASIA_OF_THE_ABDOMINAL_WALL_MUSCULATURE	34	1.61522	0.0954455
GOMF_SIGNALING_RECEPTOR_COMPLEX_ADAPTOR_ACTIVITY	42	1.61498	0.0955929
HP_CORTICAL_DYSPLASIA	80	1.61485	0.0956469
GOCC_MITOTIC_SPINDLE	150	1.61471	0.0957422
GOCC_NPBAF_COMPLEX	12	1.61467	0.0956629
GOBP_RAP_PROTEIN_SIGNAL_TRANSDUCTION	14	1.6133	0.0970891
HP_NON_MOTOR_SEIZURE	165	1.61323	0.09706
GOCC_NEURON_TO_NEURON_SYNAPSE	332	1.61321	0.0969999
GOBP_PROTEIN_MODIFICATION_BY_SMALL_PROTEIN_REMOVAL	262	1.61301	0.097134
GOBP_RESPONSE_TO_DEXAMETHASONE	38	1.61283	0.0971865
GOBP_NUCLEOBASE_BIOSYNTHETIC_PROCESS	18	1.61276	0.097157
HP_SYNDACTYLY	347	1.61273	0.0970769
GOBP_PHARYNGEAL_SYSTEM_DEVELOPMENT	23	1.61257	0.0970983
GOBP_POSITIVE_REGULATION_OF_TELOMERE_MAINTENANCE	48	1.61234	0.0971299
HP_AORTIC_ANEURYSM	136	1.61226	0.0971211
HP_TALL_STATURE	174	1.61217	0.0971327
HP_SMALL_SCROTUM	22	1.61175	0.0974178
GOBP_BRANCHING_INVOLVED_IN_BLOOD_VESSEL_MORPHOGENESIS	32	1.61144	0.0976826
HP_U_SHAPED_UPPER_LIP_VERMILION	7	1.61131	0.0977135
GOMF_RIBONUCLEOPROTEIN_COMPLEX_BINDING	127	1.61118	0.0977547
GOBP_NEGATIVE_REGULATION_OF_PEPTIDYL_CYSTEINE_S_NITROSYLATION	5	1.61115	0.097705
HP_RECURRENT_INTRAPULMONARY_HEMORRHAGE	8	1.61103	0.0977765
HP_ABNORMALITY_OF_THE_NASAL_TIP	287	1.61056	0.0981201
GOBP_TRANSCRIPTION_ELONGATION_FROM_RNA_POLYMERASE_II_PROMOTER	81	1.61047	0.0981204
GOBP_MICROTUBULE_CYTOSKELETON_ORGANIZATION_INVOLVED_IN_MITOSIS	135	1.60984	0.0986949
GOBP_NUCLEOTIDE_EXCISION_REPAIR_DNA_INCISION	39	1.60982	0.0986344
GOBP_ESTABLISHMENT_OF_PLANAR_POLARITY_OF_EMBRYONIC_EPITHELIUM	14	1.60953	0.0988957
GOBP_NEGATIVE_REGULATION_OF_VIRAL_PROCESS	82	1.60925	0.099056
GOBP_NEGATIVE_REGULATION_OF_LYMPHOCYTE_DIFFERENTIATION	52	1.60854	0.0997071
HP_ABNORMAL_LABIA_MAJORA_MORPHOLOGY	43	1.60844	0.099706
GOCC_CUL4_RING_E3_UBIQUITIN_LIGASE_COMPLEX	32	1.60841	0.0996148
HP_SPEECH_APRAXIA	43	1.60791	0.0999837
HP_ABSENT_AXILLARY_HAIR	8	1.60773	0.100122
GOCC_EUKARYOTIC_TRANSLATION_INITIATION_FACTOR_3_COMPLEX	16	1.60766	0.100081
GOBP_POSITIVE_REGULATION_OF_PROTEIN_DEUBIQUITINATION	6	1.60708	0.100658
HP_ABNORMAL_DISTAL_PHALANX_MORPHOLOGY_OF_FINGER	172	1.60696	0.100696
GOMF_MHC_PROTEIN_COMPLEX_BINDING	24	1.60682	0.100764
HP_ABNORMALITY_OF_MOUTH_SHAPE	220	1.60681	0.100682
GOMF_NUCLEOCYTOPLASMIC_CARRIER_ACTIVITY	28	1.60671	0.100661
HP_ABNORMALITY_OF_EARLOBE	83	1.60671	0.100569
HP_NEOPLASM_OF_THE_NERVOUS_SYSTEM	161	1.60667	0.100498
GOBP_PROTEIN_K63_LINKED_UBIQUITINATION	54	1.60647	0.100665
GOBP_NEGATIVE_REGULATION_OF_RECEPTOR_BINDING	13	1.606	0.101168
GOMF_CATALYTIC_ACTIVITY_ACTING_ON_DNA	190	1.60598	0.101116
HP_LOWER_LIMB_ASYMMETRY	30	1.60578	0.101292
GOBP_POSITIVE_REGULATION_OF_TRANSLATIONAL_INITIATION	27	1.60576	0.10125
GOBP_PROTEIN_LOCALIZATION_TO_CHROMOSOME	84	1.6057	0.101277
GOBP_NEGATIVE_REGULATION_OF_METAPHASE_ANAPHASE_TRANSITION_OF_CELL_CYCLE	41	1.60562	0.101255
HP_ABNORMALITY_OF_THE_PYLORUS	121	1.60556	0.101223
HP_ABNORMALITY_OF_BONE_MARROW_CELL_MORPHOLOGY	164	1.60534	0.101319
GOBP_PROTEIN_TARGETING_TO_MEMBRANE	193	1.60533	0.101228
GOMF_U1_SNRNA_BINDING	7	1.60531	0.101186
GOBP_REGULATION_OF_ENDOTHELIAL_CELL_DEVELOPMENT	17	1.60482	0.101449
HP_ABNORMALITY_OF_SKELETAL_MATURATION	337	1.6048	0.101367
HP_ADDICTIVE_BEHAVIOR	24	1.60444	0.101756
HP_ABNORMAL_PLATELET_FUNCTION	46	1.60437	0.101695
GOBP_CEREBRAL_CORTEX_RADIALLY_ORIENTED_CELL_MIGRATION	27	1.60429	0.101702
GOBP_ACTOMYOSIN_STRUCTURE_ORGANIZATION	184	1.60428	0.101631
GOBP_REGULATION_OF_T_CELL_DIFFERENTIATION_IN_THYMUS	21	1.60407	0.101716
GOBP_POSITIVE_REGULATION_OF_RIG_I_SIGNALING_PATHWAY	8	1.60405	0.101635
HP_ABNORMAL_FEAR_ANXIETY_RELATED_BEHAVIOR	324	1.60394	0.10171
HP_BROAD_THUMB	86	1.60375	0.101785
GOBP_NUCLEUS_ORGANIZATION	115	1.60312	0.102521
GOBP_MODULATION_BY_HOST_OF_VIRAL_PROCESS	28	1.60308	0.102469
GOBP_NEGATIVE_REGULATION_OF_INCLUSION_BODY_ASSEMBLY	11	1.60297	0.102514
HP_LONG_EYELASHES	93	1.60295	0.102433
GOBP_NEGATIVE_REGULATION_OF_ESTABLISHMENT_OF_PROTEIN_LOCALIZATION	113	1.60288	0.102439
GOCC_PHOSPHOLIPID_TRANSLOCATING_ATPASE_COMPLEX	7	1.60288	0.102368
HP_UPLIFTED_EARLOBE	11	1.60276	0.102365
HP_ABNORMALITY_OF_THE_UPPER_ARM	58	1.60274	0.102284
HP_ENLARGED_JOINTS	9	1.60272	0.102232
HP_ABNORMAL_LABIA_MINORA_MORPHOLOGY	34	1.6026	0.102316
GOBP_T_HELPER_2_CELL_CYTOKINE_PRODUCTION	13	1.60213	0.102602
GOBP_ENDOTHELIAL_CELL_CHEMOTAXIS	28	1.602	0.102714
GOBP_REGULATION_OF_INTRINSIC_APOPTOTIC_SIGNALING_PATHWAY_BY_P53_CLASS_MEDIATOR	24	1.60188	0.10271
GOBP_MODULATION_BY_HOST_OF_VIRAL_GENOME_REPLICATION	16	1.60164	0.103024
HP_UNUSUAL_INFECTION_BY_ANATOMICAL_SITE	88	1.60163	0.102934
GOBP_RETINA_VASCULATURE_DEVELOPMENT_IN_CAMERA_TYPE_EYE	18	1.60144	0.103074
HP_MEGALENCEPHALY	39	1.60136	0.103079
GOMF_LYSINE_ACETYLATED_HISTONE_BINDING	20	1.6013	0.103008
GOBP_POSITIVE_REGULATION_OF_T_CELL_PROLIFERATION	96	1.60123	0.102995
GOBP_DNA_METHYLATION_DEPENDENT_HETEROCHROMATIN_ASSEMBLY	18	1.60113	0.103068
GOBP_REGULATION_OF_TRANSCRIPTION_FROM_RNA_POLYMERASE_II_PROMOTER_IN_RESPONSE_TO_OXIDATIVE_STRESS	11	1.60108	0.103026
HP_WIDE_INTERMAMILLARY_DISTANCE	95	1.60091	0.103108
GOBP_OSTEOBLAST_DIFFERENTIATION	198	1.60069	0.103237
GOBP_REGULATION_OF_GAMMA_DELTA_T_CELL_DIFFERENTIATION	9	1.6006	0.103262
GOBP_CELLULAR_RESPONSE_TO_KETONE	89	1.60042	0.103354
GOCC_CELL_SUBSTRATE_JUNCTION	417	1.60041	0.103264
HP_ABNORMALITY_OF_THE_SUPRAORBITAL_RIDGES	92	1.60038	0.103203
GOCC_PHOSPHATASE_COMPLEX	48	1.60033	0.103161
HP_ABNORMAL_ENDOCRINE_PHYSIOLOGY	12	1.60026	0.10311
GOBP_T_CELL_DIFFERENTIATION_INVOLVED_IN_IMMUNE_RESPONSE	73	1.60011	0.103096
HP_NOCTURNAL_HYPOVENTILATION	14	1.60002	0.103149
HP_LANGUAGE_IMPAIRMENT	48	1.59953	0.103657
GOBP_NEGATIVE_REGULATION_OF_AMYLOID_PRECURSOR_PROTEIN_BIOSYNTHETIC_PROCESS	8	1.59942	0.103643
GOBP_SPINDLE_LOCALIZATION	52	1.59909	0.103885
GOBP_RNA_SURVEILLANCE	15	1.59817	0.104805
HP_ABNORMAL_LARYNX_MORPHOLOGY	100	1.59805	0.104828
HP_FAILURE_OF_ERUPTION_OF_PERMANENT_TEETH	5	1.59793	0.104889
GOBP_LYMPHOID_PROGENITOR_CELL_DIFFERENTIATION	21	1.59774	0.104987
GOBP_ENDOTHELIAL_CELL_DEVELOPMENT	64	1.59714	0.10562
GOMF_GDP_DISSOCIATION_INHIBITOR_ACTIVITY	16	1.59695	0.105755
HP_NARROW_PALPEBRAL_FISSURE	45	1.59652	0.106096
GOCC_PARASPECKLES	6	1.59595	0.106652
GOBP_REGULATION_OF_DOUBLE_STRAND_BREAK_REPAIR	76	1.5959	0.106646
HP_ABNORMALITY_OF_THE_HAIRLINE	204	1.59584	0.10662
HP_ABSENT_TOE	87	1.59582	0.106547
GOBP_POSITIVE_REGULATION_OF_EXTRINSIC_APOPTOTIC_SIGNALING_PATHWAY_VIA_DEATH_DOMAIN_RECEPTORS	13	1.59576	0.106541
HP_INCOMITANT_STRABISMUS	33	1.5957	0.106478
GOBP_PRE_B_CELL_DIFFERENTIATION	5	1.59566	0.106424
HP_ABNORMAL_VENTRICULAR_SEPTUM_MORPHOLOGY	379	1.59559	0.106399
GOBP_GOLGI_RIBBON_FORMATION	13	1.59534	0.106597
HP_SHORT_NOSE	252	1.59519	0.106693
GOBP_MONOUBIQUITINATED_PROTEIN_DEUBIQUITINATION	9	1.59504	0.106723
GOBP_NEGATIVE_REGULATION_OF_INTERLEUKIN_1_MEDIATED_SIGNALING_PATHWAY	6	1.59495	0.106688
GOBP_LEUKOCYTE_MIGRATION	442	1.5949	0.10669
HP_SUBARACHNOID_HEMORRHAGE	31	1.5948	0.106683
HP_ABNORMALITY_OF_MALE_INTERNAL_GENITALIA	56	1.5948	0.106593
HP_ABNORMALITY_OF_THE_PUBIC_BONE	31	1.5945	0.106827
HP_ABNORMALITY_OF_THE_URETHRA	359	1.59446	0.106783
HP_SEVERE_SHORT_LIMB_DWARFISM	5	1.59444	0.106693
GOBP_POSITIVE_REGULATION_OF_PRI_MIRNA_TRANSCRIPTION_BY_RNA_POLYMERASE_II	40	1.59432	0.106677
HP_EPISTAXIS	84	1.5943	0.106605
HP_ABNORMAL_HAIR_PATTERN	275	1.59421	0.106617
GOBP_REGULATION_OF_ENDOPLASMIC_RETICULUM_UNFOLDED_PROTEIN_RESPONSE	27	1.59409	0.106629
HP_LOWER_LIMB_HYPERTONIA	24	1.59399	0.106622
GOCC_MITOCHONDRIAL_PYRUVATE_DEHYDROGENASE_COMPLEX	6	1.59394	0.106569
GOMF_PHOSPHATIDYLINOSITOL_KINASE_ACTIVITY	15	1.5939	0.106507
GOMF_TRANSLATION_REGULATOR_ACTIVITY	126	1.59369	0.10661
GOBP_REGULATION_OF_NUCLEOCYTOPLASMIC_TRANSPORT	103	1.59335	0.106843
GOBP_REGULATION_OF_DNA_DEMETHYLATION	7	1.59319	0.106927
HP_JUVENILE_MYELOMONOCYTIC_LEUKEMIA	6	1.59318	0.106838
GOBP_NEGATIVE_REGULATION_OF_LEUKOCYTE_CHEMOTAXIS	16	1.59313	0.106822
GOMF_POLYUBIQUITIN_MODIFICATION_DEPENDENT_PROTEIN_BINDING	44	1.5931	0.106769
GOBP_MITOTIC_DNA_INTEGRITY_CHECKPOINT	100	1.59303	0.106789
HP_ABNORMAL_GROWTH_HORMONE_LEVEL	125	1.59296	0.106755
GOBP_CONNECTIVE_TISSUE_REPLACEMENT	10	1.59291	0.106776
GOBP_REGULATION_OF_INTERLEUKIN_1_MEDIATED_SIGNALING_PATHWAY	9	1.59282	0.106815
GOBP_REGULATION_OF_INTRINSIC_APOPTOTIC_SIGNALING_PATHWAY_IN_RESPONSE_TO_DNA_DAMAGE_BY_P53_CLASS_MEDIATOR	14	1.59206	0.107427
HP_DYSPLASTIC_CORPUS_CALLOSUM	28	1.59201	0.107401
HP_POLYHYDRAMNIOS	214	1.59194	0.107367
HP_BRUISING_SUSCEPTIBILITY	135	1.5919	0.107332
HP_MULTIPLE_LENTIGINES	11	1.59158	0.107561
GOBP_NEGATIVE_REGULATION_OF_GENE_SILENCING	25	1.59155	0.10749
HP_ABNORMALITY_OF_THE_SMALL_INTESTINE	220	1.59152	0.107419
GOMF_DNA_TOPOISOMERASE_BINDING	5	1.59149	0.107375
HP_SMALL_CEREBRAL_CORTEX	8	1.59148	0.107295
GOMF_PROSTAGLANDIN_E_RECEPTOR_ACTIVITY	5	1.59133	0.10736
HP_RELATIVE_MACROCEPHALY	62	1.59114	0.107597
GOBP_ARTERY_MORPHOGENESIS	61	1.59112	0.107553
HP_AMYLOIDOSIS	26	1.59111	0.107465
GOBP_INTRINSIC_APOPTOTIC_SIGNALING_PATHWAY_IN_RESPONSE_TO_OXIDATIVE_STRESS	42	1.59111	0.107376
GOMF_GROWTH_FACTOR_BINDING	130	1.59107	0.107333
HP_MEGALOCORNEA	33	1.59094	0.107326
GOBP_NEGATIVE_REGULATION_OF_SIGNAL_TRANSDUCTION_BY_P53_CLASS_MEDIATOR	26	1.59089	0.107273
GOBP_PROTEIN_CONTAINING_COMPLEX_LOCALIZATION	269	1.59088	0.107203
HP_PROTRUDING_EAR	157	1.59082	0.107169
GOCC_ORIGIN_RECOGNITION_COMPLEX	9	1.59031	0.107611
GOBP_RNA_DEPENDENT_DNA_BIOSYNTHETIC_PROCESS	65	1.58998	0.107783
GOBP_RESPONSE_TO_NITRIC_OXIDE	18	1.5899	0.107757
GOBP_REGULATION_OF_LONG_TERM_NEURONAL_SYNAPTIC_PLASTICITY	21	1.58965	0.107928
GOBP_TISSUE_MIGRATION	298	1.58957	0.107893
GOCC_PLATELET_DENSE_TUBULAR_NETWORK	10	1.58949	0.107957
HP_ABNORMALITY_OF_THE_VOICE	407	1.58912	0.108271
GOBP_EYE_PHOTORECEPTOR_CELL_DIFFERENTIATION	42	1.58888	0.108424
HP_GLIOMA	44	1.5886	0.108603
GOBP_REGULATION_OF_HISTONE_UBIQUITINATION	12	1.58858	0.108532
GOBP_POSITIVE_REGULATION_OF_LONG_TERM_NEURONAL_SYNAPTIC_PLASTICITY	5	1.58851	0.108551
HP_DIFFUSE_PALMOPLANTAR_KERATODERMA	6	1.5884	0.108614
GOBP_SKELETAL_MUSCLE_CELL_PROLIFERATION	15	1.58834	0.108606
HP_HERNIA	462	1.58824	0.108624
HP_ABNORMALITY_OF_THE_COLUMELLA	51	1.58819	0.10859
GOBP_REGULATION_OF_DENDRITIC_SPINE_MORPHOGENESIS	45	1.58789	0.108767
GOBP_STRESS_GRANULE_DISASSEMBLY	5	1.58776	0.10883
GOBP_POSITIVE_REGULATION_OF_AMINE_TRANSPORT	31	1.58748	0.109096
GOBP_CANONICAL_WNT_SIGNALING_PATHWAY	317	1.58736	0.10915
GOBP_NEGATIVE_REGULATION_OF_PROTEOLYSIS_INVOLVED_IN_CELLULAR_PROTEIN_CATABOLIC_PROCESS	58	1.58682	0.109591
GOCC_KINETOCHORE	128	1.58649	0.109882
GOCC_NUCLEAR_PORE_OUTER_RING	10	1.58645	0.109855
GOBP_MYELOID_CELL_DIFFERENTIATION	373	1.58624	0.109943
GOBP_NEGATIVE_REGULATION_OF_WOUND_HEALING	69	1.58615	0.109951
HP_OBSESSIVE_COMPULSIVE_BEHAVIOR	101	1.58607	0.10995
GOBP_REGULATION_OF_THYMOCYTE_APOPTOTIC_PROCESS	11	1.586	0.10995
GOMF_E_BOX_BINDING	43	1.58591	0.109976
HP_MORPHOLOGICAL_ABNORMALITY_OF_THE_MIDDLE_EAR	25	1.58585	0.109915
GOBP_RENAL_SYSTEM_PROCESS	115	1.58581	0.109862
GOBP_TOR_SIGNALING	110	1.58561	0.109957
GOMF_PROTEIN_C_TERMINUS_BINDING	181	1.5856	0.109878
GOBP_POSITIVE_REGULATION_OF_DNA_METABOLIC_PROCESS	185	1.58536	0.110088
HP_BLEPHAROPHIMOSIS	131	1.58524	0.110157
GOBP_RIBOSOMAL_LARGE_SUBUNIT_BIOGENESIS	68	1.58499	0.110357
GOMF_SIRNA_BINDING	10	1.58495	0.110313
HP_SYMPHALANGISM_AFFECTING_THE_PHALANGES_OF_THE_HAND	15	1.58494	0.110242
HP_SKIN_DIMPLE	77	1.58492	0.110181
GOMF_RNA_POLYMERASE_CORE_ENZYME_BINDING	42	1.58478	0.11025
GOCC_TRANSFERASE_COMPLEX_TRANSFERRING_PHOSPHORUS_CONTAINING_GROUPS	236	1.58474	0.110188
GOBP_VITAMIN_D_RECEPTOR_SIGNALING_PATHWAY	10	1.58441	0.110484
HP_METAPHYSEAL_SPURS	5	1.58433	0.110491
HP_LOW_SET_POSTERIORLY_ROTATED_EARS	226	1.58432	0.110421
HP_ABNORMAL_MYELOID_LEUKOCYTE_MORPHOLOGY	302	1.58423	0.110368
GOBP_POSITIVE_REGULATION_OF_NUCLEOBASE_CONTAINING_COMPOUND_TRANSPORT	7	1.58403	0.110506
HP_INTERMITTENT_CLAUDICATION	7	1.58398	0.110479
GOBP_SPINDLE_ORGANIZATION	170	1.58369	0.110686
HP_PROXIMAL_FEMORAL_METAPHYSEAL_IRREGULARITY	7	1.58346	0.110797
GOBP_REGULATION_OF_BLOOD_BRAIN_BARRIER_PERMEABILITY	7	1.58345	0.110718
HP_DEPRESSED_NASAL_BRIDGE	485	1.5834	0.110709
HP_SYNOSTOSIS_INVOLVING_BONES_OF_THE_LOWER_LIMBS	27	1.58326	0.110708
GOBP_RESPONSE_TO_INTERFERON_GAMMA	183	1.58312	0.110767
HP_VISCERAL_ANGIOMATOSIS	16	1.58268	0.111196
HP_ABNORMALITY_OF_THE_CHOANAE	116	1.5825	0.11128
GOBP_REGULATION_OF_CYTOPLASMIC_MRNA_PROCESSING_BODY_ASSEMBLY	8	1.58236	0.11133
GOBP_SMALL_GTPASE_MEDIATED_SIGNAL_TRANSDUCTION	483	1.58235	0.111243
HP_IMPAIRMENT_OF_ACTIVITIES_OF_DAILY_LIVING	177	1.58231	0.111225
GOBP_NEURAL_FOLD_FORMATION	7	1.58222	0.111223
GOBP_ESTABLISHMENT_OF_MITOTIC_SPINDLE_ORIENTATION	28	1.58215	0.111248
HP_SPLANCHNIC_VEIN_THROMBOSIS	19	1.58199	0.111324
GOBP_ENDODERM_FORMATION	52	1.58197	0.111262
HP_OPEN_MOUTH	98	1.58189	0.111252
HP_BROAD_LONG_BONES	143	1.58162	0.111379
HP_FATIGABLE_WEAKNESS_OF_DISTAL_LIMB_MUSCLES	8	1.58159	0.111309
GOBP_REGULATION_OF_MYELOID_CELL_DIFFERENTIATION	217	1.58155	0.111265
GOBP_CELLULAR_RESPONSE_TO_ARSENIC_CONTAINING_SUBSTANCE	18	1.58149	0.111256
HP_ABNORMALITY_OF_THE_STAPES	12	1.58145	0.111229
GOBP_AXIS_ELONGATION	26	1.581	0.111601
HP_ABNORMAL_CRANIAL_NERVE_PHYSIOLOGY	279	1.58086	0.111642
GOBP_ELASTIC_FIBER_ASSEMBLY	10	1.58078	0.111649
GOBP_POSITIVE_REGULATION_OF_CELL_SUBSTRATE_JUNCTION_ORGANIZATION	30	1.58077	0.11158
GOBP_HISTONE_H4_ACETYLATION	67	1.58074	0.11151
GOBP_REGULATION_OF_CELL_CELL_ADHESION_MEDIATED_BY_INTEGRIN	11	1.58067	0.111483
GOMF_TRANSCRIPTION_COREPRESSOR_BINDING	30	1.58052	0.111626
HP_CHEST_PAIN	94	1.58046	0.111624
GOBP_REGULATION_OF_NUCLEAR_DIVISION	131	1.58037	0.111648
GOBP_CENTRAL_NERVOUS_SYSTEM_PROJECTION_NEURON_AXONOGENESIS	26	1.58026	0.111739
GOCC_TRANSCRIPTION_ELONGATION_FACTOR_COMPLEX	46	1.57983	0.112134
GOBP_ISOTYPE_SWITCHING_TO_IGG_ISOTYPES	14	1.57926	0.112748
GOBP_IMMUNE_RESPONSE_TO_TUMOR_CELL	20	1.57916	0.112754
GOBP_NEGATIVE_REGULATION_BY_HOST_OF_VIRAL_TRANSCRIPTION	14	1.57913	0.112734
GOBP_POSITIVE_REGULATION_OF_ESTABLISHMENT_OF_PROTEIN_LOCALIZATION_TO_MITOCHONDRION	57	1.57889	0.112942
GOMF_TRANSMEMBRANE_RECEPTOR_PROTEIN_KINASE_ACTIVITY	78	1.57874	0.113024
GOMF_POLYNUCLEOTIDE_ADENYLYLTRANSFERASE_ACTIVITY	6	1.57868	0.113013
GOBP_BLOOD_VESSEL_ENDOTHELIAL_CELL_MIGRATION	113	1.57857	0.113027
HP_ENTRAPMENT_NEUROPATHY	8	1.5784	0.1131
GOBP_BODY_MORPHOGENESIS	44	1.57836	0.113022
GOBP_POSITIVE_REGULATION_OF_TRANSLATION_IN_RESPONSE_TO_STRESS	8	1.57818	0.113128
HP_OVARIAN_NEOPLASM	63	1.57815	0.113083
GOBP_PROTEIN_DESUMOYLATION	8	1.57804	0.113131
GOCC_PRESPLICEOSOME	16	1.57791	0.113186
GOBP_REGULATION_OF_SIGNAL_TRANSDUCTION_BY_P53_CLASS_MEDIATOR	169	1.57791	0.1131
GOBP_RENAL_SYSTEM_PROCESS_INVOLVED_IN_REGULATION_OF_SYSTEMIC_ARTERIAL_BLOOD_PRESSURE	23	1.57772	0.113181
HP_ABNORMALITY_OF_THE_ZYGOMATIC_BONE	220	1.57741	0.113503
HP_NARROW_PALATE	154	1.5772	0.113726
GOMF_MINOR_GROOVE_OF_ADENINE_THYMINE_RICH_DNA_BINDING	8	1.57711	0.113681
GOBP_REGULATION_OF_CELL_JUNCTION_ASSEMBLY	186	1.57682	0.113944
GOBP_POSITIVE_REGULATION_OF_DENDRITE_DEVELOPMENT	15	1.57671	0.114015
HP_ABNORMAL_SCALP_MORPHOLOGY	316	1.57657	0.114137
GOBP_COMPLEMENT_ACTIVATION	89	1.57639	0.114233
GOBP_NUCLEAR_TRANSCRIBED_MRNA_CATABOLIC_PROCESS_EXONUCLEOLYTIC	35	1.5763	0.114312
GOCC_PINOSOME	5	1.57614	0.114392
HP_PECTUS_EXCAVATUM	248	1.57601	0.114421
GOBP_ARTERY_DEVELOPMENT	86	1.57582	0.114607
GOBP_MEMBRANE_INVAGINATION	84	1.57566	0.114703
GOBP_DNA_REPLICATION	267	1.57548	0.114906
GOMF_UBIQUITIN_LIKE_PROTEIN_BINDING	98	1.5753	0.114967
HP_ABNORMAL_LYMPHOCYTE_PHYSIOLOGY	237	1.57523	0.114914
GOBP_LEUKOCYTE_AGGREGATION	13	1.575	0.11505
GOBP_NEGATIVE_REGULATION_OF_RECEPTOR_SIGNALING_PATHWAY_VIA_JAK_STAT	23	1.57472	0.115384
HP_BROAD_EYEBROW	16	1.57437	0.115692
GOBP_DEOXYRIBONUCLEOTIDE_BIOSYNTHETIC_PROCESS	14	1.57436	0.115613
HP_SPRENGEL_ANOMALY	46	1.57424	0.115642
HP_ASPIRATION	22	1.57421	0.115604
HP_PROPTOSIS	229	1.574	0.115796
GOBP_ATTACHMENT_OF_SPINDLE_MICROTUBULES_TO_KINETOCHORE	31	1.57396	0.115775
GOCC_GLYCOPROTEIN_COMPLEX	19	1.57394	0.115705
HP_B_CELL_LYMPHOMA	16	1.57388	0.115716
HP_APLASIA_HYPOPLASIA_OF_THE_NASAL_SEPTUM	5	1.57381	0.115711
GOBP_REGULATION_OF_RHO_PROTEIN_SIGNAL_TRANSDUCTION	80	1.57377	0.11565
GOBP_DNA_STRAND_ELONGATION	25	1.5737	0.115645
GOBP_HEPARAN_SULFATE_PROTEOGLYCAN_BIOSYNTHETIC_PROCESS_POLYSACCHARIDE_CHAIN_BIOSYNTHETIC_PROCESS	8	1.5735	0.115788
GOBP_REGULATION_OF_NK_T_CELL_DIFFERENTIATION	6	1.57349	0.115709
GOMF_PROTEIN_BINDING_INVOLVED_IN_HETEROTYPIC_CELL_CELL_ADHESION	11	1.57339	0.115737
GOBP_CIRCADIAN_REGULATION_OF_GENE_EXPRESSION	66	1.57321	0.115822
HP_LOW_FRUSTRATION_TOLERANCE	15	1.57313	0.115818
GOBP_DNA_TEMPLATED_TRANSCRIPTION_INITIATION	225	1.57307	0.115829
HP_BLEPHARITIS	47	1.5729	0.115979
GOCC_X_CHROMOSOME	5	1.57287	0.115918
GOMF_SIGNALING_ADAPTOR_ACTIVITY	68	1.57272	0.116043
GOBP_HINDBRAIN_MORPHOGENESIS	40	1.57258	0.11616
GOBP_PROTEIN_LOCALIZATION_TO_CHROMOSOME_CENTROMERIC_REGION	23	1.57253	0.116123
HP_PATENT_DUCTUS_ARTERIOSUS	258	1.57251	0.116061
GOBP_T_CELL_ACTIVATION_INVOLVED_IN_IMMUNE_RESPONSE	111	1.57248	0.116008
GOMF_SIGNAL_SEQUENCE_BINDING	45	1.57218	0.116286
GOBP_REGULATION_OF_DNA_REPLICATION	102	1.57216	0.11624
HP_HYPOPLASTIC_LABIA_MINORA	27	1.57215	0.116155
HP_PROMINENT_NASAL_TIP	14	1.57214	0.116077
GOBP_NEGATIVE_REGULATION_OF_MYELINATION	8	1.57173	0.116467
HP_CORONAL_CLEFT_VERTEBRAE	12	1.57172	0.116382
GOBP_MAMMARY_GLAND_DUCT_MORPHOGENESIS	28	1.57159	0.116498
GOMF_PROTEIN_PHOSPHATASE_BINDING	143	1.57158	0.116412
GOMF_PROTEIN_ANTIGEN_BINDING	6	1.57146	0.116423
GOBP_CENTRAL_NERVOUS_SYSTEM_NEURON_DIFFERENTIATION	174	1.57142	0.11637
GOBP_ENDOCARDIAL_CUSHION_MORPHOGENESIS	33	1.57141	0.116316
HP_VASCULAR_DILATATION	182	1.57138	0.116255
GOBP_CEREBELLAR_PURKINJE_CELL_LAYER_MORPHOGENESIS	14	1.57129	0.116242
HP_HYPERORALITY	13	1.57117	0.116269
HP_HEMIPLEGIA	28	1.57103	0.116312
GOBP_DEMETHYLATION	67	1.57059	0.116708
GOBP_PHOSPHORYLATION_OF_RNA_POLYMERASE_II_C_TERMINAL_DOMAIN	12	1.57046	0.116838
GOBP_RAS_PROTEIN_SIGNAL_TRANSDUCTION	324	1.57044	0.116777
HP_HYPERCOAGULABILITY	17	1.56999	0.117307
HP_ESOPHAGEAL_NEOPLASM	21	1.56989	0.117357
GOBP_NEGATIVE_REGULATION_OF_UBIQUITIN_DEPENDENT_PROTEIN_CATABOLIC_PROCESS	46	1.56975	0.117463
HP_RETICULATED_SKIN_PIGMENTATION	6	1.5695	0.117593
GOBP_REGULATION_OF_ALPHA_BETA_T_CELL_DIFFERENTIATION	66	1.56945	0.117531
GOMF_RECEPTOR_TYROSINE_KINASE_BINDING	67	1.56887	0.118138
GOCC_FIBRILLAR_CENTER	132	1.5688	0.11814
HP_ABNORMALITY_OF_THE_MUSCULATURE_OF_THE_UPPER_LIMBS	188	1.56879	0.11807
GOBP_POSITIVE_REGULATION_OF_CATABOLIC_PROCESS	436	1.56811	0.118746
GOMF_3_5_EXONUCLEASE_ACTIVITY	53	1.56802	0.118755
GOBP_POSITIVE_REGULATION_OF_RNA_SPLICING	36	1.56791	0.118804
GOBP_REGULATION_OF_SKELETAL_MUSCLE_TISSUE_DEVELOPMENT	23	1.5679	0.118718
GOBP_PROTEIN_LOCALIZATION_TO_NUCLEUS	264	1.56761	0.11898
GOCC_GTPASE_COMPLEX	33	1.56758	0.118902
HP_ABNORMALITY_OF_BLOOD_CIRCULATION	300	1.56758	0.118817
GOMF_PHOSPHATIDYLSERINE_FLIPPASE_ACTIVITY	5	1.56752	0.118794
GOBP_POSITIVE_REGULATION_OF_HEART_GROWTH	34	1.56666	0.119639
HP_SPEECH_ARTICULATION_DIFFICULTIES	27	1.56665	0.119553
GOCC_CULLIN_RING_UBIQUITIN_LIGASE_COMPLEX	153	1.56646	0.119719
HP_WIDE_NASAL_BRIDGE	480	1.56616	0.120003
GOMF_FOUR_WAY_JUNCTION_DNA_BINDING	17	1.56592	0.120215
GOBP_MAMMARY_GLAND_DEVELOPMENT	126	1.56591	0.120137
GOBP_POSITIVE_REGULATION_OF_TRANSCRIPTION_ELONGATION_FROM_RNA_POLYMERASE_II_PROMOTER	12	1.56582	0.120145
GOMF_PHOSPHATASE_BINDING	188	1.56581	0.120067
GOMF_PROTEIN_SERINE_THREONINE_KINASE_ACTIVITY	405	1.56548	0.120427
GOBP_NEURAL_TUBE_FORMATION	96	1.56548	0.120357
HP_DYSTROPHIC_FINGERNAILS	30	1.56531	0.120459
GOBP_ATRIOVENTRICULAR_VALVE_DEVELOPMENT	24	1.56527	0.120404
GOMF_DAMAGED_DNA_BINDING	65	1.56487	0.12081
GOCC_SPINDLE	359	1.5646	0.120997
GOMF_TOXIN_TRANSMEMBRANE_TRANSPORTER_ACTIVITY	8	1.56434	0.121215
HP_PRIMITIVE_NEUROECTODERMAL_TUMOR	50	1.56434	0.121137
GOCC_EXTRINSIC_COMPONENT_OF_PLASMA_MEMBRANE	164	1.5642	0.12123
HP_PATENT_FORAMEN_OVALE	66	1.56418	0.121159
GOCC_SEX_CHROMOSOME	20	1.56408	0.121174
GOMF_OXYGEN_BINDING	38	1.56402	0.121135
HP_DOLICHOCEPHALY	162	1.564	0.121065
GOBP_SECONDARY_PALATE_DEVELOPMENT	24	1.5639	0.121095
HP_ARNOLD_CHIARI_TYPE_I_MALFORMATION	24	1.56382	0.121134
HP_ABNORMAL_HAND_MORPHOLOGY	357	1.56356	0.121358
GOBP_REGULATION_OF_MITOTIC_NUCLEAR_DIVISION	108	1.56354	0.121311
GOBP_DEOXYRIBOSE_PHOSPHATE_BIOSYNTHETIC_PROCESS	11	1.56346	0.121341
GOBP_ACTIVATION_OF_MAPKKK_ACTIVITY	12	1.56288	0.12179
HP_THICK_VERMILION_BORDER	222	1.56277	0.121804
GOBP_DENDRITIC_TRANSPORT	9	1.56272	0.121765
GOBP_NEGATIVE_REGULATION_OF_CELL_DEVELOPMENT	160	1.56225	0.122181
GOMF_NUCLEOSIDE_MONOPHOSPHATE_KINASE_ACTIVITY	20	1.56215	0.122195
HP_ABNORMALITY_OF_NEUTROPHILS	241	1.5619	0.122511
GOBP_REGULATION_OF_ANOIKIS	22	1.56164	0.122694
GOBP_AMINOPHOSPHOLIPID_TRANSLOCATION	7	1.56163	0.122608
GOBP_POSITIVE_REGULATION_OF_PROTEIN_BINDING	80	1.56139	0.122806
GOBP_HETEROTYPIC_CELL_CELL_ADHESION	58	1.56103	0.123058
GOBP_CELLULAR_RESPONSE_TO_CORTICOSTEROID_STIMULUS	59	1.56049	0.12364
HP_SHALLOW_ORBITS	25	1.56045	0.123592
HP_ABNORMAL_SACRUM_MORPHOLOGY	114	1.5604	0.123567
GOBP_ASCENDING_AORTA_DEVELOPMENT	5	1.56011	0.123887
HP_VERTEBRAL_CLEFTING	29	1.55968	0.124298
GOBP_HISTONE_EXCHANGE	40	1.55927	0.12474
GOMF_PROTEIN_SERINE_KINASE_ACTIVITY	235	1.55924	0.124691
GOMF_DNA_BINDING_TRANSCRIPTION_REPRESSOR_ACTIVITY	296	1.55918	0.12468
GOMF_ICOSANOID_RECEPTOR_ACTIVITY	15	1.55908	0.124662
GOBP_LYMPHOCYTE_AGGREGATION	5	1.55896	0.124712
GOBP_POSITIVE_REGULATION_OF_LEUKOCYTE_PROLIFERATION	142	1.55895	0.124641
HP_INTELLECTUAL_DISABILITY_MILD	333	1.55869	0.124813
GOBP_INTERFERON_GAMMA_MEDIATED_SIGNALING_PATHWAY	86	1.55852	0.124887
GOBP_REGULATION_OF_HAIR_FOLLICLE_DEVELOPMENT	17	1.55845	0.124914
HP_ABNORMAL_CEREBRAL_ARTERY_MORPHOLOGY	59	1.5583	0.125002
HP_DELAYED_GROSS_MOTOR_DEVELOPMENT	256	1.55816	0.125098
GOBP_AMEBOIDAL_TYPE_CELL_MIGRATION	403	1.55795	0.125247
GOBP_MORPHOGENESIS_OF_AN_EPITHELIAL_BUD	15	1.55788	0.125221
GOCC_SMN_COMPLEX	10	1.55773	0.125241
GOMF_CUPROUS_ION_BINDING	7	1.5576	0.125367
HP_SYNOSTOSIS_OF_CARPALS_TARSALS	42	1.55719	0.12584
GOMF_N6_METHYLADENOSINE_CONTAINING_RNA_BINDING	7	1.55714	0.125784
GOBP_REGULATION_OF_NEURONAL_SYNAPTIC_PLASTICITY	43	1.55697	0.125932
GOBP_CEREBRAL_CORTEX_DEVELOPMENT	101	1.55638	0.12648
GOBP_REGULATION_OF_HAIR_CYCLE	26	1.55626	0.12659
GOMF_THROMBIN_ACTIVATED_RECEPTOR_ACTIVITY	5	1.5562	0.126586
GOBP_PROTEIN_AUTOUBIQUITINATION	68	1.55614	0.126596
HP_ABNORMAL_EOSINOPHIL_MORPHOLOGY	53	1.55603	0.126676
GOBP_REGULATION_OF_CELL_CYCLE_ARREST	102	1.55581	0.126875
HP_SPINAL_CORD_LESION	27	1.55579	0.126818
HP_RIDGED_NAIL	23	1.55571	0.126829
GOCC_SWR1_COMPLEX	12	1.55569	0.126756
GOBP_POSITIVE_REGULATION_OF_CHROMOSOME_SEGREGATION	13	1.55562	0.126745
GOBP_POSITIVE_REGULATION_OF_PROTEIN_SERINE_THREONINE_KINASE_ACTIVITY	297	1.55548	0.126793
GOBP_POSITIVE_REGULATION_OF_CELL_MATRIX_ADHESION	53	1.5554	0.126834
GOCC_SWI_SNF_COMPLEX	17	1.55528	0.126972
GOBP_CELL_MATRIX_ADHESION	216	1.55525	0.126953
GOBP_EPITHELIAL_TO_MESENCHYMAL_TRANSITION_INVOLVED_IN_ENDOCARDIAL_CUSHION_FORMATION	16	1.55524	0.126866
HP_LONG_FINGERS	229	1.555	0.127123
GOBP_MITOCHONDRION_LOCALIZATION	46	1.55495	0.127096
GOMF_SUMO_SPECIFIC_PROTEASE_ACTIVITY	8	1.55488	0.127129
GOBP_RESPONSE_TO_TUMOR_CELL	27	1.55482	0.127117
GOMF_ACETYLCHOLINE_RECEPTOR_INHIBITOR_ACTIVITY	6	1.5548	0.127038
GOBP_ESTABLISHMENT_OF_PROTEIN_LOCALIZATION_TO_MEMBRANE	325	1.55472	0.127048
GOBP_REGULATION_OF_SUPRAMOLECULAR_FIBER_ORGANIZATION	339	1.55466	0.127029
GOBP_NUCLEAR_CHROMOSOME_SEGREGATION	249	1.55444	0.127196
GOBP_NEGATIVE_REGULATION_OF_INTRACELLULAR_STEROID_HORMONE_RECEPTOR_SIGNALING_PATHWAY	34	1.55432	0.127221
HP_PAPILLEDEMA	46	1.55431	0.127157
GOCC_CONDENSED_NUCLEAR_CHROMOSOME_KINETOCHORE	17	1.55405	0.127375
GOBP_NEGATIVE_REGULATION_OF_RESPONSE_TO_WOUNDING	85	1.55401	0.127333
GOCC_HISTONE_METHYLTRANSFERASE_COMPLEX	66	1.55388	0.12747
HP_ABNORMAL_MAST_CELL_MORPHOLOGY	6	1.55356	0.127777
GOBP_ANTIGEN_PROCESSING_AND_PRESENTATION_OF_ENDOGENOUS_PEPTIDE_ANTIGEN	18	1.55346	0.12789
HP_BIRTH_LENGTH_LESS_THAN_3RD_PERCENTILE	13	1.55302	0.128307
GOBP_EMBRYONIC_PATTERN_SPECIFICATION	62	1.55281	0.128413
GOBP_CIRCADIAN_SLEEP_WAKE_CYCLE_SLEEP	20	1.55234	0.128823
GOBP_GAS_HOMEOSTASIS	9	1.55206	0.129113
GOBP_AXO_DENDRITIC_PROTEIN_TRANSPORT	13	1.5514	0.129861
HP_GAIT_IMBALANCE	50	1.55129	0.129892
GOBP_REGULATION_OF_CELLULAR_PROTEIN_CATABOLIC_PROCESS	238	1.55109	0.129989
GOBP_NEGATIVE_REGULATION_OF_LYMPHOCYTE_MIGRATION	13	1.55104	0.12996
GOBP_NEURAL_PLATE_MORPHOGENESIS	5	1.55091	0.130043
HP_COLPOCEPHALY	20	1.55087	0.130014
GOCC_SCF_UBIQUITIN_LIGASE_COMPLEX	58	1.55081	0.129978
GOCC_NUCLEAR_STRESS_GRANULE	6	1.55079	0.129913
GOBP_POSITIVE_REGULATION_OF_PEPTIDYL_TYROSINE_PHOSPHORYLATION	186	1.55054	0.130054
GOBP_LYMPHOCYTE_APOPTOTIC_PROCESS	70	1.55052	0.129989
GOMF_LIPOPROTEIN_PARTICLE_RECEPTOR_ACTIVITY	17	1.55049	0.129909
GOBP_NEGATIVE_REGULATION_OF_DENDRITIC_SPINE_MORPHOGENESIS	6	1.55047	0.129866
GOBP_B_CELL_ACTIVATION_INVOLVED_IN_IMMUNE_RESPONSE	75	1.55041	0.129874
HP_DIALEPTIC_SEIZURE	188	1.55035	0.12986
GOBP_REGULATION_OF_SMAD_PROTEIN_SIGNAL_TRANSDUCTION	25	1.55035	0.129781
GOCC_PLASMA_MEMBRANE_SIGNALING_RECEPTOR_COMPLEX	214	1.55021	0.129884
GOBP_CEREBRAL_CORTEX_CELL_MIGRATION	37	1.5498	0.130317
GOBP_MITOTIC_SPINDLE_ORGANIZATION	110	1.54967	0.130428
HP_ORAL_MUCOSAL_BLISTERS	13	1.54961	0.130421
GOBP_REGULATION_OF_VASCULAR_ENDOTHELIAL_GROWTH_FACTOR_RECEPTOR_SIGNALING_PATHWAY	26	1.54959	0.130334
GOBP_REGULATION_OF_ANDROGEN_RECEPTOR_SIGNALING_PATHWAY	25	1.54952	0.130335
HP_ABNORMAL_CIRCULATING_IGA_LEVEL	60	1.54949	0.13027
GOBP_REGULATION_OF_PROTEASOMAL_PROTEIN_CATABOLIC_PROCESS	170	1.54946	0.130212
GOBP_ANTIGEN_PROCESSING_AND_PRESENTATION_OF_ENDOGENOUS_ANTIGEN	25	1.5494	0.130177
HP_ABNORMAL_CIRCULATING_IGG_LEVEL	63	1.54932	0.130229
GOBP_MITOTIC_NUCLEAR_DIVISION	284	1.54931	0.130142
GOBP_MATURATION_OF_SSU_RRNA	48	1.54914	0.130288
GOMF_RNA_POLYMERASE_II_C_TERMINAL_DOMAIN_PHOSPHOSERINE_BINDING	5	1.54889	0.130471
GOBP_NEGATIVE_REGULATION_OF_SMAD_PROTEIN_COMPLEX_ASSEMBLY	5	1.54878	0.130537
GOBP_POSITIVE_REGULATION_OF_SPINDLE_ASSEMBLY	5	1.54874	0.130472
HP_HYPOPLASTIC_FIFTH_TOENAIL	13	1.54871	0.130429
GOBP_LYMPHOCYTE_COSTIMULATION	58	1.5482	0.130922
GOMF_ANKYRIN_REPEAT_BINDING	5	1.54774	0.131487
GOCC_DENDRITE_CYTOPLASM	31	1.54774	0.1314
GOBP_REGULATION_OF_VIRAL_LIFE_CYCLE	139	1.54771	0.131328
GOBP_CEREBELLAR_CORTEX_MORPHOGENESIS	30	1.54746	0.131501
GOBP_REGULATION_OF_ACTIN_FILAMENT_BUNDLE_ASSEMBLY	95	1.54729	0.131602
HP_SCLEROSIS_OF_SKULL_BASE	13	1.54713	0.131724
GOBP_MRNA_MODIFICATION	24	1.54705	0.13176
HP_ABNORMAL_HAIR_WHORL	42	1.54704	0.131687
HP_MACROCYTIC_ANEMIA	53	1.54694	0.131781
GOBP_PURINE_DEOXYRIBONUCLEOTIDE_BIOSYNTHETIC_PROCESS	5	1.5465	0.132133
GOCC_UNIPLEX_COMPLEX	5	1.5465	0.132046
GOBP_PROTEIN_IMPORT	182	1.54647	0.132003
HP_EPILEPTIC_ENCEPHALOPATHY	96	1.54644	0.131945
GOBP_POSITIVE_REGULATION_OF_G1_S_TRANSITION_OF_MITOTIC_CELL_CYCLE	33	1.54636	0.13198
GOBP_REGULATION_OF_LAMELLIPODIUM_ORGANIZATION	49	1.54584	0.132646
HP_SCROTAL_HYPOPLASIA	53	1.54562	0.132789
GOBP_PEPTIDYL_LYSINE_TRIMETHYLATION	40	1.54561	0.132738
GOBP_REGULATORY_T_CELL_DIFFERENTIATION	33	1.54558	0.132701
GOBP_POSITIVE_REGULATION_OF_HEMOPOIESIS	150	1.54531	0.132979
GOBP_NEGATIVE_REGULATION_OF_ION_TRANSPORT	280	1.5452	0.133043
GOBP_MODULATION_OF_PROCESS_OF_OTHER_ORGANISM	117	1.54515	0.133006
GOBP_N_TERMINAL_PEPTIDYL_METHIONINE_ACETYLATION	7	1.54494	0.133147
GOBP_HETEROCHROMATIN_ORGANIZATION_INVOLVED_IN_CHROMATIN_SILENCING	5	1.54494	0.133061
HP_ABNORMALITY_OF_THE_BREAST	353	1.54484	0.13306
HP_SLEEP_APNEA	95	1.54472	0.133094
GOBP_ENDOTHELIAL_CELL_MIGRATION	212	1.54468	0.133057
HP_PARESTHESIA	94	1.54465	0.133007
GOBP_REGULATION_OF_AMYLOID_PRECURSOR_PROTEIN_CATABOLIC_PROCESS	40	1.54464	0.132927
HP_ABNORMAL_MENINGEAL_MORPHOLOGY	117	1.5446	0.132891
HP_ABNORMALITY_OF_THE_CHIN	284	1.54458	0.132826
HP_HEMATOCHEZIA	14	1.54436	0.133009
GOCC_HETEROCHROMATIN	66	1.544	0.133377
GOBP_CYTOPLASMIC_TRANSLATIONAL_INITIATION	32	1.5433	0.134332
HP_PROMINENT_NOSE	74	1.54329	0.134273
GOBP_REGULATION_OF_NIK_NF_KAPPAB_SIGNALING	91	1.54314	0.134392
GOBP_DOUBLE_STRAND_BREAK_REPAIR	229	1.54305	0.134439
HP_ASYMMETRIC_GROWTH	47	1.54298	0.134416
HP_LARGE_FACE	237	1.54297	0.134329
GOBP_HISTONE_THREONINE_PHOSPHORYLATION	5	1.54289	0.134349
GOBP_REGULATION_OF_PROTEASOMAL_UBIQUITIN_DEPENDENT_PROTEIN_CATABOLIC_PROCESS	125	1.54286	0.13429
HP_APLASIA_HYPOPLASIA_OF_THE_TRAGUS	6	1.54276	0.134352
HP_ABNORMALITY_OF_THE_PULMONARY_ARTERY	117	1.54262	0.13447
GOCC_EARLY_ENDOSOME_MEMBRANE	147	1.54246	0.134573
GOMF_TAU_PROTEIN_BINDING	44	1.54246	0.134487
GOBP_NEGATIVE_REGULATION_OF_DNA_BINDING	51	1.54229	0.134689
GOBP_WOUND_HEALING	499	1.54225	0.134659
HP_ASTIGMATISM	152	1.54214	0.134713
GOBP_RESPONSE_TO_IONIZING_RADIATION	134	1.54205	0.134725
HP_ABNORMAL_HEART_VALVE_PHYSIOLOGY	289	1.54201	0.134667
GOBP_BLASTOCYST_FORMATION	34	1.54188	0.134707
GOBP_POSITIVE_REGULATION_OF_ADAPTIVE_IMMUNE_RESPONSE	95	1.54188	0.13462
HP_ADENOCARCINOMA_OF_THE_LARGE_INTESTINE	27	1.54188	0.134541
HP_BROAD_FOREHEAD	140	1.54154	0.134917
GOBP_TELOMERE_MAINTENANCE_VIA_TELOMERE_LENGTHENING	73	1.54152	0.134866
GOMF_HEMOGLOBIN_BINDING	9	1.54094	0.135618
GOBP_KIDNEY_EPITHELIUM_DEVELOPMENT	131	1.54088	0.135622
GOBP_TRANSMEMBRANE_RECEPTOR_PROTEIN_SERINE_THREONINE_KINASE_SIGNALING_PATHWAY	332	1.54078	0.135696
GOBP_OSSIFICATION	367	1.54069	0.135735
GOBP_HISTONE_H4_K5_ACETYLATION	16	1.54065	0.135691
GOBP_HISTONE_H4_K20_METHYLATION	8	1.54062	0.13566
HP_ARTERIAL_STENOSIS	84	1.5406	0.135595
GOBP_REGULATION_OF_SMALL_GTPASE_MEDIATED_SIGNAL_TRANSDUCTION	309	1.54049	0.135627
GOMF_DEAD_H_BOX_RNA_HELICASE_BINDING	8	1.54044	0.135589
GOBP_MICROTUBULE_ANCHORING	25	1.54037	0.135614
HP_IMPAIRED_OROPHARYNGEAL_SWALLOW_RESPONSE	10	1.54006	0.135875
HP_ABNORMAL_AORTIC_VALVE_PHYSIOLOGY	131	1.53989	0.136019
GOMF_UBIQUITIN_CONJUGATING_ENZYME_BINDING	30	1.53986	0.135939
GOBP_CAMERA_TYPE_EYE_PHOTORECEPTOR_CELL_DIFFERENTIATION	25	1.53974	0.136027
GOCC_DERLIN_1_RETROTRANSLOCATION_COMPLEX	7	1.53971	0.135982
GOBP_HEAD_MORPHOGENESIS	31	1.53956	0.136007
GOBP_MITOTIC_SPINDLE_ASSEMBLY	59	1.53941	0.136114
HP_METOPIC_SYNOSTOSIS	9	1.53933	0.136125
GOBP_POSITIVE_REGULATION_OF_EXTRACELLULAR_MATRIX_ASSEMBLY	10	1.5393	0.136067
GOBP_HISTONE_H2B_UBIQUITINATION	12	1.53911	0.136244
GOBP_REGULATION_OF_STEM_CELL_PROLIFERATION	37	1.53901	0.136282
HP_SUBCORTICAL_HETEROTOPIA	9	1.53889	0.136369
GOMF_SUMO_LIGASE_ACTIVITY	10	1.53886	0.136311
GOBP_CELLULAR_RESPONSE_TO_PEPTIDE_HORMONE_STIMULUS	313	1.53881	0.136301
GOMF_DNA_BINDING_TRANSCRIPTION_ACTIVATOR_ACTIVITY	428	1.53842	0.13671
HP_INCREASED_LACTATE_DEHYDROGENASE_LEVEL	32	1.53808	0.137057
GOBP_MITOTIC_CELL_CYCLE_CHECKPOINT	151	1.53793	0.137136
GOBP_MUSCLE_ORGAN_DEVELOPMENT	298	1.53787	0.13714
GOCC_HFE_TRANSFERRIN_RECEPTOR_COMPLEX	7	1.53779	0.137156
GOBP_HEMATOPOIETIC_PROGENITOR_CELL_DIFFERENTIATION	155	1.53738	0.137626
HP_GOUT	19	1.53726	0.137732
GOBP_CELL_DEATH_IN_RESPONSE_TO_OXIDATIVE_STRESS	76	1.53694	0.138084
GOBP_NATURAL_KILLER_CELL_CYTOKINE_PRODUCTION	8	1.53693	0.138005
HP_LYMPHOPROLIFERATIVE_DISORDER	13	1.53685	0.138008
GOBP_CELLULAR_RESPONSE_TO_ESTROGEN_STIMULUS	14	1.53684	0.137935
HP_ABNORMALITY_OF_THE_ELBOW	228	1.53644	0.138293
GOBP_GLAND_MORPHOGENESIS	109	1.53634	0.138351
HP_URINARY_INCONTINENCE	149	1.53632	0.138305
HP_HYPOPLASIA_OF_THE_MUSCULATURE	11	1.53627	0.138246
GOBP_GLUTAMINE_TRANSPORT	9	1.5362	0.138249
GOBP_MEMBRANE_RAFT_LOCALIZATION	7	1.53615	0.138231
HP_NARROW_FOREHEAD	115	1.53614	0.138145
HP_ABNORMALITY_OF_THE_5TH_METACARPAL	13	1.53601	0.13827
GOBP_AMYLOID_PRECURSOR_PROTEIN_BIOSYNTHETIC_PROCESS	15	1.53586	0.138368
GOMF_HIGH_VOLTAGE_GATED_CALCIUM_CHANNEL_ACTIVITY	10	1.53585	0.138282
GOMF_PROTEIN_KINASE_A_REGULATORY_SUBUNIT_BINDING	25	1.53582	0.138217
GOBP_POSTSYNAPTIC_MEMBRANE_ORGANIZATION	36	1.53574	0.138226
GOBP_REGULATION_OF_RECEPTOR_RECYCLING	23	1.53559	0.138351
HP_PANCREATIC_ADENOCARCINOMA	26	1.53529	0.138652
GOBP_POSITIVE_REGULATION_OF_CHROMATIN_ASSEMBLY_OR_DISASSEMBLY	12	1.53523	0.138654
GOBP_PEPTIDYL_TYROSINE_MODIFICATION	356	1.53518	0.138629
GOBP_POSITIVE_REGULATION_OF_FOCAL_ADHESION_ASSEMBLY	25	1.53509	0.138659
HP_EXTERNAL_EAR_MALFORMATION	83	1.53503	0.138661
GOBP_POSITIVE_REGULATION_OF_RECEPTOR_CLUSTERING	5	1.53479	0.13894
HP_ABNORMAL_STOMACH_MORPHOLOGY	246	1.53435	0.139442
HP_SARCOMA	161	1.53434	0.139383
HP_PES_PLANUS	284	1.53418	0.139506
HP_LIMB_HYPERTONIA	107	1.53394	0.139723
GOBP_POSITIVE_REGULATION_OF_PEPTIDYL_THREONINE_PHOSPHORYLATION	29	1.5339	0.139678
GOBP_POSITIVE_REGULATION_OF_ENDOTHELIAL_CELL_MIGRATION	103	1.53375	0.139753
HP_PENOSCROTAL_HYPOSPADIAS	6	1.53371	0.139715
HP_CEREBRAL_VISUAL_IMPAIRMENT	188	1.53359	0.139791
GOBP_CHEMOKINE_C_X_C_MOTIF_LIGAND_2_PRODUCTION	15	1.53353	0.139786
HP_PATCHY_CHANGES_OF_BONE_MINERAL_DENSITY	5	1.53325	0.140137
HP_ENLARGED_TONSILS	5	1.53312	0.140219
GOBP_NEGATIVE_REGULATION_OF_CD4_POSITIVE_ALPHA_BETA_T_CELL_DIFFERENTIATION	21	1.5331	0.14014
GOMF_U3_SNORNA_BINDING	9	1.53301	0.140202
GOMF_L_GLUTAMINE_TRANSMEMBRANE_TRANSPORTER_ACTIVITY	8	1.53299	0.140136
GOBP_DNA_INTEGRITY_CHECKPOINT	146	1.53288	0.140198
HP_SYNOSTOSIS_OF_METACARPALS_METATARSALS	14	1.53286	0.140139
HP_DENTAL_CROWDING	85	1.53281	0.140114
HP_ABNORMAL_THROMBOCYTE_MORPHOLOGY	361	1.53278	0.140068
GOBP_POSITIVE_REGULATION_OF_DNA_REPAIR	67	1.53275	0.140023
HP_PERONEAL_MUSCLE_ATROPHY	7	1.53268	0.140044
GOBP_REGULATION_OF_IRON_ION_TRANSPORT	8	1.53267	0.139972
HP_ABNORMAL_QRS_COMPLEX	5	1.53256	0.140007
HP_THYROID_DYSGENESIS	6	1.53251	0.140002
HP_ABNORMAL_CORTICAL_BONE_MORPHOLOGY	65	1.53194	0.140656
GOBP_REGULATION_OF_NATURAL_KILLER_CELL_MEDIATED_IMMUNITY	44	1.53174	0.140783
HP_ABNORMALITY_OF_CARTILAGE_OF_EXTERNAL_EAR	12	1.53161	0.140857
GOMF_CALCIUM_TRANSMEMBRANE_TRANSPORTER_ACTIVITY_PHOSPHORYLATIVE_MECHANISM	9	1.5316	0.140785
GOBP_POSITIVE_REGULATION_OF_DNA_RECOMBINATION	40	1.53157	0.140739
GOBP_REGULATION_OF_LAMELLIPODIUM_MORPHOGENESIS	11	1.53154	0.140687
GOBP_REGULATION_OF_CARBOHYDRATE_CATABOLIC_PROCESS	87	1.5315	0.140655
HP_INTERSTITIAL_PNEUMONITIS	9	1.53145	0.140616
HP_ABNORMAL_MEAN_CORPUSCULAR_HEMOGLOBIN_CONCENTRATION	18	1.53116	0.141022
HP_NEOPLASM_OF_THE_LARGE_INTESTINE	103	1.53105	0.141069
GOBP_POSITIVE_REGULATION_OF_PROTEIN_TARGETING_TO_MITOCHONDRION	31	1.53097	0.14105
HP_COLON_CANCER	43	1.53087	0.141064
HP_DECREASED_SERUM_INSULIN_LIKE_GROWTH_FACTOR_1	13	1.53066	0.141204
GOBP_NEGATIVE_REGULATION_OF_CELL_SUBSTRATE_JUNCTION_ORGANIZATION	18	1.53058	0.141251
HP_DERMAL_TRANSLUCENCY	14	1.53057	0.141179
GOBP_WNT_SIGNALING_PATHWAY_INVOLVED_IN_MIDBRAIN_DOPAMINERGIC_NEURON_DIFFERENTIATION	10	1.5301	0.141694
GOBP_REGULATION_OF_SMAD_PROTEIN_COMPLEX_ASSEMBLY	6	1.52977	0.142005
GOCC_NEURON_SPINE	176	1.52968	0.142018
GOBP_CD4_POSITIVE_ALPHA_BETA_T_CELL_PROLIFERATION	8	1.52958	0.142078
GOBP_PEPTIDYL_THREONINE_MODIFICATION	120	1.52924	0.142381
GOCC_CONDENSED_CHROMOSOME_OUTER_KINETOCHORE	14	1.52908	0.14244
HP_NARROW_NASAL_BRIDGE	44	1.52889	0.142578
GOBP_MUSCLE_CELL_MIGRATION	78	1.52888	0.142506
HP_POLYMICROGYRIA	226	1.52886	0.142466
GOBP_CELL_CYCLE_G2_M_PHASE_TRANSITION	263	1.52868	0.142604
GOBP_TRANS_SYNAPTIC_SIGNALING_BY_LIPID	7	1.52865	0.142584
GOCC_RIBBON_SYNAPSE	7	1.52862	0.142505
GOBP_NEGATIVE_REGULATION_OF_DENDRITIC_SPINE_DEVELOPMENT	11	1.52858	0.142466
GOBP_CELLULAR_RESPONSE_TO_ESTRADIOL_STIMULUS	35	1.52856	0.142387
GOMF_PRE_MRNA_INTRONIC_BINDING	12	1.52845	0.142433
HP_11_PAIRS_OF_RIBS	26	1.52845	0.142348
GOCC_POLYSOME	66	1.52821	0.142505
GOCC_GAP_JUNCTION	28	1.52804	0.142688
GOBP_NK_T_CELL_DIFFERENTIATION	9	1.52771	0.142994
GOMF_DNA_TOPOISOMERASE_ACTIVITY	7	1.52766	0.142994
GOBP_NEGATIVE_REGULATION_OF_CAMP_MEDIATED_SIGNALING	14	1.5274	0.143281
HP_HEMOPTYSIS	59	1.52737	0.143254
HP_ABNORMAL_CAROTID_ARTERY_MORPHOLOGY	65	1.52728	0.14326
GOCC_CAJAL_BODY	58	1.52727	0.143207
GOMF_GDP_BINDING	71	1.52721	0.143201
HP_ABNORMALITY_OF_THE_ULNA	135	1.52719	0.143161
GOBP_PROTEIN_HETEROOLIGOMERIZATION	24	1.5271	0.143219
GOBP_REGULATION_OF_SMOOTH_MUSCLE_CELL_DIFFERENTIATION	31	1.52709	0.143134
GOBP_REGULATION_OF_ASPARTIC_TYPE_ENDOPEPTIDASE_ACTIVITY_INVOLVED_IN_AMYLOID_PRECURSOR_PROTEIN_CATABOLIC_PROCESS	10	1.52694	0.143231
HP_ABNORMAL_SYSTEMIC_ARTERIAL_MORPHOLOGY	413	1.52691	0.143159
GOCC_DESMOSOME	25	1.52641	0.143748
HP_AMAUROSIS_FUGAX	33	1.52636	0.143767
HP_ABNORMALITY_OF_THE_NASAL_DORSUM	210	1.52622	0.14385
GOBP_INTRINSIC_APOPTOTIC_SIGNALING_PATHWAY	266	1.52606	0.143979
GOBP_REGULATION_OF_JNK_CASCADE	126	1.52597	0.144017
HP_ALKALOSIS	28	1.5259	0.144009
GOBP_CHONDROCYTE_HYPERTROPHY	5	1.52586	0.144015
GOBP_NEGATIVE_REGULATION_OF_ANOIKIS	17	1.52568	0.144097
HP_ABNORMALITY_OF_BLOOD_VOLUME_HOMEOSTASIS	33	1.52552	0.144232
GOBP_PSEUDOPODIUM_ORGANIZATION	15	1.52537	0.144399
GOBP_REGULATION_OF_VASCULAR_WOUND_HEALING	9	1.52513	0.144713
HP_WIDE_NOSE	95	1.52497	0.144918
GOBP_BLASTOCYST_DEVELOPMENT	89	1.5249	0.144903
GOBP_REGULATION_OF_AUTOPHAGY_OF_MITOCHONDRION_IN_RESPONSE_TO_MITOCHONDRIAL_DEPOLARIZATION	11	1.52483	0.144902
GOBP_POSITIVE_REGULATION_OF_MESENCHYMAL_CELL_PROLIFERATION	21	1.52437	0.14537
GOCC_CELL_CELL_JUNCTION	463	1.5241	0.145644
GOMF_HISTONE_METHYLTRANSFERASE_ACTIVITY_H3_K27_SPECIFIC	5	1.52408	0.145598
HP_EPIPHYSEAL_STIPPLING	33	1.52369	0.146038
GOBP_DNA_REPLICATION_DEPENDENT_NUCLEOSOME_ORGANIZATION	8	1.52366	0.145991
GOBP_NEGATIVE_REGULATION_OF_ANTIGEN_RECEPTOR_MEDIATED_SIGNALING_PATHWAY	29	1.52353	0.14604
HP_ABNORMALLY_FOLDED_HELIX	54	1.52352	0.14598
HP_MOOD_CHANGES	19	1.5235	0.145921
GOBP_PROTEIN_K48_LINKED_DEUBIQUITINATION	28	1.52343	0.14595
HP_ABNORMAL_NIPPLE_MORPHOLOGY	184	1.52341	0.145891
GOBP_REGULATION_OF_PROTEIN_ACETYLATION	73	1.52309	0.146227
GOBP_REGULATION_OF_PROTEIN_CATABOLIC_PROCESS	368	1.52266	0.146717
HP_EXERTIONAL_DYSPNEA	88	1.52264	0.146663
GOMF_PROTEIN_SERINE_THREONINE_PHOSPHATASE_ACTIVITY	98	1.5224	0.146903
GOBP_MORPHOGENESIS_OF_EMBRYONIC_EPITHELIUM	140	1.52235	0.146901
HP_HYPOCHROMIC_ANEMIA	42	1.52228	0.146898
HP_CONGENITAL_DIAPHRAGMATIC_HERNIA	83	1.52217	0.146927
HP_CARPAL_SYNOSTOSIS	32	1.52201	0.147102
HP_TRIANGULAR_SHAPED_PHALANGES_OF_THE_HAND	186	1.52197	0.147062
GOCC_MRNA_CAP_BINDING_COMPLEX	9	1.52188	0.147078
GOBP_REGULATION_OF_RIG_I_SIGNALING_PATHWAY	16	1.52177	0.147132
HP_NARROW_VERTEBRAL_INTERPEDICULAR_DISTANCE	9	1.52175	0.147072
GOBP_REGULATION_OF_INTRACELLULAR_STEROID_HORMONE_RECEPTOR_SIGNALING_PATHWAY	69	1.52151	0.147273
GOBP_NUCLEOTIDE_EXCISION_REPAIR_PREINCISION_COMPLEX_ASSEMBLY	29	1.52127	0.147537
HP_SEVERE_INTRAUTERINE_GROWTH_RETARDATION	9	1.52055	0.148383
GOBP_PEPTIDE_HORMONE_SECRETION	239	1.52048	0.148418
HP_EXPRESSIVE_LANGUAGE_DELAY	41	1.52042	0.148395
GOCC_NUCLEAR_INCLUSION_BODY	12	1.52034	0.148474
GOBP_BASE_EXCISION_REPAIR	39	1.52021	0.148584
GOBP_VESICLE_TETHERING_TO_GOLGI	6	1.52016	0.148536
GOBP_3_UTR_MEDIATED_MRNA_STABILIZATION	19	1.52	0.148628
HP_GASTROESOPHAGEAL_REFLUX	362	1.51993	0.148656
GOBP_RECEPTOR_METABOLIC_PROCESS	160	1.51988	0.148639
GOMF_RNA_POLYMERASE_II_INTRONIC_TRANSCRIPTION_REGULATORY_REGION_SEQUENCE_SPECIFIC_DNA_BINDING	6	1.51969	0.148844
GOBP_LEUKOCYTE_HOMEOSTASIS	78	1.51967	0.148764
GOBP_CIRCADIAN_SLEEP_WAKE_CYCLE_NON_REM_SLEEP	7	1.51936	0.149075
GOBP_POSITIVE_REGULATION_OF_BINDING	162	1.5191	0.149386
HP_HEMANGIOMATOSIS	20	1.51888	0.149539
GOCC_METHYLTRANSFERASE_COMPLEX	92	1.51881	0.149541
GOBP_PROTEIN_LOCALIZATION_TO_CHROMATIN	24	1.51873	0.149594
GOMF_PHOSPHATIDYLINOSITOL_3_5_BISPHOSPHATE_3_PHOSPHATASE_ACTIVITY	7	1.51869	0.149521
GOBP_PROTEIN_DNA_COMPLEX_DISASSEMBLY	18	1.51837	0.149912
GOBP_POSITIVE_REGULATION_OF_T_HELPER_2_CELL_CYTOKINE_PRODUCTION	7	1.51815	0.15014
HP_WEAKNESS_OF_FACIAL_MUSCULATURE	224	1.51799	0.150324
GOBP_RESPONSE_TO_INTERLEUKIN_6	41	1.51797	0.150288
GOBP_CELL_SUBSTRATE_ADHESION	340	1.51791	0.150284
GOBP_REGULATION_OF_ACTIN_FILAMENT_ORGANIZATION	250	1.51786	0.150241
GOBP_EXTRACELLULAR_MATRIX_ASSEMBLY	44	1.51763	0.150443
GOBP_INTRINSIC_APOPTOTIC_SIGNALING_PATHWAY_BY_P53_CLASS_MEDIATOR	71	1.51745	0.150589
GOBP_ER_NUCLEUS_SIGNALING_PATHWAY	51	1.51733	0.150653
GOBP_SLEEP	31	1.51727	0.150642
GOBP_NUCLEAR_MIGRATION	19	1.5172	0.150618
GOBP_ATF6_MEDIATED_UNFOLDED_PROTEIN_RESPONSE	10	1.51713	0.150651
HP_ABNORMAL_T_CELL_MORPHOLOGY	61	1.51713	0.150565
GOBP_NEGATIVE_REGULATION_OF_CELL_CELL_ADHESION	167	1.51697	0.150679
HP_RADIAL_DEVIATION_OF_THE_HAND_OR_OF_FINGERS_OF_THE_HAND	63	1.51692	0.150661
HP_ABNORMAL_CARDIAC_ATRIUM_MORPHOLOGY	407	1.51692	0.150594
HP_CLITORAL_HYPOPLASIA	28	1.51687	0.150565
GOBP_CELLULAR_RESPONSE_TO_PEPTIDE	372	1.51639	0.151233
GOBP_ACTIN_FILAMENT_ORGANIZATION	405	1.51619	0.15147
GOBP_REGULATION_OF_VASCULATURE_DEVELOPMENT	262	1.51599	0.151663
GOBP_ATTACHMENT_OF_MITOTIC_SPINDLE_MICROTUBULES_TO_KINETOCHORE	15	1.51595	0.151634
GOBP_REGULATION_OF_CELL_CELL_ADHESION_MEDIATED_BY_CADHERIN	18	1.51593	0.151585
HP_AGENESIS_OF_CORPUS_CALLOSUM	263	1.51588	0.151555
GOBP_VASCULOGENESIS	76	1.51587	0.151469
GOBP_SULFUR_AMINO_ACID_BIOSYNTHETIC_PROCESS	16	1.51579	0.151495
GOMF_DOUBLE_STRANDED_TELOMERIC_DNA_BINDING	9	1.51526	0.152046
GOBP_REGULATION_OF_EXTRACELLULAR_MATRIX_ASSEMBLY	15	1.51522	0.152015
GOBP_POSITIVE_REGULATION_OF_PROTEIN_CONTAINING_COMPLEX_ASSEMBLY	236	1.51511	0.152121
GOBP_POSITIVE_REGULATION_OF_CHROMATIN_BINDING	14	1.5151	0.152048
GOBP_REGULATION_OF_LEUKOCYTE_DIFFERENTIATION	268	1.51504	0.152073
GOBP_POSITIVE_REGULATION_OF_FIBROBLAST_PROLIFERATION	45	1.51491	0.152098
HP_CONSTIPATION	319	1.51477	0.152284
HP_SELF_INJURIOUS_BEHAVIOR	157	1.51465	0.152408
GOBP_REGULATION_OF_GLUTAMATE_RECEPTOR_SIGNALING_PATHWAY	6	1.51459	0.152384
HP_LOWER_LIMB_METAPHYSEAL_IRREGULARITY	9	1.51454	0.15236
HP_APLASTIC_HYPOPLASTIC_TOENAIL	88	1.51451	0.152299
HP_POLLAKISURIA	7	1.51431	0.152515
GOBP_NEURON_MATURATION	45	1.51429	0.152485
GOBP_DNA_DAMAGE_RESPONSE_DETECTION_OF_DNA_DAMAGE	38	1.5138	0.153008
HP_ABNORMAL_TOENAIL_MORPHOLOGY	133	1.51369	0.153057
GOMF_1_PHOSPHATIDYLINOSITOL_3_KINASE_ACTIVITY	10	1.51368	0.152983
GOBP_NEGATIVE_REGULATION_OF_CELLULAR_RESPONSE_TO_GROWTH_FACTOR_STIMULUS	91	1.51361	0.152996
GOBP_POSITIVE_REGULATION_OF_RNA_BINDING	8	1.51334	0.153266
GOBP_NEGATIVE_REGULATION_OF_HISTONE_MODIFICATION	41	1.51327	0.15326
GOBP_REGULATION_OF_RNA_POLYMERASE_II_TRANSCRIPTION_PREINITIATION_COMPLEX_ASSEMBLY	13	1.513	0.153596
HP_APLASIA_HYPOPLASIA_OF_THE_5TH_METACARPAL	9	1.51298	0.153572
HP_ECTOPIC_KIDNEY	64	1.51287	0.153602
GOMF_RNA_POLYMERASE_II_TRANSCRIPTION_COREPRESSOR_BINDING	18	1.51279	0.153614
HP_FATIGUE	335	1.51266	0.153693
GOMF_EXTRACELLULAR_MATRIX_BINDING	53	1.51264	0.15365
GOBP_CELL_CELL_JUNCTION_ORGANIZATION	192	1.51262	0.153607
GOBP_CELL_PROLIFERATION_IN_BONE_MARROW	6	1.51252	0.153656
GOBP_POSITIVE_REGULATION_OF_DNA_DAMAGE_RESPONSE_SIGNAL_TRANSDUCTION_BY_P53_CLASS_MEDIATOR	14	1.51208	0.154088
GOBP_POSTSYNAPSE_ORGANIZATION	156	1.51181	0.15435
HP_ESOPHAGEAL_CARCINOMA	10	1.51173	0.154349
GOBP_ESTABLISHMENT_OF_SISTER_CHROMATID_COHESION	8	1.51153	0.154525
HP_ABNORMALITY_OF_THE_MAXILLA	129	1.51128	0.154762
GOBP_ACTIN_NUCLEATION	46	1.51104	0.154993
GOBP_REGULATION_OF_CELL_SUBSTRATE_ADHESION	205	1.51077	0.155271
GOBP_CALCIUM_IMPORT_INTO_THE_MITOCHONDRION	11	1.51077	0.155185
HP_ABNORMALITY_OF_THE_PITUITARY_GLAND	284	1.51062	0.155323
GOMF_TRANSFORMING_GROWTH_FACTOR_BETA_BINDING	23	1.51056	0.155286
GOBP_GLYCOSYLCERAMIDE_BIOSYNTHETIC_PROCESS	8	1.51056	0.155219
GOBP_REGULATION_OF_DNA_DUPLEX_UNWINDING	6	1.5105	0.155229
GOBP_REGULATION_OF_SIGNALING_RECEPTOR_ACTIVITY	167	1.51046	0.155174
HP_INCREASED_HEAD_CIRCUMFERENCE	411	1.51038	0.155185
GOBP_MESENCHYME_MORPHOGENESIS	48	1.5103	0.15522
HP_APLASIA_HYPOPLASIA_OF_THE_HUMERUS	25	1.5103	0.155134
GOBP_REGULATION_OF_ALKALINE_PHOSPHATASE_ACTIVITY	8	1.51026	0.155121
GOBP_REGULATION_OF_NATURAL_KILLER_CELL_DIFFERENTIATION	10	1.5102	0.155144
GOBP_MAST_CELL_DIFFERENTIATION	6	1.51009	0.155222
GOBP_POSITIVE_REGULATION_OF_HISTONE_H3_K4_METHYLATION	18	1.51004	0.155203
HP_RETICULOCYTOPENIA	30	1.50984	0.155359
HP_SOMATIC_MOSAICISM	12	1.50978	0.15534
HP_ABNORMAL_PULMONARY_VALVE_PHYSIOLOGY	118	1.50964	0.155381
HP_NEUROFIBROMAS	16	1.50949	0.155452
HP_DEATH_IN_EARLY_ADULTHOOD	29	1.50943	0.15542
GOMF_ONCOSTATIN_M_RECEPTOR_ACTIVITY	6	1.50922	0.155672
GOBP_NEGATIVE_REGULATION_OF_TYPE_2_IMMUNE_RESPONSE	13	1.50912	0.155712
HP_COMMUNICATING_HYDROCEPHALUS	17	1.5091	0.155675
GOBP_CEREBELLAR_CORTEX_FORMATION	22	1.50907	0.155632
GOBP_NEGATIVE_REGULATION_OF_CELLULAR_PROTEIN_LOCALIZATION	107	1.50891	0.155762
HP_ABSENT_HAND	17	1.5088	0.155803
GOBP_RESPONSE_TO_FORSKOLIN	10	1.50866	0.155969
GOBP_REGULATION_OF_JUN_KINASE_ACTIVITY	80	1.50859	0.155944
GOBP_NEGATIVE_REGULATION_OF_INTRACELLULAR_TRANSPORT	54	1.50856	0.1559
GOBP_NEGATIVE_REGULATION_OF_CELL_ADHESION	261	1.50851	0.155881
HP_HYPOPLASTIC_ANEMIA	5	1.50846	0.155855
GOBP_AUTOPHAGY_OF_PEROXISOME	5	1.50838	0.15586
GOBP_BIOLOGICAL_PROCESS_INVOLVED_IN_INTERACTION_WITH_SYMBIONT	86	1.50833	0.155853
GOMF_NOTCH_BINDING	21	1.5083	0.155839
GOBP_PROTEIN_LOCALIZATION_TO_PLASMA_MEMBRANE	263	1.5083	0.15576
GOBP_RESPONSE_TO_TEMPERATURE_STIMULUS	216	1.50764	0.15666
HP_DOWN_SLOPING_SHOULDERS	51	1.50749	0.156824
GOBP_NUCLEAR_TRANSCRIBED_MRNA_CATABOLIC_PROCESS_EXONUCLEOLYTIC_3_5	11	1.50739	0.1569
GOBP_REGULATION_OF_CELL_COMMUNICATION_BY_ELECTRICAL_COUPLING_INVOLVED_IN_CARDIAC_CONDUCTION	8	1.50704	0.157273
GOBP_SUBSTRATE_DEPENDENT_CELL_MIGRATION_CELL_EXTENSION	9	1.50696	0.157324
HP_PERIPHERAL_HYPERMYELINATION	5	1.50687	0.157375
GOCC_CILIARY_TRANSITION_FIBER	9	1.50674	0.157451
GOMF_EFFLUX_TRANSMEMBRANE_TRANSPORTER_ACTIVITY	14	1.5066	0.157532
GOBP_REGULATION_OF_CELLULAR_RESPONSE_TO_GROWTH_FACTOR_STIMULUS	262	1.50651	0.157541
HP_APHASIA	63	1.50647	0.157515
HP_ABNORMALITY_OF_HAIR_GROWTH	40	1.50628	0.157691
HP_ABNORMAL_SHAPE_OF_THE_FRONTAL_REGION	330	1.5062	0.157753
GOCC_ANAPHASE_PROMOTING_COMPLEX	22	1.50619	0.15768
HP_HORIZONTAL_EYEBROW	18	1.50615	0.157636
GOBP_POSITIVE_REGULATION_OF_ORGANELLE_ASSEMBLY	62	1.50613	0.157569
GOBP_REGULATION_OF_PEPTIDE_HORMONE_SECRETION	203	1.50604	0.157596
HP_DYSPHAGIA	410	1.50599	0.157593
HP_ABNORMALITY_OF_HUMORAL_IMMUNITY	241	1.50596	0.15755
GOBP_REGULATION_OF_LONG_TERM_SYNAPTIC_POTENTIATION	43	1.50556	0.158091
GOBP_REGULATION_OF_NUCLEAR_TRANSCRIBED_MRNA_CATABOLIC_PROCESS_DEADENYLATION_DEPENDENT_DECAY	15	1.50556	0.158011
GOBP_RNA_SECONDARY_STRUCTURE_UNWINDING	7	1.50523	0.158404
HP_INTELLECTUAL_DISABILITY_SEVERE	376	1.50521	0.158324
HP_ABNORMALITY_OF_THE_SEPTUM_PELLUCIDUM	123	1.50513	0.158333
HP_SHORT_FOOT	118	1.50478	0.15879
GOBP_REGULATION_OF_DENDRITE_MORPHOGENESIS	65	1.50478	0.158716
GOCC_H4_H2A_HISTONE_ACETYLTRANSFERASE_COMPLEX	19	1.50446	0.159043
HP_BULL_S_EYE_MACULOPATHY	7	1.50433	0.159134
GOBP_NEGATIVE_REGULATION_OF_CELL_CYCLE_PROCESS	324	1.50413	0.159307
HP_CYSTIC_HYGROMA	41	1.5041	0.159256
GOBP_POSITIVE_REGULATION_OF_MYELOID_CELL_DIFFERENTIATION	96	1.50408	0.159206
HP_ESOPHAGITIS	26	1.50394	0.159297
GOMF_U2_SNRNA_BINDING	5	1.5039	0.159282
HP_EPISPADIAS	26	1.50387	0.159238
GOBP_CYTOPLASMIC_PATTERN_RECOGNITION_RECEPTOR_SIGNALING_PATHWAY	65	1.50386	0.159158
HP_PROSTATE_NEOPLASM	29	1.5038	0.15912
GOBP_REGULATION_OF_CYTOPLASMIC_TRANSLATIONAL_INITIATION	5	1.50378	0.159076
GOCC_FILOPODIUM	98	1.50376	0.158997
HP_COUGH	122	1.50367	0.159081
HP_SYNOSTOSIS_OF_JOINTS	162	1.50366	0.159008
GOBP_REGULATION_OF_MUSCLE_ADAPTATION	79	1.50351	0.159128
GOBP_CAMP_METABOLIC_PROCESS	21	1.50339	0.159247
HP_MALE_REPRODUCTIVE_SYSTEM_NEOPLASM	58	1.50319	0.159489
HP_ALLERGY	26	1.50262	0.160226
GOBP_GLYCOSPHINGOLIPID_BIOSYNTHETIC_PROCESS	25	1.5026	0.160164
GOBP_RETINAL_CONE_CELL_DIFFERENTIATION	11	1.50246	0.160352
GOMF_MICROTUBULE_PLUS_END_BINDING	20	1.50235	0.160406
HP_CONVEX_NASAL_RIDGE	62	1.50235	0.160321
GOBP_POSITIVE_REGULATION_OF_EPITHELIAL_CELL_MIGRATION	145	1.50228	0.160375
GOBP_POSITIVE_REGULATION_OF_INTRACELLULAR_TRANSPORT	211	1.50219	0.160429
HP_PANHYPOGAMMAGLOBULINEMIA	19	1.50217	0.160397
GOBP_REGULATION_OF_PROSTATIC_BUD_FORMATION	6	1.50186	0.160805
GOBP_NATURAL_KILLER_CELL_DIFFERENTIATION	18	1.50181	0.16079
GOBP_METHIONINE_BIOSYNTHETIC_PROCESS	12	1.50168	0.160896
GOMF_PRE_MRNA_BINDING	37	1.50168	0.160811
GOBP_NEGATIVE_REGULATION_OF_RESPONSE_TO_OXIDATIVE_STRESS	20	1.5016	0.16079
HP_ABNORMAL_NUMBER_OF_ERYTHROID_PRECURSORS	33	1.50158	0.160728
GOBP_HOMEOSTASIS_OF_NUMBER_OF_CELLS_WITHIN_A_TISSUE	26	1.50126	0.161117
GOBP_POSITIVE_REGULATION_OF_EMBRYONIC_DEVELOPMENT	16	1.50121	0.161084
GOMF_TRANSMEMBRANE_RECEPTOR_PROTEIN_TYROSINE_KINASE_ACTIVITY	61	1.50121	0.161017
GOMF_SH2_DOMAIN_BINDING	37	1.50109	0.161139
GOBP_NUCLEOTIDE_TRANSMEMBRANE_TRANSPORT	15	1.50094	0.161274
GOBP_B_CELL_LINEAGE_COMMITMENT	6	1.50089	0.161252
HP_APLASIA_HYPOPLASIA_OF_THE_EYEBROW	154	1.50088	0.16119
GOBP_RHO_PROTEIN_SIGNAL_TRANSDUCTION	127	1.50088	0.161128
GOBP_FACE_DEVELOPMENT	43	1.50086	0.161061
GOBP_HISTONE_H3_K4_DEMETHYLATION	7	1.50079	0.161063
GOBP_REGULATION_OF_RECEPTOR_CLUSTERING	11	1.50077	0.160995
GOMF_INTRONIC_TRANSCRIPTION_REGULATORY_REGION_SEQUENCE_SPECIFIC_DNA_BINDING	9	1.50076	0.160922
GOBP_DIADENOSINE_POLYPHOSPHATE_METABOLIC_PROCESS	6	1.50072	0.160907
GOBP_AXON_MIDLINE_CHOICE_POINT_RECOGNITION	5	1.50065	0.160926
HP_ABNORMALITY_OF_THE_THYROID_GLAND	374	1.50062	0.160887
HP_SCANNING_SPEECH	12	1.50059	0.160895
GOCC_PERICENTRIC_HETEROCHROMATIN	19	1.50053	0.16092
HP_CONGENITAL_MALFORMATION_OF_THE_GREAT_ARTERIES	373	1.50053	0.160835
GOBP_REGULATION_OF_PSEUDOPODIUM_ASSEMBLY	13	1.50053	0.160774
GOBP_POSITIVE_REGULATION_OF_HELICASE_ACTIVITY	7	1.50053	0.16069
GOBP_POSITIVE_REGULATION_OF_MITOTIC_NUCLEAR_DIVISION	42	1.50028	0.161001
HP_ABNORMALITY_OF_THE_COMMON_COAGULATION_PATHWAY	50	1.50026	0.160951
HP_WEAKNESS_OF_LONG_FINGER_EXTENSOR_MUSCLES	19	1.50023	0.160907
GOBP_NEGATIVE_REGULATION_OF_AXONOGENESIS	63	1.5001	0.161058
HP_ABNORMALITY_OF_THE_TEMPOROMANDIBULAR_JOINT	11	1.5	0.161145
GOBP_CARDIAC_VENTRICLE_DEVELOPMENT	111	1.49999	0.161078
GOBP_INOSITOL_PHOSPHATE_METABOLIC_PROCESS	69	1.49968	0.161388
HP_ABNORMALITY_OF_THE_2ND_METACARPAL	6	1.49945	0.161652
GOBP_REGULATION_OF_TOLERANCE_INDUCTION	17	1.49916	0.161956
HP_NEOPLASM_OF_THE_SKELETAL_SYSTEM	90	1.49914	0.161917
HP_SHORT_MIDDLE_PHALANX_OF_FINGER	40	1.4991	0.161912
GOBP_RENAL_TUBULE_DEVELOPMENT	90	1.49903	0.161954
HP_PITUITARY_ADENOMA	34	1.49847	0.162758
HP_PECTUS_EXCAVATUM_OF_INFERIOR_STERNUM	5	1.49836	0.162793
GOBP_PRIMARY_NEURAL_TUBE_FORMATION	88	1.49823	0.162941
HP_OSTEOSARCOMA	30	1.49801	0.163192
GOBP_DISTAL_TUBULE_DEVELOPMENT	12	1.49771	0.163539
GOBP_PROTEIN_LOCALIZATION_TO_CELL_PERIPHERY	316	1.49769	0.163477
HP_CEREBRAL_CORTICAL_ATROPHY	269	1.49765	0.16346
GOBP_ADENOSINE_METABOLIC_PROCESS	6	1.49749	0.163613
GOCC_SEMAPHORIN_RECEPTOR_COMPLEX	11	1.49728	0.163851
GOMF_BASAL_TRANSCRIPTION_MACHINERY_BINDING	54	1.49724	0.163795
HP_ABNORMALITY_OF_UPPER_LIMB_JOINT	439	1.49695	0.164146
GOCC_CONDENSED_NUCLEAR_CHROMOSOME	83	1.49688	0.164158
HP_ABNORMAL_SHAPE_OF_THE_PALPEBRAL_FISSURE	44	1.49681	0.164192
HP_INTRAUTERINE_GROWTH_RETARDATION	480	1.49666	0.164288
GOBP_REGULATION_OF_STRESS_ACTIVATED_PROTEIN_KINASE_SIGNALING_CASCADE	173	1.49666	0.164209
HP_SEMILOBAR_HOLOPROSENCEPHALY	7	1.49663	0.164141
GOBP_EPITHELIAL_TUBE_FORMATION	125	1.49653	0.164175
HP_DELAYED_ERUPTION_OF_TEETH	164	1.49645	0.164181
GOBP_B_CELL_APOPTOTIC_PROCESS	25	1.49642	0.164181
GOBP_VIRAL_TRANSLATION	15	1.49637	0.164136
GOMF_GENERAL_TRANSCRIPTION_INITIATION_FACTOR_BINDING	44	1.49631	0.164181
GOBP_POSITIVE_REGULATION_OF_DENDRITIC_SPINE_DEVELOPMENT	42	1.49614	0.164395
GOMF_PROMOTER_SPECIFIC_CHROMATIN_BINDING	57	1.49606	0.164389
HP_NEOPLASM_OF_THE_GENITOURINARY_TRACT	209	1.49599	0.164406
GOBP_NEGATIVE_REGULATION_OF_TELOMERE_MAINTENANCE_VIA_TELOMERASE	17	1.49588	0.164456
GOBP_NEGATIVE_REGULATION_OF_RHO_PROTEIN_SIGNAL_TRANSDUCTION	20	1.49576	0.164535
GOBP_RECEPTOR_SIGNALING_PATHWAY_VIA_STAT	161	1.49549	0.164816
GOMF_NUCLEAR_EXPORT_SIGNAL_RECEPTOR_ACTIVITY	10	1.49515	0.165203
GOBP_NEGATIVE_REGULATION_OF_BLOOD_CIRCULATION	21	1.49507	0.165191
HP_SQUARE_FACE	11	1.49503	0.165145
HP_RECURRENT_VIRAL_INFECTIONS	54	1.49493	0.165179
GOBP_PERICARDIUM_MORPHOGENESIS	9	1.49427	0.165906
GOBP_CELL_DIFFERENTIATION_IN_HINDBRAIN	20	1.49412	0.166018
HP_FRONTAL_BALDING	6	1.49409	0.165978
GOBP_PROGESTERONE_RECEPTOR_SIGNALING_PATHWAY	9	1.49363	0.166525
GOBP_CELLULAR_RESPONSE_TO_X_RAY	12	1.49359	0.166524
GOBP_REGULATION_OF_RAS_PROTEIN_SIGNAL_TRANSDUCTION	183	1.49342	0.166657
HP_ABSENT_SPEECH	272	1.49336	0.166672
HP_ABDOMINAL_OBESITY	18	1.49324	0.166749
HP_APLASIA_HYPOPLASIA_OF_THE_EAR	135	1.49323	0.16667
HP_BREAST_HYPOPLASIA	43	1.4931	0.16683
GOMF_CHROMATIN_INSULATOR_SEQUENCE_BINDING	5	1.49303	0.166862
GOCC_INO80_TYPE_COMPLEX	25	1.49284	0.167017
HP_LOW_ANTERIOR_HAIRLINE	99	1.49265	0.167205
GOBP_NEGATIVE_REGULATION_OF_TYROSINE_PHOSPHORYLATION_OF_STAT_PROTEIN	13	1.49254	0.167309
GOBP_POSITIVE_REGULATION_OF_MIRNA_MEDIATED_INHIBITION_OF_TRANSLATION	7	1.49234	0.16748
GOBP_EMBRYONIC_PLACENTA_MORPHOGENESIS	23	1.49198	0.167834
HP_ABNORMALITY_OF_FEMALE_EXTERNAL_GENITALIA	138	1.49192	0.16781
GOCC_CYTOPLASMIC_SIDE_OF_MEMBRANE	186	1.49162	0.168136
GOBP_CELL_AGING	99	1.49159	0.168079
GOBP_POSITIVE_REGULATION_OF_HAIR_FOLLICLE_DEVELOPMENT	11	1.49136	0.168365
HP_ABNORMAL_ATRIOVENTRICULAR_VALVE_MORPHOLOGY	128	1.49124	0.168429
GOCC_TRANS_GOLGI_NETWORK_MEMBRANE	87	1.4912	0.168388
HP_MACULAR_PURPURA	63	1.49112	0.168392
GOBP_NEPHRON_TUBULE_EPITHELIAL_CELL_DIFFERENTIATION	15	1.49108	0.168384
GOBP_DE_NOVO_PYRIMIDINE_NUCLEOBASE_BIOSYNTHETIC_PROCESS	6	1.49107	0.168332
GOBP_POSITIVE_REGULATION_OF_CELL_CYCLE_G1_S_PHASE_TRANSITION	43	1.49084	0.168518
GOBP_POSITIVE_REGULATION_OF_T_CELL_MEDIATED_IMMUNITY	47	1.49084	0.168433
HP_INFLEXIBLE_ADHERENCE_TO_ROUTINES_OR_RITUALS	5	1.49068	0.168563
GOBP_REGULATION_OF_CELLULAR_RESPONSE_TO_INSULIN_STIMULUS	62	1.49046	0.168864
GOBP_NEGATIVE_REGULATION_OF_MHC_CLASS_II_BIOSYNTHETIC_PROCESS	6	1.49034	0.16895
HP_ASYMMETRY_OF_THE_THORAX	9	1.49007	0.169229
GOBP_LOCALIZATION_WITHIN_MEMBRANE	73	1.49006	0.169144
GOBP_POSITIVE_REGULATION_OF_RNA_POLYMERASE_II_TRANSCRIPTION_PREINITIATION_COMPLEX_ASSEMBLY	10	1.49004	0.169108
HP_CONGENITAL_NYSTAGMUS	29	1.48982	0.169398
GOCC_POSTSYNAPTIC_ENDOSOME	15	1.48975	0.169412
GOBP_POSITIVE_REGULATION_OF_MUSCLE_HYPERTROPHY	27	1.48973	0.169348
GOBP_INSULIN_SECRETION	199	1.48963	0.169423
GOBP_BLASTOCYST_GROWTH	19	1.48961	0.169376
HP_ABNORMALITY_OF_THE_COSTOCHONDRAL_JUNCTION	16	1.48945	0.169516
GOBP_POSITIVE_REGULATION_OF_TELOMERE_MAINTENANCE_VIA_TELOMERE_LENGTHENING	36	1.48942	0.169492
HP_PULMONIC_STENOSIS	98	1.48919	0.169797
GOBP_POSITIVE_REGULATION_OF_CELLULAR_COMPONENT_BIOGENESIS	496	1.48914	0.169783
GOMF_HEMOGLOBIN_ALPHA_BINDING	5	1.48914	0.169698
GOBP_RESPONSE_TO_IRON_ION	28	1.48884	0.170051
GOBP_DNA_MODIFICATION	114	1.4887	0.170224
[truncated: 1,241 more rows]

## Sheet: Figure 2e, g
Figure 2e								Figure 2g
OCR(pmol/min)						PB		FLT3-ITD	FLT3 wt
Basal				Maximal		262.296		0.546584	2.48696
PDK1 int	PDK1 high	PB		PDK1 int	PDK1 high	519		0.915001	1.16618
239	32	142.93		303	66			0.273983	0.999153
167.167	196.521	286		70	211.01			0.797396	1.33712
237	171			585	541			0.760837	1.65204
258	82.1667			387	139.167			0.397296	1.55154
55	63			509	503			0.480701	1.58321
315	40			271	50.1667			1.43707	0.97951
413	111			493	179.417				0.46663
229.612	265			475	272.333				1.1278
157.418	162.291			254.465	212.146				0.990796
									0.445067
									0.764689
									0.759353

[truncated: 17 more sheets: Figure 3c, Figure 3d, fig.3 subclone_GSEA subset, fig.3 subclone_GSEA H, fig.3 subclone_GSEA c2, fig.3 subclone_GSEA c5, Figure 4, Figure 5, Figure 6a-e, Figure 6f-k, Supplementary Fig. 1, Supplementary Fig. 2a, Supplementary Figure 2b, Supplementary Figure 2c, Supplementary Figure 2d, Supplementary Fig 3, Supplementary Fig. 4]
